# Supplementary material for: Context-specific interactions in literature-curated protein interaction databases
Source: BMC Genomics. 2018 Oct 19;19:758. doi: 10.1186/s12864-018-5139-2 (PMC6194712; doi:10.1186/s12864-018-5139-2)
Supplement: Supplementary file 2 — Table S4. Subset of CORUM core complexes that consistently co-fractionate (Feb 2017 CORUM release). Complexes were chosen if they were significantly enriched for pairwise interactions in three published co-fractionation interactomes (Wan et al. 2015, Havugimana et al. 2012, and Kirkwood et al. 2013). Enrichment was calculated with a hypergeometric test, and significance was evaluated at four thresholds: p < 1, p < 1e-2, p < 1e-6, and p < 1e-10. All data aside from columns “p < 1”, “p < 1e-2”, “p < 1e-6”, and “p < 1e-10” are taken from the CORUM core data file. (XLSX 202 kb) [file 12864_2018_5139_MOESM2_ESM.xlsx]

## Sheet: Table1_v01.txt
Table 1.
Subset of CORUM core complexes that consistently co-fractionate. (Feb 2017 CORUM release)
Complexes were chosen if they were significantly enriched for pairiwse interactions in three published co-fractionation interactomes (Wan et al. 2015, Havugimana et al. 2012, and Kirkwood et al. 2013).
Enrichment was calculated with a hypergeometric test, and significance was evaluated at four thresholds: p<1, p<1e-2, p<1e-6, and p<1e-10.
All data aside from columns "p<1", "p<1e-2", "p<1e-6", and "p<1e-10" are taken from the CORUM core data file.
ComplexID	p<1	p<1e-2	p<1e-6	p<1e-10	ComplexName	Organism	Synonyms	Cell line	subunits(UniProt IDs)	subunits(Entrez IDs)	Protein complex purification method	GO ID	GO description	FunCat ID	FunCat description	subunits(Gene name syn)	subunits(Gene name)	Subunits comment	SWISSPROT organism	subunits(Protein name)	Disease comment	PubMed ID	Complex comment
32	1	1	1	1	PA700 complex	Human	19S complex	None	O00231;O00232;O00233;O00487;O43242;O75832;P17980;P35998;P43686;P48556;P51665;P55036;P62191;P62195;P62333;Q13200;Q15008;Q16401;Q99460;Q9UNM6	5717;5718;5715;10213;5709;5716;5702;5701;5704;5714;5713;5710;5700;5705;5706;5708;9861;5711;5707;5719	MI:0226- ion exchange chromatography; MI:0071- molecular sieving	GO:0043161;GO:0006511;GO:0005515;GO:0051098;GO:0016504;GO:0005737	proteasome-mediated ubiquitin-dependent protein catabolic process;ubiquitin-dependent protein catabolic process;protein binding;regulation of binding;peptidase activator activity;cytoplasm	14.13.01.01;16.01;18.01.07;18.02.01.01.03;70.03	proteasomal degradation (ubiquitin/proteasomal pathway);protein binding;regulation by binding / dissociation;protease activator;cytoplasm	;;;POH1;;;TBP1;MSS1;MIP224 TBP7;;MOV34L;MCB1;;SUG1;SUG2;TRAP2;KIAA0107 PFAAP4;KIAA0072;;	PSMD11;PSMD12;PSMD9;PSMD14;PSMD3;PSMD10;PSMC3;PSMC2;PSMC4;PSMD8;PSMD7;PSMD4;PSMC1;PSMC5;PSMC6;PSMD2;PSMD6;PSMD5;PSMD1;PSMD13	None	Homo sapiens (Human);Homo sapiens (Human);Homo sapiens (Human);Homo sapiens (Human);Homo sapiens (Human);Homo sapiens (Human);Homo sapiens (Human);Homo sapiens (Human);Homo sapiens (Human);Homo sapiens (Human);Homo sapiens (Human);Homo sapiens (Human);Homo sapiens (Human);Homo sapiens (Human);Homo sapiens (Human);Homo sapiens (Human);Homo sapiens (Human);Homo sapiens (Human);Homo sapiens (Human);…	26S proteasome non-ATPase regulatory subunit 11 ;26S proteasome non-ATPase regulatory subunit 12 ;26S proteasome non-ATPase regulatory subunit 9 ;26S proteasome non-ATPase regulatory subunit 14 ;26S proteasome non-ATPase regulatory subunit 3 ;26S proteasome non-ATPase regulatory subunit 10 ;26S protease regulatory subunit 6A ;26S protease regulatory subunit 7 ;26S protease regulatory subunit 6B ;…	None	9148964	The proteasome is an essential component of the ATP-dependent proteolytic pathway in eukaryotic cells and is responsible for the degradation of most cellular proteins (for reviews see PMID:8811196 and PMID:10872471). It contains a barrel-shaped proteolytic core complex (the 20S proteasome), and is capped at one or both ends by regulatory complexes like the 19S complex (PMID:11812135), modulator (…
36	1	0	0	0	AP1 adaptor complex	Human	None	None	O43747;O75843;P56377;P61966;Q10567;Q96PC3;Q9BXS5;Q9Y6Q5	164;8906;8905;1174;162;130340;8907;10053	MI:0018- two hybrid	GO:0006886;GO:0006605;GO:0015031;GO:0016192;GO:0006900;GO:0016050;GO:0006897;GO:0030133	intracellular protein transport;protein targeting;protein transport;vesicle-mediated transport;membrane budding;vesicle organization;endocytosis;transport vesicle	14.04;20.01.10;20.09.07;20.09.07.25;20.09.18.09.01;70.09	protein targeting, sorting and translocation;protein transport;vesicular transport (Golgi network, etc.);vesicle formation;endocytosis;intracellular transport vesicles	ADTG CLAPG1;;;AP19 CLAPS1;ADTB1 BAM22 CLAPB2;;CLTNM;	AP1G1;AP1G2;AP1S2;AP1S1;AP1B1;AP1S3;AP1M1;AP1M2	None	Homo sapiens (Human);Homo sapiens (Human);Homo sapiens (Human);Homo sapiens (Human);Homo sapiens (Human);Homo sapiens (Human);Homo sapiens (Human);Homo sapiens (Human)	AP-1 complex subunit gamma-1;AP-1 complex subunit gamma-like 2 ;AP-1 complex subunit sigma-2 ;AP-1 complex subunit sigma-1A ;AP-1 complex subunit beta-1 ;AP-1 complex subunit sigma-3 ;AP-1 complex subunit mu-1 ;AP-1 complex subunit mu-2	None	9733768	This adaptor-related complex participates in a transport step different from that of AP-1. It may function at some trafficking step in the complex pathways between the TGN and the cell surface.
41	1	1	1	1	Mi-2/NuRD-MTA2 complex	Human	None	None	O94776;O95983;P41182;Q13547;Q9BTC8	9219;53615;604;3065;57504	MI:0019- coimmunoprecipitation	GO:0006265;GO:0045892;GO:0006473;GO:0006476;GO:0051276;GO:0030183;GO:0005634	DNA topological change;negative regulation of transcription, DNA-templated;protein acetylation;protein deacetylation;chromosome organization;B cell differentiation;nucleus	10.01.09.05;11.02.03.04.03;14.07.04;42.10.03;43.03.07.02.01.01;70.10	DNA conformation modification (e.g. chromatin);transcription repression;modification by acetylation, deacetylation;organization of chromosome structure;B-cell;nucleus	MTA1L1 PID;None;BCL5 LAZ3 ZBTB27 ZNF51;RPD3L1;KIAA1266	MTA2;MBD3;BCL6;HDAC1;MTA3	None	Homo sapiens (Human);Homo sapiens (Human);Homo sapiens (Human);Homo sapiens (Human);Homo sapiens (Human)	Metastasis-associated protein MTA2;Methyl-CpG-binding domain protein 3;B-cell lymphoma 6 protein ;Histone deacetylase 1;Metastasis-associated protein MTA3	None	15454082	None
49	1	1	0	0	DNMT3B complex	Human	None	None	O60264;O95239;O95347;Q13547;Q96ST3;Q9NTJ3;Q9UBC3	8467;24137;10592;3065;25942;10051;1789	MI:0019- coimmunoprecipitation	GO:0006306;GO:0006265;GO:0000279;GO:0007067;GO:0007059;GO:0051276;GO:0005694	DNA methylation;DNA topological change;M phase;mitotic nuclear division;chromosome segregation;chromosome organization;chromosome	10.01.09.01;10.01.09.05;10.03.01.01.11;10.03.04.05;42.10.03;70.10.03	DNA methylation;DNA conformation modification (e.g. chromatin);M phase;chromosome segregation/division;organization of chromosome structure;chromosome	SNF2H WCRF135;KIF4;CAPE SMC2L1;RPD3L1;None;CAPC SMC4L1;None	SMARCA5;KIF4A;SMC2;HDAC1;SIN3A;SMC4;DNMT3B	None	Homo sapiens (Human);Homo sapiens (Human);Homo sapiens (Human);Homo sapiens (Human);Homo sapiens (Human);Homo sapiens (Human);Homo sapiens (Human)	SWI/SNF-related matrix-associated actin-dependent regulator of chromatin subfamily A member 5;Chromosome-associated kinesin KIF4A ;Structural maintenance of chromosomes protein 2 ;Histone deacetylase 1;Paired amphipathic helix protein Sin3a;Structural maintenance of chromosomes protein 4 ;DNA	None	15148359	None
59	1	1	1	1	AP3 adaptor complex	Human	None	None	O00203;O14617;P53677;P59780;Q13367;Q92572;Q9Y2T2	8546;8943;10947;10239;8120;1176;26985	MI:0019-coimmunoprecipitation	GO:0006886;GO:0006605;GO:0015031;GO:0006892;GO:0006897;GO:0005773;GO:0005764	intracellular protein transport;protein targeting;protein transport;post-Golgi vesicle-mediated transport;endocytosis;vacuole;lysosome	14.04;20.01.10;20.09.07.06;20.09.18.09.01;70.25	protein targeting, sorting and translocation;protein transport;post Golgi transport;endocytosis;vacuole or lysosome	ADTB3A;None;None;None;None;CLAPS3;None	AP3B1;AP3D1;AP3M2;AP3S2;AP3B2;AP3S1;AP3M1	None	Homo sapiens (Human);Homo sapiens (Human);Homo sapiens (Human);Homo sapiens (Human);Homo sapiens (Human);Homo sapiens (Human);Homo sapiens (Human)	AP-3 complex subunit beta-1;AP-3 complex subunit delta-1;AP-3 complex subunit mu-2;AP-3 complex subunit sigma-2;AP-3 complex subunit beta-2;AP-3 complex subunit sigma-1;AP-3 complex subunit mu-1	None	9151686	None
61	1	1	0	0	Mi2/NuRD complex	Human	Mi2-beta-histone deacetylase complex	None	O94776;O95983;Q09028;Q13547;Q14839;Q16576;Q92769	9219;53615;5928;3065;1108;5931;3066	MI:0004- affinity chromatography technologies	GO:0006265;GO:0045892;GO:0032774;GO:0006473;GO:0006476;GO:0051276;GO:0005634	DNA topological change;negative regulation of transcription, DNA-templated;RNA biosynthetic process;protein acetylation;protein deacetylation;chromosome organization;nucleus	10.01.09.05;11.02.03.04.03;11.02;14.07.04;42.10.03;70.10	DNA conformation modification (e.g. chromatin);transcription repression;RNA synthesis;modification by acetylation, deacetylation;organization of chromosome structure;nucleus	MTA1L1 PID;None;RBAP48;RPD3L1;None;RBAP46;None	MTA2;MBD3;RBBP4;HDAC1;CHD4;RBBP7;HDAC2	None	Homo sapiens (Human);Homo sapiens (Human);Homo sapiens (Human);Homo sapiens (Human);Homo sapiens (Human);Homo sapiens (Human);Homo sapiens (Human)	Metastasis-associated protein MTA2;Methyl-CpG-binding domain protein 3;Histone-binding protein RBBP4;Histone deacetylase 1;Chromodomain-helicase-DNA-binding protein 4;Histone-binding protein RBBP7;Histone deacetylase 2	Dermatomyositis, cancer (PMID:9790534)	9790534	None
86	1	1	1	0	NUMAC complex (nucleosomal methylation activator complex)	Human	CARM1-associated complex	None	O14497;P51532;P60709;Q12824;Q86X55;Q8TAQ2;Q92922;Q969G3;Q96GM5;Q96KG9	8289;6597;60;6598;10498;6601;6599;6605;6602;57410	MI:0004- affinity chromatography technologies; MI:0029- cosedimentation through density gradients	GO:0006265;GO:0045893;GO:0018126;GO:0006479;GO:0003677;GO:0009755;GO:0023052;GO:0051276;GO:0005634	DNA topological change;positive regulation of transcription, DNA-templated;protein hydroxylation;protein methylation;DNA binding;hormone-mediated signaling pathway;signaling;chromosome organization;nucleus	10.01.09.05;11.02.03.04.01;14.07.09;16.03.01;30.01.09.08;30.01;42.10.03;70.10	DNA conformation modification (e.g. chromatin);transcription activation;posttranslational modification of amino acids (e.g. hydroxylation, methylation);DNA binding;hormone mediated signal transduction;cellular signalling;organization of chromosome structure;nucleus	BAF250 BAF250A C1orf4 OSA1 SMARCF1;BAF190A BRG1 SNF2B SNF2L4;None;BAF47, INI1, SNF5L1;PRMT4;BAF170;BAF155;BAF57;BAF60A;CVAK90 GKLP NTKL TAPK TEIF TRAP	ARID1A;SMARCA4;ACTB;SMARCB1;CARM1;SMARCC2;SMARCC1;SMARCE1;SMARCD1;SCYL1	None	Homo sapiens (Human);Homo sapiens (Human);Homo sapiens (Human);Homo sapiens (Human);Homo sapiens (Human);Homo sapiens (Human);Homo sapiens (Human);Homo sapiens (Human);Homo sapiens (Human);Homo sapiens (Human)	AT-rich interactive domain-containing protein 1A;Transcription activator BRG1;Actin, cytoplasmic 1;SWI/SNF-related matrix-associated actin-dependent regulator of chromatin subfamily B member 1;Histone-arginine methyltransferase CARM1 ;SWI/SNF complex subunit SMARCC2;SWI/SNF complex subunit SMARCC1;SWI/SNF-related matrix-associated actin-dependent regulator of chromatin subfamily E member 1;SWI/SN…	None	14729568	In the NUMAC complex, the methylase, CARM1, acquires the ability to covalently modify nucleosomal histones.
87	1	1	1	0	Nup 107-160 subcomplex	Human	NPC subcomplex	None	P52948;P55735;P57740;Q12769;Q8NFH3;Q8NFH4;Q8WUM0;Q96EE3;Q9BW27	4928;6396;57122;23279;348995;79023;55746;81929;79902	MI:0019- coimmunoprecipitation; MI:0029- cosedimentation through density gradients	GO:0015031;GO:0008565;GO:0006810;GO:0051169;GO:0000775	protein transport;protein transporter activity;transport;nuclear transport;chromosome, centromeric region	20.01.10;20;20.09.01;70.10.04	protein transport;CELLULAR TRANSPORT, TRANSPORT FACILITIES AND TRANSPORT ROUTES;nuclear transport;centromere / kinetochore	ADAR2;D3S1231E SEC13L1 SEC13R;None;KIAA0197 NUP120;;;None;SEC13L SEH1;NUP75 PCNT1	NUP98;SEC13;NUP107;NUP160;NUP43;NUP37;NUP133;SEH1L;NUP85	None	Homo sapiens (Human);Homo sapiens (Human);Homo sapiens (Human);Homo sapiens (Human);Homo sapiens (Human);Homo sapiens (Human);Homo sapiens (Human);Homo sapiens (Human);Homo sapiens (Human)	Nuclear pore complex protein Nup98-Nup96 [Cleaved into: Nuclear pore complex protein Nup98;Protein SEC13 homolog;Nuclear pore complex protein Nup107;Nuclear pore complex protein Nup160;Nucleoporin Nup43 ;Nucleoporin Nup37 ;Nuclear pore complex protein Nup133;Nucleoporin SEH1;Nuclear pore complex protein Nup85	None	15146057	All trafficking of macromolecules between the cytoplasm and the nucleus occurs through nuclear pore complexes (NPCs), which are supramolecular assemblies at points of fusion between the inner and outer nuclear membranes. NPCs are composed of an eightfold symmetric spoke-ring complex, cytoplasmic fibers, and a nuclear basket.
95	1	1	1	1	Ku antigen-NARG1 complex	Human	OCFRE-binding complex	MC3T3-E1 cells	P12956;P13010;Q9BXJ9	2547;7520;80155	MI:0004- affinity chromatography technologies	GO:2001141;GO:0006355;GO:0003677	regulation of RNA biosynthetic process;regulation of transcription, DNA-templated;DNA binding	11.02.03.04;16.03.01	transcriptional control;DNA binding	G22P1;G22P2;GA19 NARG1 NATH TBDN100	XRCC6;XRCC5;NAA15	None	Homo sapiens (Human);Homo sapiens (Human);Homo sapiens (Human)	X-ray repair cross-complementing protein 6 ;X-ray repair cross-complementing protein 5 ;N-alpha-acetyltransferase 15, NatA auxiliary subunit	None	12145306	This complex regulates osteocalcin gene expression.
96	1	1	1	1	Anaphase-promoting complex	Human	APC; cyclosome	None	P30260;Q13042;Q9H1A4;Q9UJX2;Q9UJX3;Q9UJX4;Q9UJX5;Q9UJX6;Q9UM13	996;8881;64682;8697;51434;51433;29945;29882;10393	MI:0019- coimmunoprecipitation	GO:0000278;GO:0051726;GO:0016567;GO:0016579;GO:0005515;GO:0005634	mitotic cell cycle;regulation of cell cycle;protein ubiquitination;protein deubiquitination;protein binding;nucleus	10.03.01.01;10.03.01;14.07.05;16.01;70.10	mitotic cell cycle;mitotic cell cycle and cell cycle control;modification by ubiquitination, deubiquitination;protein binding;nucleus	ANAPC3 D0S1430E D17S978E;ANAPC6;TSG24;ANAPC8;APC7;APC5;APC4;APC2 KIAA1406;APC10	CDC27;CDC16;ANAPC1;CDC23;ANAPC7;ANAPC5;ANAPC4;ANAPC2;ANAPC10	None	Homo sapiens (Human);Homo sapiens (Human);Homo sapiens (Human);Homo sapiens (Human);Homo sapiens (Human);Homo sapiens (Human);Homo sapiens (Human);Homo sapiens (Human);Homo sapiens (Human)	Cell division cycle protein 27 homolog ;Cell division cycle protein 16 homolog ;Anaphase-promoting complex subunit 1 ;Cell division cycle protein 23 homolog ;Anaphase-promoting complex subunit 7 ;Anaphase-promoting complex subunit 5 ;Anaphase-promoting complex subunit 4 ;Anaphase-promoting complex subunit 2 ;Anaphase-promoting complex subunit 10	None	10318877	The initiation of anaphase and exit from mitosis depend on a multi-subunit ubiquitination complex called the anaphase-promoting complex (APC)1 or cyclosome. The APC ubiquitinates proteins such as Pds1 in budding yeast and Cut2 in fission yeast whose subsequent degradation by the 26 S proteasome is essential for the initiation of sister chromatid separation at the metaphase-anaphase transition. La…
103	1	0	0	0	RNA polymerase II holoenzyme complex	Human	None	None	O15514;P13984;P18074;P19387;P19388;P19447;P20226;P24928;P29083;P29084;P30876;P32780;P35269;P36954;P52434;P52435;P53803;P61218;P62487;P62875;Q00403;Q13888;Q13889;Q92759	5433;2963;2068;5432;5434;2071;6908;5430;2960;2961;5431;2965;2962;5438;5437;5439;5440;5435;5436;5441;2959;2966;2967;2968	MI:0004- affinity chromatography technologies	GO:0006351;GO:0003677;GO:0005634	transcription, DNA-templated;DNA binding;nucleus	11;16.03.01;70.10	TRANSCRIPTION;DNA binding;nucleus	;RAP30;XPD XPDC;;;XPB XPBC;GTF2D1 TF2D TFIID;POLR2;TF2E1;TF2E2;;BTF2;RAP74;;;POLR2J1;;POLRF;RPB7;;TF2B TFIIB;BTF2P44;;	POLR2D;GTF2F2;ERCC2;POLR2C;POLR2E;ERCC3;TBP;POLR2A;GTF2E1;GTF2E2;POLR2B;GTF2H1;GTF2F1;POLR2I;POLR2H;POLR2J;POLR2K;POLR2F;POLR2G;POLR2L;GTF2B;GTF2H2;GTF2H3;GTF2H4	None	Homo sapiens (Human);Homo sapiens (Human);Homo sapiens (Human);Homo sapiens (Human);Homo sapiens (Human);Homo sapiens (Human);Homo sapiens (Human);Homo sapiens (Human);Homo sapiens (Human);Homo sapiens (Human);Homo sapiens (Human);Homo sapiens (Human);Homo sapiens (Human);Homo sapiens (Human);Homo sapiens (Human);Homo sapiens (Human);Homo sapiens (Human);Homo sapiens (Human);Homo sapiens (Human);…	DNA-directed RNA polymerase II subunit RPB4 ;General transcription factor IIF subunit 2 ;TFIIH basal transcription factor complex helicase XPD subunit ;DNA-directed RNA polymerase II subunit RPB3 ;DNA-directed RNA polymerases I, II, and III subunit RPABC1 ;TFIIH basal transcription factor complex helicase XPB subunit ;TATA-box-binding protein;DNA-directed RNA polymerase II subunit RPB1;General tr…	None	9305922	None
104	1	0	0	0	RNA polymerase II core complex	Human	None	None	O15514;P19387;P19388;P24928;P30876;P36954;P52434;P52435;P53803;P61218;P62487;P62875	5433;5432;5434;5430;5431;5438;5437;5439;5440;5435;5436;5441	MI:0004- affinity chromatography technologies	GO:0006351;GO:0003677;GO:0005634	transcription, DNA-templated;DNA binding;nucleus	11;16.03.01;70.10	TRANSCRIPTION;DNA binding;nucleus	;;;POLR2;;;;POLR2J1;;POLRF;RPB7;	POLR2D;POLR2C;POLR2E;POLR2A;POLR2B;POLR2I;POLR2H;POLR2J;POLR2K;POLR2F;POLR2G;POLR2L	None	Homo sapiens (Human);Homo sapiens (Human);Homo sapiens (Human);Homo sapiens (Human);Homo sapiens (Human);Homo sapiens (Human);Homo sapiens (Human);Homo sapiens (Human);Homo sapiens (Human);Homo sapiens (Human);Homo sapiens (Human);Homo sapiens (Human)	DNA-directed RNA polymerase II subunit RPB4 ;DNA-directed RNA polymerase II subunit RPB3 ;DNA-directed RNA polymerases I, II, and III subunit RPABC1 ;DNA-directed RNA polymerase II subunit RPB1;DNA-directed RNA polymerase II subunit RPB2 ;DNA-directed RNA polymerase II subunit RPB9 ;DNA-directed RNA polymerases I, II, and III subunit RPABC3 ;DNA-directed RNA polymerase II subunit RPB11-a ;DNA-dir…	None	9852112	None
144	1	0	0	0	Gamma-BAR-AP1 complex	Human	None	None	O43747;O75843;P56377;P61966;Q10567;Q63HQ0;Q96PC3;Q9BXS5;Q9Y6Q5	164;8906;8905;1174;162;55435;130340;8907;10053	MI:0018- two hybrid; MI:0019- coimmunoprecipitation	GO:0006886;GO:0006605;GO:0015031;GO:0050789;GO:0016192;GO:0006900;GO:0016050;GO:0006897;GO:0030133	intracellular protein transport;protein targeting;protein transport;regulation of biological process;vesicle-mediated transport;membrane budding;vesicle organization;endocytosis;transport vesicle	14.04;20.01.10;18;20.09.07;20.09.07.25;20.09.18.09.01;70.09	protein targeting, sorting and translocation;protein transport;REGULATION OF METABOLISM AND PROTEIN FUNCTION;vesicular transport (Golgi network, etc.);vesicle formation;endocytosis;intracellular transport vesicles	ADTG CLAPG1;;;AP19 CLAPS1;ADTB1 BAM22 CLAPB2;C4orf16;;CLTNM;	AP1G1;AP1G2;AP1S2;AP1S1;AP1B1;AP1AR;AP1S3;AP1M1;AP1M2	None	Homo sapiens (Human);Homo sapiens (Human);Homo sapiens (Human);Homo sapiens (Human);Homo sapiens (Human);Homo sapiens (Human);Homo sapiens (Human);Homo sapiens (Human);Homo sapiens (Human)	AP-1 complex subunit gamma-1;AP-1 complex subunit gamma-like 2 ;AP-1 complex subunit sigma-2 ;AP-1 complex subunit sigma-1A ;AP-1 complex subunit beta-1 ;AP-1 complex-associated regulatory protein ;AP-1 complex subunit sigma-3 ;AP-1 complex subunit mu-1 ;AP-1 complex subunit mu-2	None	15775984	The isolation of AP1 adaptor complex was described in PMID:9733768.
149	1	1	1	1	PBAF complex (Polybromo- and BAF containing complex)	Human	SWI/SNF complex B	None	O96019;P51532;P60709;Q12824;Q68CP9;Q86U86;Q8TAQ2;Q92922;Q969G3;Q96GM5	86;6597;60;6598;196528;55193;6601;6599;6605;6602	MI:0004-affinity chromatography technologies;MI:0019-coimmunoprecipitation	None	None	None	None	BAF53 BAF53A INO80K;BAF190A BRG1 SNF2B SNF2L4;None;BAF47, INI1, SNF5L1;KIAA1557;BAF180 PB1;BAF170;BAF155;BAF57;BAF60A	ACTL6A;SMARCA4;ACTB;SMARCB1;ARID2;PBRM1;SMARCC2;SMARCC1;SMARCE1;SMARCD1	Since the authors did not specify Actin as well as Actin-like protein 6, we used isoform ACTB and isoform ACTL6A, respectively. At the time of annotation, the additional member BAF240 of the protein complex was not found in the UniProt database.	Homo sapiens (Human);Homo sapiens (Human);Homo sapiens (Human);Homo sapiens (Human);Homo sapiens (Human);Homo sapiens (Human);Homo sapiens (Human);Homo sapiens (Human);Homo sapiens (Human);Homo sapiens (Human)	Actin-like protein 6A;Transcription activator BRG1;Actin, cytoplasmic 1;SWI/SNF-related matrix-associated actin-dependent regulator of chromatin subfamily B member 1;AT-rich interactive domain-containing protein 2;Protein polybromo-1;SWI/SNF complex subunit SMARCC2;SWI/SNF complex subunit SMARCC1;SWI/SNF-related matrix-associated actin-dependent regulator of chromatin subfamily E member 1;SWI/SNF…	None	11078522	None
157	1	1	1	1	Condensin I complex	Human	canonical condensin complex	None	O95347;Q15003;Q15021;Q9BPX3;Q9NTJ3	10592;23397;9918;64151;10051	MI:0019- coimmunoprecipitation	GO:0000278;GO:0030261;GO:0051276;GO:0005634	mitotic cell cycle;chromosome condensation;chromosome organization;nucleus	10.03.01.01;10.03.04.03;42.10.03;70.10	mitotic cell cycle;chromosome condensation;organization of chromosome structure;nucleus	CAPE SMC2L1;BRRN BRRN1 CAPH KIAA0074;CAPD2 CNAP1 KIAA0159;CAPG NYMEL3;CAPC SMC4L1	SMC2;NCAPH;NCAPD2;NCAPG;SMC4	None	Homo sapiens (Human);Homo sapiens (Human);Homo sapiens (Human);Homo sapiens (Human);Homo sapiens (Human)	Structural maintenance of chromosomes protein 2 ;Condensin complex subunit 2 ;Condensin complex subunit 1 ;Condensin complex subunit 3 ;Structural maintenance of chromosomes protein 4	None	10958694	None
159	1	1	1	1	Condensin I-PARP-1-XRCC1 complex	Human	None	None	O95347;P09874;P18887;Q15003;Q15021;Q9BPX3;Q9NTJ3	10592;142;7515;23397;9918;64151;10051	MI:0006- anti bait coimmunoprecipitation	GO:0006281;GO:0006974;GO:0005634	DNA repair;cellular response to DNA damage stimulus;nucleus	10.01.05.01;32.01.09;70.10	DNA repair;DNA damage response;nucleus	CAPE SMC2L1;ADPRT PPOL;;BRRN BRRN1 CAPH KIAA0074;CAPD2 CNAP1 KIAA0159;CAPG NYMEL3;CAPC SMC4L1	SMC2;PARP1;XRCC1;NCAPH;NCAPD2;NCAPG;SMC4	None	Homo sapiens (Human);Homo sapiens (Human);Homo sapiens (Human);Homo sapiens (Human);Homo sapiens (Human);Homo sapiens (Human);Homo sapiens (Human)	Structural maintenance of chromosomes protein 2 ;Poly [ADP-ribose] polymerase 1;DNA repair protein XRCC1 ;Condensin complex subunit 2 ;Condensin complex subunit 1 ;Condensin complex subunit 3 ;Structural maintenance of chromosomes protein 4	None	16543152	The association between PARP-1 and XRCC1 was enhanced in response to DNA damage.
160	1	1	1	1	Condensin II	Human	None	None	O95347;P42695;Q6IBW4;Q86XI2;Q9NTJ3	10592;23310;29781;54892;10051	MI:0006- anti bait coimmunoprecipitation	GO:0000278;GO:0030261;GO:0051276;GO:0005634	mitotic cell cycle;chromosome condensation;chromosome organization;nucleus	10.03.01.01;10.03.04.03;42.10.03;70.10	mitotic cell cycle;chromosome condensation;organization of chromosome structure;nucleus	CAPE SMC2L1;CAPD3 KIAA0056;CAPH2;LUZP5;CAPC SMC4L1	SMC2;NCAPD3;NCAPH2;NCAPG2;SMC4	None	Homo sapiens (Human);Homo sapiens (Human);Homo sapiens (Human);Homo sapiens (Human);Homo sapiens (Human)	Structural maintenance of chromosomes protein 2 ;Condensin-2 complex subunit D3 ;Condensin-2 complex subunit H2 ;Condensin-2 complex subunit G2 ;Structural maintenance of chromosomes protein 4	None	14532007	None
162	1	1	1	1	Conserved oligomeric Golgi (COG) complex	Human	None	None	P83436;Q14746;Q8WTW3;Q96JB2;Q96MW5;Q9H9E3;Q9UP83;Q9Y2V7	91949;22796;9382;83548;84342;25839;10466;57511	MI:0040- electron microscopy; MI:0047- far western blotting; MI:0069- mass spectrometry studies of complexes	GO:0006486;GO:0042125;GO:0006891;GO:0007030;GO:0005794	protein glycosylation;protein galactosylation;intra-Golgi vesicle-mediated transport;Golgi organization;Golgi apparatus	14.07.02;20.09.07.05;42.08;70.08	modification with sugar residues (e.g. glycosylation, deglycosylation);intra Golgi transport;Golgi;Golgi	None;LDLC;KIAA1381 LDLB;SEC34;None;;GOLTC1 GTC90;KIAA1134	COG7;COG2;COG1;COG3;COG8;COG4;COG5;COG6	None	Homo sapiens (Human);Homo sapiens (Human);Homo sapiens (Human);Homo sapiens (Human);Homo sapiens (Human);Homo sapiens (Human);Homo sapiens (Human);Homo sapiens (Human)	Conserved oligomeric Golgi complex subunit 7;Conserved oligomeric Golgi complex subunit 2 ;Conserved oligomeric Golgi complex subunit 1 ;Conserved oligomeric Golgi complex subunit 3 ;Conserved oligomeric Golgi complex subunit 8;Conserved oligomeric Golgi complex subunit 4 ;Conserved oligomeric Golgi complex subunit 5;Conserved oligomeric Golgi complex subunit 6	Deficiencies in COG1, COG7, COG8 cause a novel group of Cogenital Disorders of Glycosylation II (PMID:17904886).	11980916	None
165	1	1	0	0	Cohesin-SA1 complex	Human	None	None	O60216;Q14683;Q8WVM7;Q9UQE7	5885;8243;10274;9126	MI:0004- affinity chromatography technologies	GO:0000279;GO:0007067;GO:0007059;GO:0003677;GO:0051276;GO:0005694	M phase;mitotic nuclear division;chromosome segregation;DNA binding;chromosome organization;chromosome	10.03.01.01.11;10.03.04.05;16.03.01;42.10.03;70.10.03	M phase;chromosome segregation/division;DNA binding;organization of chromosome structure;chromosome	HR21 KIAA0078 NXP1;DXS423E KIAA0178 SB1.8 SMC1 SMC1L1;SA1;BAM BMH CSPG6 SMC3L1	RAD21;SMC1A;STAG1;SMC3	None	Homo sapiens (Human);Homo sapiens (Human);Homo sapiens (Human);Homo sapiens (Human)	Double-strand-break repair protein rad21 homolog ;Structural maintenance of chromosomes protein 1A ;Cohesin subunit SA-1 ;Structural maintenance of chromosomes protein 3	None	11250156	The cohesin complex binds directly to double-stranded DNA and induces the formation of large protein-DNA aggregates.
166	1	0	0	0	Cohesin-SA2 complex	Human	None	None	O60216;Q14683;Q8N3U4;Q9UQE7	5885;8243;10735;9126	MI:0004- affinity chromatography technologies	GO:0000279;GO:0007067;GO:0007059;GO:0003677;GO:0051276;GO:0005694	M phase;mitotic nuclear division;chromosome segregation;DNA binding;chromosome organization;chromosome	10.03.01.01.11;10.03.04.05;16.03.01;42.10.03;70.10.03	M phase;chromosome segregation/division;DNA binding;organization of chromosome structure;chromosome	HR21 KIAA0078 NXP1;DXS423E KIAA0178 SB1.8 SMC1 SMC1L1;SA2;BAM BMH CSPG6 SMC3L1	RAD21;SMC1A;STAG2;SMC3	None	Homo sapiens (Human);Homo sapiens (Human);Homo sapiens (Human);Homo sapiens (Human)	Double-strand-break repair protein rad21 homolog ;Structural maintenance of chromosomes protein 1A ;Cohesin subunit SA-2 ;Structural maintenance of chromosomes protein 3	None	11250156	The cohesin complex binds directly to double-stranded DNA and induces the formation of large protein-DNA aggregates.
181	1	1	1	1	26S proteasome	Human	None	None	O14818;P17980;P20618;P25786;P25787;P25788;P25789;P28066;P28070;P28072;P28074;P35998;P43686;P49720;P49721;P55036;P60900;P62191;P62195;P62333;Q99436;Q9UNM6	5688;5702;5689;5682;5683;5684;5685;5686;5692;5694;5693;5701;5704;5691;5690;5710;5687;5700;5705;5706;5695;5719	MI:0019- coimmunoprecipitation	GO:0043161;GO:0006511;GO:0005515;GO:0006950;GO:0005737;GO:0005634	proteasome-mediated ubiquitin-dependent protein catabolic process;ubiquitin-dependent protein catabolic process;protein binding;response to stress;cytoplasm;nucleus	14.13.01.01;16.01;32.01;70.03;70.10	proteasomal degradation (ubiquitin/proteasomal pathway);protein binding;stress response;cytoplasm;nucleus	HSPC;TBP1;PSC5;HC2 NU PROS30 PSC2;HC3 PSC3;HC8 PSC8;HC9 PSC9;;PROS26;LMPY Y;LMPX MB1 X;MSS1;MIP224 TBP7;;;MCB1;PROS27;;SUG1;SUG2;Z;	PSMA7;PSMC3;PSMB1;PSMA1;PSMA2;PSMA3;PSMA4;PSMA5;PSMB4;PSMB6;PSMB5;PSMC2;PSMC4;PSMB3;PSMB2;PSMD4;PSMA6;PSMC1;PSMC5;PSMC6;PSMB7;PSMD13	None	Homo sapiens (Human);Homo sapiens (Human);Homo sapiens (Human);Homo sapiens (Human);Homo sapiens (Human);Homo sapiens (Human);Homo sapiens (Human);Homo sapiens (Human);Homo sapiens (Human);Homo sapiens (Human);Homo sapiens (Human);Homo sapiens (Human);Homo sapiens (Human);Homo sapiens (Human);Homo sapiens (Human);Homo sapiens (Human);Homo sapiens (Human);Homo sapiens (Human);Homo sapiens (Human);…	Proteasome subunit alpha type-7 ;26S protease regulatory subunit 6A ;Proteasome subunit beta type-1 ;Proteasome subunit alpha type-1 ;Proteasome subunit alpha type-2 ;Proteasome subunit alpha type-3 ;Proteasome subunit alpha type-4 ;Proteasome subunit alpha type-5 ;Proteasome subunit beta type-4 ;Proteasome subunit beta type-6 ;Proteasome subunit beta type-5 ;26S protease regulatory subunit 7 ;26…	None	11812135	The proteasome is an essential component of the ATP-dependent proteolytic pathway in eukaryotic cells and is responsible for the degradation of most cellular proteins (for reviews see PMID:8811196 and PMID:10872471). It contains a barrel-shaped proteolytic core complex (the 20S proteasome), and is capped at one or both ends by regulatory complexes like the 19S complex (PMID:11812135), modulator (…
186	1	0	0	0	Wave-2 complex	Human	WAVE complex; WAVE regulatory complex (WRC)	None	Q7L576;Q8IZP0;Q8WUW1;Q9Y2A7;Q9Y6W5	23191;10006;55845;10787;10163	MI:0029-cosedimentation through density gradients;MI:0091-chromatography technologies	GO:0007264;GO:0016477;GO:0030036;GO:0015629	small GTPase mediated signal transduction;cell migration;actin cytoskeleton organization;actin cytoskeleton	30.01.05.05.01;34.05.01;42.04.03;70.04.03	small GTPase mediated signal transduction;cell migration;actin cytoskeleton;actin cytoskeleton	KIAA0068;SSH3BP1;C3orf10;HEM2 KIAA0587 NAP1;WAVE2	CYFIP1;ABI1;BRK1;NCKAP1;WASF2	None	Homo sapiens (Human);Homo sapiens (Human);Homo sapiens (Human);Homo sapiens (Human);Homo sapiens (Human)	Cytoplasmic FMR1-interacting protein 1;Abl interactor 1;Protein BRICK1;Nck-associated protein 1;Wiskott-Aldrich syndrome protein family member 2	None	15070726	Proteins are only present in the complexed form, with the exception of Hspc (C3orf10). The complex is organized around a core of Nap and Abi. Sra is a peripheral subunit recruited on the Nap side, whereas the Wave and Hspc subunits are recruited on the Abi side of the core.
189	1	1	1	1	BAF complex	Human	SWI/SNF complex A	None	O14497;O94805;O96019;P51531;P51532;P60709;P63261;Q12824;Q8NFD5;Q8TAQ2;Q92922;Q969G3;Q96GM5	8289;51412;86;6595;6597;60;71;6598;57492;6601;6599;6605;6602	MI:0004-affinity chromatography technologies;MI:0019-coimmunoprecipitation	GO:0006265;GO:0045893;GO:0003677;GO:0051276;GO:0005634	DNA topological change;positive regulation of transcription, DNA-templated;DNA binding;chromosome organization;nucleus	10.01.09.05;11.02.03.04.01;16.03.01;42.10.03;70.10	DNA conformation modification (e.g. chromatin);transcription activation;DNA binding;organization of chromosome structure;nucleus	BAF250 BAF250A C1orf4 OSA1 SMARCF1;ACTL6 BAF53B;BAF53 BAF53A INO80K;BAF190B, BRM, SNF2A, SNF2L2;BAF190A BRG1 SNF2B SNF2L4;None;ACTG;BAF47, INI1, SNF5L1;BAF250B DAN15 KIAA1235 OSA2;BAF170;BAF155;BAF57;BAF60A	ARID1A;ACTL6B;ACTL6A;SMARCA2;SMARCA4;ACTB;ACTG1;SMARCB1;ARID1B;SMARCC2;SMARCC1;SMARCE1;SMARCD1	Since the authors did not specify Actin as well as Actin-like protein 6 and ARID1, we used isoform ACTB, isoform ACTL6A or isoform ARID1A, respectively. At the time of annotation, the additional member BAF110 of the protein complex was not found in the UniProt database.	Homo sapiens (Human);Homo sapiens (Human);Homo sapiens (Human);Homo sapiens (Human);Homo sapiens (Human);Homo sapiens (Human);Homo sapiens (Human);Homo sapiens (Human);Homo sapiens (Human);Homo sapiens (Human);Homo sapiens (Human);Homo sapiens (Human);Homo sapiens (Human)	AT-rich interactive domain-containing protein 1A;Actin-like protein 6B;Actin-like protein 6A;Probable global transcription activator SNF2L2;Transcription activator BRG1;Actin, cytoplasmic 1;Actin, cytoplasmic 2;SWI/SNF-related matrix-associated actin-dependent regulator of chromatin subfamily B member 1;AT-rich interactive domain-containing protein 1B;SWI/SNF complex subunit SMARCC2;SWI/SNF compl…	None	11078522	None
193	1	1	1	1	PA700-20S-PA28 complex	Human	proteasome	None	O00231;O00232;O00233;O00487;O14818;O43242;O75832;P17980;P20618;P25786;P25787;P25788;P25789;P28066;P28070;P28072;P28074;P35998;P43686;P48556;P49720;P49721;P51665;P55036;P60900;P62191;P62195;P62333;Q06323;Q13200;Q15008;Q16401;Q99436;Q99460;Q9UL46;Q9UNM6	5717;5718;5715;10213;5688;5709;5716;5702;5689;5682;5683;5684;5685;5686;5692;5694;5693;5701;5704;5714;5691;5690;5713;5710;5687;5700;5705;5706;5720;5708;9861;5711;5695;5707;5721;5719	MI:0029- cosedimentation through density gradients	GO:0043161;GO:0006511;GO:0005515;GO:0051098;GO:0016504	proteasome-mediated ubiquitin-dependent protein catabolic process;ubiquitin-dependent protein catabolic process;protein binding;regulation of binding;peptidase activator activity	14.13.01.01;16.01;18.01.07;18.02.01.01.03	proteasomal degradation (ubiquitin/proteasomal pathway);protein binding;regulation by binding / dissociation;protease activator	;;;POH1;HSPC;;;TBP1;PSC5;HC2 NU PROS30 PSC2;HC3 PSC3;HC8 PSC8;HC9 PSC9;;PROS26;LMPY Y;LMPX MB1 X;MSS1;MIP224 TBP7;;;;MOV34L;MCB1;PROS27;;SUG1;SUG2;IFI5111;TRAP2;KIAA0107 PFAAP4;KIAA0072;Z;;;	PSMD11;PSMD12;PSMD9;PSMD14;PSMA7;PSMD3;PSMD10;PSMC3;PSMB1;PSMA1;PSMA2;PSMA3;PSMA4;PSMA5;PSMB4;PSMB6;PSMB5;PSMC2;PSMC4;PSMD8;PSMB3;PSMB2;PSMD7;PSMD4;PSMA6;PSMC1;PSMC5;PSMC6;PSME1;PSMD2;PSMD6;PSMD5;PSMB7;PSMD1;PSME2;PSMD13	None	Homo sapiens (Human);Homo sapiens (Human);Homo sapiens (Human);Homo sapiens (Human);Homo sapiens (Human);Homo sapiens (Human);Homo sapiens (Human);Homo sapiens (Human);Homo sapiens (Human);Homo sapiens (Human);Homo sapiens (Human);Homo sapiens (Human);Homo sapiens (Human);Homo sapiens (Human);Homo sapiens (Human);Homo sapiens (Human);Homo sapiens (Human);Homo sapiens (Human);Homo sapiens (Human);…	26S proteasome non-ATPase regulatory subunit 11 ;26S proteasome non-ATPase regulatory subunit 12 ;26S proteasome non-ATPase regulatory subunit 9 ;26S proteasome non-ATPase regulatory subunit 14 ;Proteasome subunit alpha type-7 ;26S proteasome non-ATPase regulatory subunit 3 ;26S proteasome non-ATPase regulatory subunit 10 ;26S protease regulatory subunit 6A ;Proteasome subunit beta type-1 ;Protea…	None	11676531	The proteasome is an essential component of the ATP-dependent proteolytic pathway in eukaryotic cells and is responsible for the degradation of most cellular proteins (for reviews see PMID:8811196 and PMID:10872471). It contains a barrel-shaped proteolytic core complex (the 20S proteasome), and is capped at one or both ends by regulatory complexes like the 19S complex (PMID:11812135), modulator (…
230	1	1	0	0	Mediator complex	Human	Mediator of transcriptional regulation	None	A0JLT2;O43513;O60244;O75448;O75586;O95402;P24863;P49336;Q13503;Q15528;Q15648;Q6P2C8;Q71F56;Q71SY5;Q93074;Q96G25;Q96HR3;Q96RN5;Q9BTT4;Q9BUE0;Q9BWU1;Q9H204;Q9H944;Q9NPJ6;Q9NVC6;Q9NWA0;Q9NX70;Q9P086;Q9UHV7;Q9ULK4;Q9Y2X0;Q9Y3C7	219541;9443;9282;9862;10001;9441;892;1024;9412;6837;5469;9442;23389;81857;9968;112950;90390;51586;84246;54797;23097;80306;9477;29079;9440;55090;55588;400569;9969;9439;10025;51003	MI:0007- anti tag coimmunoprecipitation; MI:0069- mass spectrometry studies of complexes	GO:0045893;GO:0005515;GO:0051098;GO:0005515;GO:0051090;GO:0005634	positive regulation of transcription, DNA-templated;protein binding;regulation of binding;protein binding;regulation of sequence-specific DNA binding transcription factor activity;nucleus	11.02.03.04.01;16.01;18.01.07;18.02.09;70.10	transcription activation;protein binding;regulation by binding / dissociation;regulator of transcription factor;nucleus	LCMR1;ARC34 CRSP9;ARC150 CRSP2 CXorf4 DRIP150 EXLM1 RGR1 TRAP170;ARC100 CRSP4 DRIP100 KIAA0130 THRAP4 TRAP100;ARC33;ARC70 CRSP7;None;None;SRB7 SURB7;SURF5;ARC205 CRSP1 CRSP200 DRIP205 DRIP230 PBP PPARBP PPARGBP RB18A TRAP220 TRIP2;CRSP34 CRSP8;KIAA1025 PROSIT240 THRAP2 TRAP240L;ACID1 ARC92 PTOV2;ARC240 CAGH45 HOPA KIAA0192 TNRC11 TRAP230;;THRAP6 TRAP25;ARC105 CTG7A PCQAP TIG1 TNRC7;;;CDC2L6 CDK11…	MED19;MED7;MED14;MED24;MED6;MED26;CCNC;CDK8;MED21;MED22;MED1;MED27;MED13L;MED25;MED12;MED8;MED30;MED15;MED10;MED18;CDK19;MED28;MED20;MED4;MED17;MED9;MED29;MED11;MED13;MED23;MED16;MED31	None	Homo sapiens (Human);Homo sapiens (Human);Homo sapiens (Human);Homo sapiens (Human);Homo sapiens (Human);Homo sapiens (Human);Homo sapiens (Human);Homo sapiens (Human);Homo sapiens (Human);Homo sapiens (Human);Homo sapiens (Human);Homo sapiens (Human);Homo sapiens (Human);Homo sapiens (Human);Homo sapiens (Human);Homo sapiens (Human);Homo sapiens (Human);Homo sapiens (Human);Homo sapiens (Human);…	Mediator of RNA polymerase II transcription subunit 19 ;Mediator of RNA polymerase II transcription subunit 7 ;Mediator of RNA polymerase II transcription subunit 14;Mediator of RNA polymerase II transcription subunit 24;Mediator of RNA polymerase II transcription subunit 6 ;Mediator of RNA polymerase II transcription subunit 26 ;Cyclin-C;Cyclin-dependent kinase 8;Mediator of RNA polymerase II tr…	None	15175163	Regulation of transcription by RNA polymerase II (Pol II) is controlled by specific combinations of sequence-specific, DNA binding regulatory transcription factors (TFs) bound to a gene's promoter and enhancer regions. These TFs interact with several multiprotein complexes that remodel the chromatin context of the promoter, integrate signals from multiple TFs to control the frequency of transcrip…
232	1	1	0	0	ARC complex	Human	activator-recruited cofactor	None	O43513;O60244;O75448;O75586;O95402;Q15648;Q71SY5;Q93074;Q96G25;Q96RN5;Q9NPJ6;Q9NVC6;Q9UHV7;Q9UKU7;Q9ULK4	9443;9282;9862;10001;9441;5469;81857;9968;112950;51586;29079;9440;9969;27034;9439	MI:0004- affinity chromatography technologies	GO:0045893;GO:0005515;GO:0051098;GO:0005515;GO:0051090;GO:0035556;GO:0005634	positive regulation of transcription, DNA-templated;protein binding;regulation of binding;protein binding;regulation of sequence-specific DNA binding transcription factor activity;intracellular signal transduction;nucleus	11.02.03.04.01;16.01;18.01.07;18.02.09;30.01;70.10	transcription activation;protein binding;regulation by binding / dissociation;regulator of transcription factor;cellular signalling;nucleus	ARC34 CRSP9;ARC150 CRSP2 CXorf4 DRIP150 EXLM1 RGR1 TRAP170;ARC100 CRSP4 DRIP100 KIAA0130 THRAP4 TRAP100;ARC33;ARC70 CRSP7;ARC205 CRSP1 CRSP200 DRIP205 DRIP230 PBP PPARBP PPARGBP RB18A TRAP220 TRIP2;ACID1 ARC92 PTOV2;ARC240 CAGH45 HOPA KIAA0192 TNRC11 TRAP230;;ARC105 CTG7A PCQAP TIG1 TNRC7;ARC36 DRIP36 VDRIP;ARC77 CRSP6 DRIP77 DRIP80 TRAP80;ARC250 KIAA0593 THRAP1 TRAP240;ARC42 IBD;ARC130 CRSP3 DRI…	MED7;MED14;MED24;MED6;MED26;MED1;MED25;MED12;MED8;MED15;MED4;MED17;MED13;ACAD8;MED23	None	Homo sapiens (Human);Homo sapiens (Human);Homo sapiens (Human);Homo sapiens (Human);Homo sapiens (Human);Homo sapiens (Human);Homo sapiens (Human);Homo sapiens (Human);Homo sapiens (Human);Homo sapiens (Human);Homo sapiens (Human);Homo sapiens (Human);Homo sapiens (Human);Homo sapiens (Human);Homo sapiens (Human)	Mediator of RNA polymerase II transcription subunit 7 ;Mediator of RNA polymerase II transcription subunit 14;Mediator of RNA polymerase II transcription subunit 24;Mediator of RNA polymerase II transcription subunit 6 ;Mediator of RNA polymerase II transcription subunit 26 ;Mediator of RNA polymerase II transcription subunit 1;Mediator of RNA polymerase II transcription subunit 25 ;Mediator of R…	None	10235267	Experiemts show that the transcription coactivator ARC is required for SREBP (sterol regulatory element binding protein) control of cholesterol and lipid homeostasis. Several identical subunits appear in protein complexes like DRIP/ARC, CRSP, NAT, PC2, SMCC and Mediator, indicating that unique classes of transcription activators may share common sets or subsets of cofactors. According to authors,…
238	1	1	1	1	SWI-SNF chromatin remodeling-related-BRCA1 complex	Human	None	None	O14497;O96019;P38398;P51531;P51532;Q12824;Q8TAQ2;Q92922;Q92925;Q969G3	8289;86;672;6595;6597;6598;6601;6599;6603;6605	MI:0071-molecular sieving;MI:0004-affinity chromatography technologies	GO:0006265;GO:2001141;GO:0006355;GO:0051276;GO:0005634	DNA topological change;regulation of RNA biosynthetic process;regulation of transcription, DNA-templated;chromosome organization;nucleus	10.01.09.05;11.02.03.04;42.10.03;70.10	DNA conformation modification (e.g. chromatin);transcriptional control;organization of chromosome structure;nucleus	BAF250 BAF250A C1orf4 OSA1 SMARCF1;BAF53 BAF53A INO80K;RNF53;BAF190B, BRM, SNF2A, SNF2L2;BAF190A BRG1 SNF2B SNF2L4;BAF47, INI1, SNF5L1;BAF170;BAF155;BAF60B;BAF57	ARID1A;ACTL6A;BRCA1;SMARCA2;SMARCA4;SMARCB1;SMARCC2;SMARCC1;SMARCD2;SMARCE1	Since the authors did not specify Actin-like protein 6, we used isoform ACTL6A.	Homo sapiens (Human);Homo sapiens (Human);Homo sapiens (Human);Homo sapiens (Human);Homo sapiens (Human);Homo sapiens (Human);Homo sapiens (Human);Homo sapiens (Human);Homo sapiens (Human);Homo sapiens (Human)	AT-rich interactive domain-containing protein 1A;Actin-like protein 6A;Breast cancer type 1 susceptibility protein;Probable global transcription activator SNF2L2;Transcription activator BRG1;SWI/SNF-related matrix-associated actin-dependent regulator of chromatin subfamily B member 1;SWI/SNF complex subunit SMARCC2;SWI/SNF complex subunit SMARCC1;SWI/SNF-related matrix-associated actin-dependent …	BRCA1 gene is involved in breast and ovarian cancers.	10943845	BRCA1 interacts directly with BRG1.
247	1	0	0	0	RalBP1-CCNB1-AP2A-NUMB-EPN1 complex	Human	None	None	O95782;P14635;P49757;Q15311;Q9Y6I3	160;891;8650;10928;29924	MI:0019-coimmunoprecipitation	GO:0000278;GO:0006897;GO:0005634	mitotic cell cycle;endocytosis;nucleus	10.03.01.01;20.09.18.09.01;70.10	mitotic cell cycle;endocytosis;nucleus	ADTAA CLAPA1;CCNB;None;RLIP1 RLIP76;None	AP2A1;CCNB1;NUMB;RALBP1;EPN1	Since the authors did not specify AP2A, we used isoform AP2A1.	Homo sapiens (Human);Homo sapiens (Human);Homo sapiens (Human);Homo sapiens (Human);Homo sapiens (Human)	AP-2 complex subunit alpha-1;G2/mitotic-specific cyclin-B1;Protein numb homolog;RalA-binding protein 1;Epsin-1	None	12775724	RLIP, an effector of the RAL GTPases, is important for the mitotic cdk1 to facilitate the phosphorylation of Epsin.
282	1	1	1	0	SNF2h-cohesin-NuRD complex	Human	ISWI (SNF2h)-containing chromatin remodeling complex	None	O60216;O60264;O94776;O95983;Q09028;Q12873;Q13330;Q13547;Q14683;Q16576;Q8N3U4;Q8WVM7;Q92769;Q9NRL2;Q9UBB5;Q9UQE7	5885;8467;9219;53615;5928;1107;9112;3065;8243;5931;10735;10274;3066;11177;8932;9126	MI:0226- ion exchange chromatography; MI:0071- molecular sieving	GO:0006265;GO:0003677;GO:0051276;GO:0005694	DNA topological change;DNA binding;chromosome organization;chromosome	10.01.09.05;16.03.01;42.10.03;70.10.03	DNA conformation modification (e.g. chromatin);DNA binding;organization of chromosome structure;chromosome	HR21 KIAA0078 NXP1;SNF2H WCRF135;MTA1L1 PID;None;RBAP48;None;None;RPD3L1;DXS423E KIAA0178 SB1.8 SMC1 SMC1L1;RBAP46;SA2;SA1;None;ACF1 WCRF180;None;BAM BMH CSPG6 SMC3L1	RAD21;SMARCA5;MTA2;MBD3;RBBP4;CHD3;MTA1;HDAC1;SMC1A;RBBP7;STAG2;STAG1;HDAC2;BAZ1A;MBD2;SMC3	None	Homo sapiens (Human);Homo sapiens (Human);Homo sapiens (Human);Homo sapiens (Human);Homo sapiens (Human);Homo sapiens (Human);Homo sapiens (Human);Homo sapiens (Human);Homo sapiens (Human);Homo sapiens (Human);Homo sapiens (Human);Homo sapiens (Human);Homo sapiens (Human);Homo sapiens (Human);Homo sapiens (Human);Homo sapiens (Human)	Double-strand-break repair protein rad21 homolog ;SWI/SNF-related matrix-associated actin-dependent regulator of chromatin subfamily A member 5;Metastasis-associated protein MTA2;Methyl-CpG-binding domain protein 3;Histone-binding protein RBBP4;Chromodomain-helicase-DNA-binding protein 3;Metastasis-associated protein MTA1;Histone deacetylase 1;Structural maintenance of chromosomes protein 1A ;His…	None	12198550	The association of the complex with chromatin can be regulated by the state of DNA methylation.
284	1	0	0	0	CRSP complex	Human	Cofactor required for Sp1	None	O43513;O60244;O75448;O75586;O95402;Q13503;Q15648;Q71SY5;Q96RN5;Q9NVC6;Q9ULK4	9443;9282;9862;10001;9441;9412;5469;81857;51586;9440;9439	MI:0029- cosedimentation through density gradients; MI:0004- affinity chromatography technologies	GO:0045893;GO:0005515;GO:0005694	positive regulation of transcription, DNA-templated;protein binding;chromosome	11.02.03.04.01;16.01;70.10.03	transcription activation;protein binding;chromosome	ARC34 CRSP9;ARC150 CRSP2 CXorf4 DRIP150 EXLM1 RGR1 TRAP170;ARC100 CRSP4 DRIP100 KIAA0130 THRAP4 TRAP100;ARC33;ARC70 CRSP7;SRB7 SURB7;ARC205 CRSP1 CRSP200 DRIP205 DRIP230 PBP PPARBP PPARGBP RB18A TRAP220 TRIP2;ACID1 ARC92 PTOV2;ARC105 CTG7A PCQAP TIG1 TNRC7;ARC77 CRSP6 DRIP77 DRIP80 TRAP80;ARC130 CRSP3 DRIP130 KIAA1216 SUR2	MED7;MED14;MED24;MED6;MED26;MED21;MED1;MED25;MED15;MED17;MED23	Information about four small protein subunits of the protein complex was not available in the article.	Homo sapiens (Human);Homo sapiens (Human);Homo sapiens (Human);Homo sapiens (Human);Homo sapiens (Human);Homo sapiens (Human);Homo sapiens (Human);Homo sapiens (Human);Homo sapiens (Human);Homo sapiens (Human);Homo sapiens (Human)	Mediator of RNA polymerase II transcription subunit 7 ;Mediator of RNA polymerase II transcription subunit 14;Mediator of RNA polymerase II transcription subunit 24;Mediator of RNA polymerase II transcription subunit 6 ;Mediator of RNA polymerase II transcription subunit 26 ;Mediator of RNA polymerase II transcription subunit 21;Mediator of RNA polymerase II transcription subunit 1;Mediator of RN…	None	11834832	The activator-recruited cofactor ARC consists of the two distinct multisubunit complexes ARC-L and CRSP. Several identical subunits appear in protein complexes like DRIP/ARC, CRSP, NAT, PC2, SMCC and Mediator, indicating that unique classes of transcription activators may share common sets or subsets of cofactors.
287	1	0	0	0	ARC-L complex	Human	None	None	O43513;O60244;O75448;O75586;P24863;P49336;Q13503;Q15648;Q71SY5;Q93074;Q96RN5;Q9NVC6;Q9UHV7;Q9ULK4	9443;9282;9862;10001;892;1024;9412;5469;81857;9968;51586;9440;9969;9439	MI:0029- cosedimentation through density gradients; MI:0004- affinity chromatography technologies	GO:0005515;GO:0051098;GO:0005515;GO:0051090;GO:0005694	protein binding;regulation of binding;protein binding;regulation of sequence-specific DNA binding transcription factor activity;chromosome	16.01;18.01.07;18.02.09;70.10.03	protein binding;regulation by binding / dissociation;regulator of transcription factor;chromosome	ARC34 CRSP9;ARC150 CRSP2 CXorf4 DRIP150 EXLM1 RGR1 TRAP170;ARC100 CRSP4 DRIP100 KIAA0130 THRAP4 TRAP100;ARC33;None;None;SRB7 SURB7;ARC205 CRSP1 CRSP200 DRIP205 DRIP230 PBP PPARBP PPARGBP RB18A TRAP220 TRIP2;ACID1 ARC92 PTOV2;ARC240 CAGH45 HOPA KIAA0192 TNRC11 TRAP230;ARC105 CTG7A PCQAP TIG1 TNRC7;ARC77 CRSP6 DRIP77 DRIP80 TRAP80;ARC250 KIAA0593 THRAP1 TRAP240;ARC130 CRSP3 DRIP130 KIAA1216 SUR2	MED7;MED14;MED24;MED6;CCNC;CDK8;MED21;MED1;MED25;MED12;MED15;MED17;MED13;MED23	None	Homo sapiens (Human);Homo sapiens (Human);Homo sapiens (Human);Homo sapiens (Human);Homo sapiens (Human);Homo sapiens (Human);Homo sapiens (Human);Homo sapiens (Human);Homo sapiens (Human);Homo sapiens (Human);Homo sapiens (Human);Homo sapiens (Human);Homo sapiens (Human);Homo sapiens (Human)	Mediator of RNA polymerase II transcription subunit 7 ;Mediator of RNA polymerase II transcription subunit 14;Mediator of RNA polymerase II transcription subunit 24;Mediator of RNA polymerase II transcription subunit 6 ;Cyclin-C;Cyclin-dependent kinase 8;Mediator of RNA polymerase II transcription subunit 21;Mediator of RNA polymerase II transcription subunit 1;Mediator of RNA polymerase II trans…	None	11834832	Experiemts show that the transcription coactivator ARC is required for SREBP (sterol regulatory element binding protein) control of cholesterol and lipid homeostasis. The activator-recruited cofactor ARC consists of the two distinct multisubunit complexes ARC-L and CRSP; Information about four small components of the protein complex is not available in the article. Several identical subunits appe…
288	1	0	0	0	ARC complex	Human	activator-recruited cofactor	None	O43513;O60244;O75448;O75586;O95402;P24863;P49336;Q13503;Q15648;Q71SY5;Q93074;Q96RN5;Q9NVC6;Q9UHV7;Q9ULK4	9443;9282;9862;10001;9441;892;1024;9412;5469;81857;9968;51586;9440;9969;9439	MI:0029- cosedimentation through density gradients; MI:0004- affinity chromatography technologies	GO:0045893;GO:0005515;GO:0051098;GO:0005515;GO:0051090;GO:0005694	positive regulation of transcription, DNA-templated;protein binding;regulation of binding;protein binding;regulation of sequence-specific DNA binding transcription factor activity;chromosome	11.02.03.04.01;16.01;18.01.07;18.02.09;70.10.03	transcription activation;protein binding;regulation by binding / dissociation;regulator of transcription factor;chromosome	ARC34 CRSP9;ARC150 CRSP2 CXorf4 DRIP150 EXLM1 RGR1 TRAP170;ARC100 CRSP4 DRIP100 KIAA0130 THRAP4 TRAP100;ARC33;ARC70 CRSP7;None;None;SRB7 SURB7;ARC205 CRSP1 CRSP200 DRIP205 DRIP230 PBP PPARBP PPARGBP RB18A TRAP220 TRIP2;ACID1 ARC92 PTOV2;ARC240 CAGH45 HOPA KIAA0192 TNRC11 TRAP230;ARC105 CTG7A PCQAP TIG1 TNRC7;ARC77 CRSP6 DRIP77 DRIP80 TRAP80;ARC250 KIAA0593 THRAP1 TRAP240;ARC130 CRSP3 DRIP130 KIAA…	MED7;MED14;MED24;MED6;MED26;CCNC;CDK8;MED21;MED1;MED25;MED12;MED15;MED17;MED13;MED23	Information about four small components of the protein complex is not available in the article.	Homo sapiens (Human);Homo sapiens (Human);Homo sapiens (Human);Homo sapiens (Human);Homo sapiens (Human);Homo sapiens (Human);Homo sapiens (Human);Homo sapiens (Human);Homo sapiens (Human);Homo sapiens (Human);Homo sapiens (Human);Homo sapiens (Human);Homo sapiens (Human);Homo sapiens (Human);Homo sapiens (Human)	Mediator of RNA polymerase II transcription subunit 7 ;Mediator of RNA polymerase II transcription subunit 14;Mediator of RNA polymerase II transcription subunit 24;Mediator of RNA polymerase II transcription subunit 6 ;Mediator of RNA polymerase II transcription subunit 26 ;Cyclin-C;Cyclin-dependent kinase 8;Mediator of RNA polymerase II transcription subunit 21;Mediator of RNA polymerase II tra…	None	11834832	Experiemts show that the transcription coactivator ARC is required for SREBP (sterol regulatory element binding protein) control of cholesterol and lipid homeostasis. The activator-recruited cofactor ARC consists of the two distinct multisubunit complexes ARC-L and CRSP. Several identical subunits appear in protein complexes like DRIP/ARC, CRSP, NAT, PC2, SMCC and Mediator, indicating that unique…
301	1	0	0	0	SMCC complex	Human	SRB/MED-containing cofactor complex	None	O43513;O60244;O75448;O75586;P24863;P49336;Q13503;Q15648;Q6P2C8;Q93074;Q9BTT4;Q9H944;Q9NVC6;Q9UHV7;Q9Y2W1;Q9Y2X0;Q9Y3C7	9443;9282;9862;10001;892;1024;9412;5469;9442;9968;84246;9477;9440;9969;9967;10025;51003	MI:0007- anti tag coimmunoprecipitation	GO:2001141;GO:0006355;GO:0005515;GO:0005634	regulation of RNA biosynthetic process;regulation of transcription, DNA-templated;protein binding;nucleus	11.02.03.04;16.01;70.10	transcriptional control;protein binding;nucleus	ARC34 CRSP9;ARC150 CRSP2 CXorf4 DRIP150 EXLM1 RGR1 TRAP170;ARC100 CRSP4 DRIP100 KIAA0130 THRAP4 TRAP100;ARC33;None;None;SRB7 SURB7;ARC205 CRSP1 CRSP200 DRIP205 DRIP230 PBP PPARBP PPARGBP RB18A TRAP220 TRIP2;CRSP34 CRSP8;ARC240 CAGH45 HOPA KIAA0192 TNRC11 TRAP230;;TRFP;ARC77 CRSP6 DRIP77 DRIP80 TRAP80;ARC250 KIAA0593 THRAP1 TRAP240;TRAP150;DRIP92 THRAP5;SOH1	MED7;MED14;MED24;MED6;CCNC;CDK8;MED21;MED1;MED27;MED12;MED10;MED20;MED17;MED13;THRAP3;MED16;MED31	None	Homo sapiens (Human);Homo sapiens (Human);Homo sapiens (Human);Homo sapiens (Human);Homo sapiens (Human);Homo sapiens (Human);Homo sapiens (Human);Homo sapiens (Human);Homo sapiens (Human);Homo sapiens (Human);Homo sapiens (Human);Homo sapiens (Human);Homo sapiens (Human);Homo sapiens (Human);Homo sapiens (Human);Homo sapiens (Human);Homo sapiens (Human)	Mediator of RNA polymerase II transcription subunit 7 ;Mediator of RNA polymerase II transcription subunit 14;Mediator of RNA polymerase II transcription subunit 24;Mediator of RNA polymerase II transcription subunit 6 ;Cyclin-C;Cyclin-dependent kinase 8;Mediator of RNA polymerase II transcription subunit 21;Mediator of RNA polymerase II transcription subunit 1;Mediator of RNA polymerase II trans…	None	10882111	Several identical subunits appear in protein complexes like DRIP/ARC, CRSP, NAT, PC2, SMCC and Mediator, indicating that unique classes of transcription activators may share common sets or subsets of cofactors.
306	1	1	0	0	Ribosome, cytoplasmic	Human	None	None	P05386;P05387;P05388;P08708;P08865;P15880;P18077;P18124;P18621;P22090;P23396;P25398;P26373;P27635;P30050;P32969;P35268;P36578;P39019;P39023;P40429;P42677;P42766;P46776;P46777;P46778;P46779;P46781;P46782;P46783;P47914;P49207;P50914;P60866;P61247;P61254;P61313;P61353;P61513;P61927;P62081;P62241;P62244;P62249;P62263;P62266;P62269;P62273;P62277;P62280;P62424;P62701;P62750;P62753;P62829;P62841;P62847;…	6176;6181;6175;6218;3921;6187;6165;6129;6139;6192;6188;6206;6137;6134;6136;6133;6146;6124;6223;6122;23521;6232;11224;6157;6125;6144;6158;6203;6193;6204;6159;6164;9045;6224;6189;6154;6138;6155;6168;6167;6201;6202;6210;6217;6208;6228;6222;6235;6207;6205;6130;6191;6147;6194;9349;6209;6229;6230;6231;6234;2197;6156;6170;6160;4736;6161;6135;6132;6171;6233;7311;6169;6227;6152;6173;6143;6142;6128;6141;25…	MI:0363-inferred by author	GO:0006412;GO:0005737	translation;cytoplasm	12.04;70.03	translation;cytoplasm	RRP1;D11S2243E RPP2;None;RPS17L;LAMBR LAMR1;RPS4;None;None;None;RPS4Y;None;None;BBC1;DXS648E QM;None;; ; ;;None;RPL1;None;None;None;MPS1;None;None;None;None;None;None;None;None;None;None;None;None;FTE1 MFTL;None;EC45;None;None;None;None;None;None;None;None;None;D6S218E;None;None;None;SURF-3 SURF3;CCG2 RPS4 SCAR;None;None;None;RIG;None;None;None;None;None;None;None;None;NEDD6;None;None;None;None;U…	RPLP1;RPLP2;RPLP0;RPS17;RPSA;RPS2;RPL35A;RPL7;RPL17;RPS4Y1;RPS3;RPS12;RPL13;RPL10;RPL12;RPL9; RPL9;RPL22;RPL4;RPS19;RPL3;RPL13A;RPS27;RPL35;RPL27A;RPL5;RPL21;RPL28;RPS9;RPS5;RPS10;RPL29;RPL34;RPL14;RPS20;RPS3A;RPL26;RPL15;RPL27;RPL37A;RPL37;RPS7;RPS8;RPS15A;RPS16;RPS14;RPS23;RPS18;RPS29;RPS13;RPS11;RPL7A;RPS4X;RPL23A;RPS6;RPL23;RPS15;RPS24;RPS25;RPS26;RPS28;FAU;RPL30;RPL39;RPL31;RPL10A;RPL32;RPL1…	Since the authors did not specify RPS4Y, we used isoform RPS4Y1	Homo sapiens (Human);Homo sapiens (Human);Homo sapiens (Human);Homo sapiens (Human);Homo sapiens (Human);Homo sapiens (Human);Homo sapiens (Human);Homo sapiens (Human);Homo sapiens (Human);Homo sapiens (Human);Homo sapiens (Human);Homo sapiens (Human);Homo sapiens (Human);Homo sapiens (Human);Homo sapiens (Human);Homo sapiens (Human);Homo sapiens (Human);Homo sapiens (Human);Homo sapiens (Human);…	60S acidic ribosomal protein P1;60S acidic ribosomal protein P2;60S acidic ribosomal protein P0;40S ribosomal protein S17;40S ribosomal protein SA;40S ribosomal protein S2;60S ribosomal protein L35a;60S ribosomal protein L7;60S ribosomal protein L17;40S ribosomal protein S4, Y isoform 1;40S ribosomal protein S3;40S ribosomal protein S12;60S ribosomal protein L13;60S ribosomal protein L10;60S ribo…	None	14681386	None
308	1	0	0	0	60S ribosomal subunit, cytoplasmic	Human	large ribosomal subunit, cytoplasmic	None	P05386;P05387;P05388;P18077;P18124;P18621;P26373;P27635;P30050;P32969;P35268;P36578;P39023;P40429;P42766;P46776;P46777;P46778;P46779;P47914;P49207;P50914;P61254;P61313;P61353;P61513;P61927;P62424;P62750;P62829;P62888;P62891;P62899;P62906;P62910;P62913;P62917;P62945;P62987;P63173;P83731;P83881;P84098;Q02543;Q02878;Q07020;Q9Y3U8	6176;6181;6175;6165;6129;6139;6137;6134;6136;6133;6146;6124;6122;23521;11224;6157;6125;6144;6158;6159;6164;9045;6154;6138;6155;6168;6167;6130;6147;9349;6156;6170;6160;4736;6161;6135;6132;6171;7311;6169;6152;6173;6143;6142;6128;6141;25873	MI:0363- inferred by author	GO:0006412;GO:0005737	translation;cytoplasm	12.04;70.03	translation;cytoplasm	RRP1;D11S2243E RPP2;None;None;None;None;BBC1;DXS648E QM;None;; ; ;;None;RPL1;None;None;None;None;None;None;None;None;None;None;None;EC45;None;None;None;SURF-3 SURF3;None;None;None;None;None;NEDD6;None;None;None;None;UBCEP2;None;None;RPL44;None;None;TXREB1;None;None	RPLP1;RPLP2;RPLP0;RPL35A;RPL7;RPL17;RPL13;RPL10;RPL12;RPL9; RPL9;RPL22;RPL4;RPL3;RPL13A;RPL35;RPL27A;RPL5;RPL21;RPL28;RPL29;RPL34;RPL14;RPL26;RPL15;RPL27;RPL37A;RPL37;RPL7A;RPL23A;RPL23;RPL30;RPL39;RPL31;RPL10A;RPL32;RPL11;RPL8;RPL41;UBA52;RPL38;RPL24;RPL36A;RPL19;RPL18A;RPL6;RPL18;RPL36	None	Homo sapiens (Human);Homo sapiens (Human);Homo sapiens (Human);Homo sapiens (Human);Homo sapiens (Human);Homo sapiens (Human);Homo sapiens (Human);Homo sapiens (Human);Homo sapiens (Human);Homo sapiens (Human);Homo sapiens (Human);Homo sapiens (Human);Homo sapiens (Human);Homo sapiens (Human);Homo sapiens (Human);Homo sapiens (Human);Homo sapiens (Human);Homo sapiens (Human);Homo sapiens (Human);…	60S acidic ribosomal protein P1;60S acidic ribosomal protein P2;60S acidic ribosomal protein P0;60S ribosomal protein L35a;60S ribosomal protein L7;60S ribosomal protein L17;60S ribosomal protein L13;60S ribosomal protein L10;60S ribosomal protein L12;60S ribosomal protein L9;60S ribosomal protein L22;60S ribosomal protein L4;60S ribosomal protein L3;60S ribosomal protein L13a;60S ribosomal prote…	None	14681386	None
310	1	0	0	0	Cell cycle kinase complex CDC2	Human	None	None	O95067;P06493;P12004;P14635;P24385;P38936	9133;983;5111;891;595;1026	MI:0006- anti bait coimmunoprecipitation	GO:0000278	mitotic cell cycle	10.03.01.01	mitotic cell cycle	;CDC2 CDC28A CDKN1 P34CDC2;None;CCNB;BCL1 PRAD1;CAP20 CDKN1 CIP1 MDA6 PIC1 SDI1 WAF1	CCNB2;CDK1;PCNA;CCNB1;CCND1;CDKN1A	None	Homo sapiens (Human);Homo sapiens (Human);Homo sapiens (Human);Homo sapiens (Human);Homo sapiens (Human);Homo sapiens (Human)	G2/mitotic-specific cyclin-B2;Cyclin-dependent kinase 1 ;Proliferating cell nuclear antigen;G2/mitotic-specific cyclin-B1;G1/S-specific cyclin-D1;Cyclin-dependent kinase inhibitor 1	None	7903056	None
313	1	0	0	0	Cell cycle kinase complex CDK5	Human	None	None	P12004;P24385;P30281;P38936;Q00535	5111;595;896;1026;1020	MI:0006- anti bait coimmunoprecipitation	GO:0000278;GO:0006468;GO:0006470;GO:0046777	mitotic cell cycle;protein phosphorylation;protein dephosphorylation;protein autophosphorylation	10.03.01.01;14.07.03	mitotic cell cycle;modification by phosphorylation, dephosphorylation, autophosphorylation	None;BCL1 PRAD1;;CAP20 CDKN1 CIP1 MDA6 PIC1 SDI1 WAF1;CDKN5	PCNA;CCND1;CCND3;CDKN1A;CDK5	None	Homo sapiens (Human);Homo sapiens (Human);Homo sapiens (Human);Homo sapiens (Human);Homo sapiens (Human)	Proliferating cell nuclear antigen;G1/S-specific cyclin-D1;G1/S-specific cyclin-D3;Cyclin-dependent kinase inhibitor 1 ;Cyclin-dependent-like kinase 5	None	7903056	None
315	1	1	1	1	28S ribosomal subunit, mitochondrial	Human	Small ribosomal subunit, mitochondrial	None	O15235;O60783;P51398;P82650;P82663;P82664;P82673;P82675;P82909;P82912;P82914;P82921;P82930;P82932;P82933;Q92552;Q92665;Q96EL2;Q9BYN8;Q9NP92;Q9NVS2;Q9Y291;Q9Y2Q9;Q9Y2R5;Q9Y2R9;Q9Y399;Q9Y3D3;Q9Y3D5;Q9Y3D9;Q9Y676	6183;63931;7818;56945;64432;55173;None;64969;92259;64963;64960;54460;65993;64968;64965;23107;10240;64951;64949;10884;55168;51650;28957;51373;51081;51116;51021;51023;51649;28973	MI:0363- inferred by author	GO:0006412;GO:0005759	translation;mitochondrial matrix	12.04;70.16.07	translation;mitochondrial matrix	RPMS12 RPSM12;;MRPS29;C3orf5 RPMS22;RPMS25;;MRPS28;;;RPMS11;RPMS15;RPMS21;;C21orf101 RPMS6;RPMS9;KIAA0264;IMOGN38;;C20orf193 RPMS13;PDCD9;;;MRPS35;RPMS17;;;RPMS16;;;C6orf14	MRPS12;MRPS14;DAP3;MRPS22;MRPS25;MRPS10;MRPS35;MRPS5;MRPS36;MRPS11;MRPS15;MRPS21;MRPS34;MRPS6;MRPS9;MRPS27;MRPS31;MRPS24;MRPS26;MRPS30;MRPS18A;MRPS33;MRPS28;MRPS17;MRPS7;MRPS2;MRPS16;MRPS18C;MRPS23;MRPS18B	None	Homo sapiens (Human);Homo sapiens (Human);Homo sapiens (Human);Homo sapiens (Human);Homo sapiens (Human);Homo sapiens (Human);Homo sapiens (Human);Homo sapiens (Human);Homo sapiens (Human);Homo sapiens (Human);Homo sapiens (Human);Homo sapiens (Human);Homo sapiens (Human);Homo sapiens (Human);Homo sapiens (Human);Homo sapiens (Human);Homo sapiens (Human);Homo sapiens (Human);Homo sapiens (Human);…	28S ribosomal protein S12, mitochondrial ;28S ribosomal protein S14, mitochondrial ;28S ribosomal protein S29, mitochondrial ;28S ribosomal protein S22, mitochondrial ;28S ribosomal protein S25, mitochondrial ;28S ribosomal protein S10, mitochondrial ;28S ribosomal protein S35, mitochondrial ;28S ribosomal protein S5, mitochondrial ;28S ribosomal protein S36, mitochondrial ;28S ribosomal protein …	None	14681386	With the exception of MRPS12, all proteins of the small ribosomal subunit from ribosomes of Bos taurus were identified in a proteomic approach (PMID:11279123).
320	1	1	1	1	55S ribosome, mitochondrial	Human	None	None	O15235;O60783;O75394;P09001;P49406;P51398;P52815;P82650;P82663;P82664;P82673;P82675;P82909;P82912;P82914;P82921;P82930;P82932;P82933;P83111;Q13084;Q13405;Q16540;Q4U2R6;Q5T653;Q6P161;Q6P1L8;Q7Z2W9;Q7Z7F7;Q7Z7H8;Q86TS9;Q8IXM3;Q8N5N7;Q8N983;Q8TCC3;Q92552;Q92665;Q96A35;Q96DV4;Q96EL2;Q96EL3;Q96GC5;Q9BQ48;Q9BRJ2;Q9BYC8;Q9BYC9;Q9BYD1;Q9BYD2;Q9BYD3;Q9BYD6;Q9BYN8;Q9BZE1;Q9H0U6;Q9H2W6;Q9H9J2;Q9HD33;Q9NP92;…	6183;63931;9553;11222;9801;7818;6182;56945;64432;55173;None;64969;92259;64963;64960;54460;65993;64968;64965;114294;10573;740;6150;51258;51069;116541;64928;219927;128308;124995;122704;64975;54534;84545;51263;23107;10240;79590;64978;64951;116540;51642;64981;84311;64983;55052;28998;65005;51073;65008;64949;51253;29074;26589;65080;57129;10884;64976;63875;55168;29093;54948;54148;51318;29088;64979;51264…	MI:0363- inferred by author	GO:0006412;GO:0005759	translation;mitochondrial matrix	12.04;70.16.07	translation;mitochondrial matrix	RPMS12 RPSM12;;C2orf1;MRL3 RPML3;KIAA0104 MRPL15;MRPS29;RPML12;C3orf5 RPMS22;RPMS25;;MRPS28;;;RPMS11;RPMS15;RPMS21;;C21orf101 RPMS6;RPMS9;MRPL56;MAAT1;C11orf4 NOF1;L23MRP RPL23L;MRP64;;;MRPL32 RPML32;;;MRPL8 RPML8;;BMRP MRPL27 RPML27;;;MRPL28 RPML28;KIAA0264;IMOGN38;;;;;;;;;;;;;;C20orf193 RPMS13;MRPL2 RPML2;;C15orf4 LIECG2;;NCM1;PDCD9;NLVCF URIM;LIP2;;MRPL25 RPML25;;C21orf92 MRPL5 RPML5;;;BRIP1;;…	MRPS12;MRPS14;MRPL33;MRPL3;MRPL19;DAP3;MRPL12;MRPS22;MRPS25;MRPS10;MRPS35;MRPS5;MRPS36;MRPS11;MRPS15;MRPS21;MRPS34;MRPS6;MRPS9;LACTB;MRPL28;MRPL49;MRPL23;MRPL51;MRPL2;MRPL54;MRPL14;MRPL21;MRPL55;MRPL10;MRPL52;MRPL41;MRPL50;MRPL43;MRPL30;MRPS27;MRPS31;MRPL24;MRPL38;MRPS24;MRPL53;MRPL48;MRPL34;MRPL45;MRPL32;MRPL20;MRPL13;MRPL9;MRPL4;MRPL1;MRPS26;MRPL37;MRPL18;MRPL46;MRPL44;MRPL47;MRPS30;MRPL40;MRPL…	None	Homo sapiens (Human);Homo sapiens (Human);Homo sapiens (Human);Homo sapiens (Human);Homo sapiens (Human);Homo sapiens (Human);Homo sapiens (Human);Homo sapiens (Human);Homo sapiens (Human);Homo sapiens (Human);Homo sapiens (Human);Homo sapiens (Human);Homo sapiens (Human);Homo sapiens (Human);Homo sapiens (Human);Homo sapiens (Human);Homo sapiens (Human);Homo sapiens (Human);Homo sapiens (Human);…	28S ribosomal protein S12, mitochondrial ;28S ribosomal protein S14, mitochondrial ;39S ribosomal protein L33, mitochondrial ;39S ribosomal protein L3, mitochondrial ;39S ribosomal protein L19, mitochondrial ;28S ribosomal protein S29, mitochondrial ;39S ribosomal protein L12, mitochondrial ;28S ribosomal protein S22, mitochondrial ;28S ribosomal protein S25, mitochondrial ;28S ribosomal protein …	None	14681386	None
324	1	1	1	1	39S ribosomal subunit, mitochondrial	Human	Large ribosomal subunit, mitochondrial	None	O75394;P09001;P49406;P52815;P83111;Q13084;Q13405;Q16540;Q4U2R6;Q5T653;Q6P161;Q6P1L8;Q7Z2W9;Q7Z7F7;Q7Z7H8;Q86TS9;Q8IXM3;Q8N5N7;Q8N983;Q8TCC3;Q96A35;Q96DV4;Q96EL3;Q96GC5;Q9BQ48;Q9BRJ2;Q9BYC8;Q9BYC9;Q9BYD1;Q9BYD2;Q9BYD3;Q9BYD6;Q9BZE1;Q9H0U6;Q9H2W6;Q9H9J2;Q9HD33;Q9NQ50;Q9NRX2;Q9NWU5;Q9NX20;Q9NYK5;Q9NZE8;Q9P015;Q9P0J6;Q9P0M9;Q9Y3B7;Q9Y6G3	9553;11222;9801;6182;114294;10573;740;6150;51258;51069;116541;64928;219927;128308;124995;122704;64975;54534;84545;51263;79590;64978;116540;51642;64981;84311;64983;55052;28998;65005;51073;65008;51253;29074;26589;65080;57129;64976;63875;29093;54948;54148;51318;29088;64979;51264;65003;28977	MI:0363- inferred by author	GO:0006412;GO:0005759	translation;mitochondrial matrix	12.04;70.16.07	translation;mitochondrial matrix	C2orf1;MRL3 RPML3;KIAA0104 MRPL15;RPML12;MRPL56;MAAT1;C11orf4 NOF1;L23MRP RPL23L;MRP64;;;MRPL32 RPML32;;;MRPL8 RPML8;;BMRP MRPL27 RPML27;;;MRPL28 RPML28;;;;;;;;;;;;;MRPL2 RPML2;;C15orf4 LIECG2;;NCM1;NLVCF URIM;LIP2;MRPL25 RPML25;;C21orf92 MRPL5 RPML5;;;BRIP1;;;MRPL31 MRPS32 RPML31	MRPL33;MRPL3;MRPL19;MRPL12;LACTB;MRPL28;MRPL49;MRPL23;MRPL51;MRPL2;MRPL54;MRPL14;MRPL21;MRPL55;MRPL10;MRPL52;MRPL41;MRPL50;MRPL43;MRPL30;MRPL24;MRPL38;MRPL53;MRPL48;MRPL34;MRPL45;MRPL32;MRPL20;MRPL13;MRPL9;MRPL4;MRPL1;MRPL37;MRPL18;MRPL46;MRPL44;MRPL47;MRPL40;MRPL17;MRPL22;MRPL16;MRPL39;MRPL35;MRPL15;MRPL36;MRPL27;MRPL11;MRPL42	At the time of annotation, about half of the bovine subunits were not found in the UniProt database.	Homo sapiens (Human);Homo sapiens (Human);Homo sapiens (Human);Homo sapiens (Human);Homo sapiens (Human);Homo sapiens (Human);Homo sapiens (Human);Homo sapiens (Human);Homo sapiens (Human);Homo sapiens (Human);Homo sapiens (Human);Homo sapiens (Human);Homo sapiens (Human);Homo sapiens (Human);Homo sapiens (Human);Homo sapiens (Human);Homo sapiens (Human);Homo sapiens (Human);Homo sapiens (Human);…	39S ribosomal protein L33, mitochondrial ;39S ribosomal protein L3, mitochondrial ;39S ribosomal protein L19, mitochondrial ;39S ribosomal protein L12, mitochondrial ;Serine beta-lactamase-like protein LACTB, mitochondrial ;39S ribosomal protein L28, mitochondrial ;39S ribosomal protein L49, mitochondrial ;39S ribosomal protein L23, mitochondrial ;39S ribosomal protein L51, mitochondrial ;39S rib…	None	14681386	With the exception of MRPL36 and MRPL42, all proteins of the large ribosomal subunit from ribosomes of Bos taurus were identified in a proteomic approach (PMID:11551941).
328	1	1	1	1	Ku antigen complex	Human	Ku70-Ku80 complex; Ku complex	None	P12956;P13010	2547;7520	MI:0029- cosedimentation through density gradients; MI:0091- chromatography technologies	GO:0006281;GO:0003677;GO:0006974;GO:0005634	DNA repair;DNA binding;cellular response to DNA damage stimulus;nucleus	10.01.05.01;16.03.01;32.01.09;70.10	DNA repair;DNA binding;DNA damage response;nucleus	G22P1;G22P2	XRCC6;XRCC5	None	Homo sapiens (Human);Homo sapiens (Human)	X-ray repair cross-complementing protein 6 ;X-ray repair cross-complementing protein 5	None	16713581	In the absence of added DNA Ku70-Ku80 copurify without DNA-PKcs.
338	1	0	0	0	40S ribosomal subunit, cytoplasmic	Human	small ribosomal subunit, cytoplasmic	HeLa cells	P08708;P08865;P15880;P23396;P25398;P39019;P46781;P46782;P46783;P60866;P61247;P62081;P62241;P62244;P62249;P62263;P62266;P62269;P62273;P62277;P62280;P62701;P62753;P62841;P62847;P62851;P62854;P62857;P62861;P62979;P63220	6218;3921;6187;6188;6206;6223;6203;6193;6204;6224;6189;6201;6202;6210;6217;6208;6228;6222;6235;6207;6205;6191;6194;6209;6229;6230;6231;6234;2197;6233;6227	MI:0029- cosedimentation through density gradients; MI:0004- affinity chromatography technologies	GO:0006412;GO:0005737	translation;cytoplasm	12.04;70.03	translation;cytoplasm	RPS17L;LAMBR LAMR1;RPS4;None;None;None;None;None;None;None;FTE1 MFTL;None;None;None;None;None;None;D6S218E;None;None;None;CCG2 RPS4 SCAR;None;RIG;None;None;None;None;None;UBA80 UBCEP1;None	RPS17;RPSA;RPS2;RPS3;RPS12;RPS19;RPS9;RPS5;RPS10;RPS20;RPS3A;RPS7;RPS8;RPS15A;RPS16;RPS14;RPS23;RPS18;RPS29;RPS13;RPS11;RPS4X;RPS6;RPS15;RPS24;RPS25;RPS26;RPS28;FAU;RPS27A;RPS21	RPS27 was not detected in this study. RPS4Y1 and RPSY2 could not be detected, since HeLa cells were used, which contain no Y chromosome.	Homo sapiens (Human);Homo sapiens (Human);Homo sapiens (Human);Homo sapiens (Human);Homo sapiens (Human);Homo sapiens (Human);Homo sapiens (Human);Homo sapiens (Human);Homo sapiens (Human);Homo sapiens (Human);Homo sapiens (Human);Homo sapiens (Human);Homo sapiens (Human);Homo sapiens (Human);Homo sapiens (Human);Homo sapiens (Human);Homo sapiens (Human);Homo sapiens (Human);Homo sapiens (Human);…	40S ribosomal protein S17;40S ribosomal protein SA;40S ribosomal protein S2;40S ribosomal protein S3;40S ribosomal protein S12;40S ribosomal protein S19;40S ribosomal protein S9;40S ribosomal protein S5 [Cleaved into: 40S ribosomal protein S5, N-terminally processed];40S ribosomal protein S10;40S ribosomal protein S20;40S ribosomal protein S3a;40S ribosomal protein S7;40S ribosomal protein S8;40S…	None	15883184	None
351	1	0	0	0	Spliceosome	Human	U2-type spliceosome	None	O00425;O00571;O14776;O15042;O15355;O43143;O43172;O43290;O43395;O43447;O43660;O43670;O43719;O43809;O60231;O60306;O60508;O75400;O75533;O75643;O75934;O75937;O75940;O94906;O95232;O95391;O95400;O95926;P08579;P08621;P09012;P09234;P09661;P11940;P14678;P17844;P26368;P38919;P41223;P42285;P49756;P52298;P55081;P55769;P61326;P62304;P62306;P62308;P62310;P62312;P62314;P62316;P62318;P62995;P83876;P84103;Q01081;…	10643;1654;10915;23350;5496;1665;9128;9092;9129;10465;5356;7756;27336;11051;8449;9716;51362;55660;23451;23020;10286;22826;10285;24148;51747;10569;10421;25949;6629;6625;6626;6631;6627;26986;6628;1655;11338;9775;8896;23517;58517;22916;4236;4809;4116;6635;6636;6637;27258;11157;6632;6633;6634;6434;10907;6428;7307;6427;9295;6426;6429;1660;4686;10946;3550;8683;6430;6431;23759;10992;8899;22938;8563;7919…	MI:0007- anti tag coimmunoprecipitation; MI:0071- molecular sieving; MI:0069- mass spectrometry studies of complexes	GO:0008380;GO:0003723;GO:0005634	RNA splicing;RNA binding;nucleus	11.04.03.01;16.03.03;70.10	splicing;RNA binding;nucleus	IMP3 KOC1 VICKZ3;DBX DDX3;CA150 TAF2S;KIAA0332 SR140;PPM1C;DBP1 DDX15;PRP4;;HPRP3 PRP3;CYP20 CYPH;;BUGZ;;CFIM25 CPSF25 CPSF5;DBP2 DDX16 KIAA0577;KIAA0560;EHB3 PRP17 PRPF17;FBP11 FLAF1 FNBP3 HIP10 HYPA;SAP155;ASCC3L1 HELIC2 KIAA0788;DAM1;SPF31;SMNR SPF30;C20orf14;CREAP1 CROP O48;;KIAA1178;CBPIN GCIPIP;;RNPU1Z RPU1 SNRP70 U1AP1;;;;PAB1 PABP1 PABPC2;COD SNRPB1;G17P1 HELR HLR1;U2AF65;DDX48, KIAA0111;…	IGF2BP3;DDX3X;TCERG1;U2SURP;PPM1G;DHX15;PRPF4;SART1;PRPF3;PPIH;PLRG1;ZNF207;HTATSF1;NUDT21;DHX16;AQR;CDC40;PRPF40A;SF3B1;SNRNP200;BCAS2;DNAJC8;SMNDC1;PRPF6;LUC7L3;SLU7;CD2BP2;SYF2;SNRPB2;SNRNP70;SNRPA;SNRPC;SNRPA1;PABPC1;SNRPB;DDX5;U2AF2;EIF4A3;BUD31;SKIV2L2;RBM25;NCBP2;MFAP1;SNU13;MAGOH;SNRPE;SNRPF;SNRPG;LSM3;LSM6;SNRPD1;SNRPD2;SNRPD3;TRA2B;TXNL4A;SRSF3;U2AF1;SRSF2;SRSF11;SRSF1;SRSF4;DHX9;NCBP1;…	None	Homo sapiens (Human);Homo sapiens (Human);Homo sapiens (Human);Homo sapiens (Human);Homo sapiens (Human);Homo sapiens (Human);Homo sapiens (Human);Homo sapiens (Human);Homo sapiens (Human);Homo sapiens (Human);Homo sapiens (Human);Homo sapiens (Human);Homo sapiens (Human);Homo sapiens (Human);Homo sapiens (Human);Homo sapiens (Human);Homo sapiens (Human);Homo sapiens (Human);Homo sapiens (Human);…	Insulin-like growth factor 2 mRNA-binding protein 3 ;ATP-dependent RNA helicase DDX3X ;Transcription elongation regulator 1 ;U2 snRNP-associated SURP motif-containing protein ;Protein phosphatase 1G ;Pre-mRNA-splicing factor ATP-dependent RNA helicase DHX15 ;U4/U6 small nuclear ribonucleoprotein Prp4 ;U4/U6.U5 tri-snRNP-associated protein 1 ;U4/U6 small nuclear ribonucleoprotein Prp3 ;Peptidyl-pr…	None	12226669	In eukaryotes, the removal of introns from nascent transcripts is mediated by a highly dynamic, macromolecular machine called the spliceosome.
353	1	1	1	1	DNA ligase IV-condensin complex	Human	None	None	O95347;P49917;Q9NTJ3	10592;3981;10051	MI:0428- imaging techniques; MI:0402- chromatin immunoprecipitation assays; MI:0019- coimmunoprecipitation	GO:0006281;GO:0007049;GO:0005694	DNA repair;cell cycle;chromosome	10.01.05.01;10.03;70.10.03	DNA repair;cell cycle;chromosome	CAPE SMC2L1;;CAPC SMC4L1	SMC2;LIG4;SMC4	None	Homo sapiens (Human);Homo sapiens (Human);Homo sapiens (Human)	Structural maintenance of chromosomes protein 2 ;DNA ligase 4 ;Structural maintenance of chromosomes protein 4	None	12589063	DNA ligase IV interacts with SMC2L1 protein.
355	1	1	1	1	DNA-PK-Ku antigen complex	Human	None	None	P12956;P13010;P78527	2547;7520;5591	MI:0091- chromatography technologies	GO:0009299;GO:0006468;GO:0006470;GO:0046777;GO:0003677;GO:0006464;GO:0043085;GO:0008047;GO:0005634	mRNA transcription;protein phosphorylation;protein dephosphorylation;protein autophosphorylation;DNA binding;cellular protein modification process;positive regulation of catalytic activity;enzyme activator activity;nucleus	11.02.03;14.07.03;16.03.01;14.07;18.02.01.01;70.10	mRNA synthesis;modification by phosphorylation, dephosphorylation, autophosphorylation;DNA binding;protein modification;enzyme activator;nucleus	G22P1;G22P2;HYRC HYRC1	XRCC6;XRCC5;PRKDC	None	Homo sapiens (Human);Homo sapiens (Human);Homo sapiens (Human)	X-ray repair cross-complementing protein 6 ;X-ray repair cross-complementing protein 5 ;DNA-dependent protein kinase catalytic subunit	None	1465419	Ku antigen activates DNA-PK that phosphorylates the C-terminal domain of RNA polymerase II.
376	1	1	1	1	PCNA-MutS-alpha-MutL-alpha-DNA complex	Human	PCNA-MSH2-MSH6-MLH1-PMS2 complex	None	P12004;P40692;P43246;P52701;P54278	5111;4292;4436;2956;5395	MI:0031- protein cross-linking with a bifunctional reagent; MI:0019- coimmunoprecipitation	GO:0006281;GO:0003677;GO:0006974;GO:0005634	DNA repair;DNA binding;cellular response to DNA damage stimulus;nucleus	10.01.05.01;16.03.01;32.01.09;70.10	DNA repair;DNA binding;DNA damage response;nucleus	None;COCA2;;GTBP;PMSL2	PCNA;MLH1;MSH2;MSH6;PMS2	None	Homo sapiens (Human);Homo sapiens (Human);Homo sapiens (Human);Homo sapiens (Human);Homo sapiens (Human)	Proliferating cell nuclear antigen;DNA mismatch repair protein Mlh1 ;DNA mismatch repair protein Msh2 ;DNA mismatch repair protein Msh6 ;Mismatch repair endonuclease PMS2	None	16204460	MutS-alpha, consisting of MSH2 and MSH6 proteins, and PCNA bind to DNA to form an initial complex. MutL-alpha, consisting of MLH1 and PMS2, binds to the complex when the DNA is damaged.
379	1	0	0	0	MutL-alpha complex	Human	MLH1-PMS2 complex	None	P40692;P54278	4292;5395	MI:0006- anti bait coimmunoprecipitation	GO:0006281;GO:0003677;GO:0006974;GO:0005634	DNA repair;DNA binding;cellular response to DNA damage stimulus;nucleus	10.01.05.01;16.03.01;32.01.09;70.10	DNA repair;DNA binding;DNA damage response;nucleus	COCA2;PMSL2	MLH1;PMS2	None	Homo sapiens (Human);Homo sapiens (Human)	DNA mismatch repair protein Mlh1 ;Mismatch repair endonuclease PMS2	None	10748105	Normal levels of hMLH1 protein appear to be important in maintaining normal levels of hPMS1 and hPMS2 proteins, suggesting that PMS proteins are unstable in the absence of hMLH1.
387	1	1	1	1	MCM complex	Human	None	None	P25205;P33991;P33992;P33993;P49736;Q14566	4172;4173;4174;4176;4171;4175	MI:0226- ion exchange chromatography	GO:0051276;GO:0006260;GO:0005524;GO:0005694	chromosome organization;DNA replication;ATP binding;chromosome	42.10.03;10.01.03;16.19.03;70.10.03	organization of chromosome structure;DNA synthesis and replication;ATP binding;chromosome	;CDC21;CDC46;CDC47 MCM2;BM28 CCNL1 CDCL1 KIAA0030;	MCM3;MCM4;MCM5;MCM7;MCM2;MCM6	None	Homo sapiens (Human);Homo sapiens (Human);Homo sapiens (Human);Homo sapiens (Human);Homo sapiens (Human);Homo sapiens (Human)	DNA replication licensing factor MCM3 ;DNA replication licensing factor MCM4 ;DNA replication licensing factor MCM5 ;DNA replication licensing factor MCM7 ;DNA replication licensing factor MCM2 ;DNA replication licensing factor MCM6	The MCM proteins are highly expressed in malignant human cancer cells and pre-cancerous cells undergoing malignant transformation (PMID:16101384).	8798650	None
423	1	0	0	0	EXO1-MLH1-PMS2 complex	Human	None	None	P40692;P54278;Q9UQ84	4292;5395;9156	MI:0096- pull down	GO:0006308;GO:0006401;GO:0006281;GO:0006974;GO:0005634	DNA catabolic process;RNA catabolic process;DNA repair;cellular response to DNA damage stimulus;nucleus	01.03.16.03;01.03.16.01;10.01.05.01;32.01.09;70.10	DNA degradation;RNA degradation;DNA repair;DNA damage response;nucleus	COCA2;PMSL2;EXOI HEX1	MLH1;PMS2;EXO1	None	Homo sapiens (Human);Homo sapiens (Human);Homo sapiens (Human)	DNA mismatch repair protein Mlh1 ;Mismatch repair endonuclease PMS2 ;Exonuclease 1	None	14676842	EXO1 plays a role in events at the replication sites as well as a functional role in the DNA mismatch repair and/or recombination processes.
430	1	0	0	0	18S U11/U12 snRNP	Human	None	None	O43143;O75533;P14678;P62304;P62306;P62308;P62314;P62316;P62318;P67809;Q13435;Q15393;Q15427;Q15696;Q16560;Q6IEG0;Q6P2Q9;Q8N8D1;Q8TBF4;Q96LT9;Q9BV90;Q9BWJ5;Q9UDW3;Q9Y3B4	1665;23451;6628;6635;6636;6637;6632;6633;6634;4904;10992;23450;10262;8233;11066;154007;10594;10081;85437;55599;79622;83443;55954;51639	MI:0069- mass spectrometry studies of complexes; MI:0029- cosedimentation through density gradients	GO:0000398;GO:0006397;GO:0005634	mRNA splicing, via spliceosome;mRNA processing;nucleus	11.04.03;70.10	mRNA processing (splicing, 5'-, 3'-end processing);nucleus	DBP1 DDX15;SAP155;COD SNRPB1;;PBSCF;PBSCG;;SNRPD1;;NSEP1 YB1;SAP145;KIAA0017 SAP130;SAP49;U2AF1-RS2 U2AF1L2 U2AF1RS2 URP;HM1 U1SNRNPBP;C6orf151;PRPC8;;;KIAA1839 RBM40 RNP;C16orf33;SF3B10;;SAP14 SF3B14 SF3B14A	DHX15;SF3B1;SNRPB;SNRPE;SNRPF;SNRPG;SNRPD1;SNRPD2;SNRPD3;YBX1;SF3B2;SF3B3;SF3B4;ZRSR2;SNRNP35;SNRNP48;PRPF8;PDCD7;ZCRB1;RNPC3;SNRNP25;SF3B5;ZMAT5;SF3B6	None	Homo sapiens (Human);Homo sapiens (Human);Homo sapiens (Human);Homo sapiens (Human);Homo sapiens (Human);Homo sapiens (Human);Homo sapiens (Human);Homo sapiens (Human);Homo sapiens (Human);Homo sapiens (Human);Homo sapiens (Human);Homo sapiens (Human);Homo sapiens (Human);Homo sapiens (Human);Homo sapiens (Human);Homo sapiens (Human);Homo sapiens (Human);Homo sapiens (Human);Homo sapiens (Human);…	Pre-mRNA-splicing factor ATP-dependent RNA helicase DHX15 ;Splicing factor 3B subunit 1 ;Small nuclear ribonucleoprotein-associated proteins B and B' ;Small nuclear ribonucleoprotein E ;Small nuclear ribonucleoprotein F ;Small nuclear ribonucleoprotein G ;Small nuclear ribonucleoprotein Sm D1 ;Small nuclear ribonucleoprotein Sm D2 ;Small nuclear ribonucleoprotein Sm D3 ;Nuclease-sensitive element…	None	15146077	U12-type spliceosomes excise U12-type introns, which comprise less than 1% of all human introns.
433	1	0	0	0	BASC complex (BRCA1-associated genome surveillance complex)	Human	None	None	O60934;P35249;P35250;P35251;P38398;P40692;P43246;P49959;P52701;P54132;Q13315;Q92878	4683;5984;5982;5981;672;4292;4436;4361;2956;641;472;10111	MI:0071- molecular sieving; MI:0226- ion exchange chromatography; MI:0019- coimmunoprecipitation	GO:0006281;GO:0006974;GO:0005634	DNA repair;cellular response to DNA damage stimulus;nucleus	10.01.05.01;32.01.09;70.10	DNA repair;DNA damage response;nucleus	NBS NBS1 P95;None;None;RFC140;RNF53;COCA2;;HNGS1 MRE11;GTBP;RECQ2 RECQL3;;	NBN;RFC4;RFC2;RFC1;BRCA1;MLH1;MSH2;MRE11A;MSH6;BLM;ATM;RAD50	None	Homo sapiens (Human);Homo sapiens (Human);Homo sapiens (Human);Homo sapiens (Human);Homo sapiens (Human);Homo sapiens (Human);Homo sapiens (Human);Homo sapiens (Human);Homo sapiens (Human);Homo sapiens (Human);Homo sapiens (Human);Homo sapiens (Human)	Nibrin ;Replication factor C subunit 4;Replication factor C subunit 2;Replication factor C subunit 1;Breast cancer type 1 susceptibility protein;DNA mismatch repair protein Mlh1 ;DNA mismatch repair protein Msh2 ;Double-strand break repair protein MRE11A ;DNA mismatch repair protein Msh6 ;Bloom syndrome protein ;Serine-protein kinase ATM ;DNA repair protein RAD50	BRCA1 is involved in breast cancer.	10783165	The BASC complex may serve as a sensor for DNA damage.
441	1	0	0	0	TFTC-type histone acetyl transferase complex	Human	None	None	O60244;O75448;P03372;Q15648;Q92830;Q93074;Q9NVC6;Q9UHV7;Q9ULK4;Q9Y2X0;Q9Y4A5	9282;9862;2099;5469;2648;9968;9440;9969;9439;10025;8295	MI:0091- chromatography technologies;MI:0029- cosedimentation through density gradients;MI:0096- pull down	GO:0006265;GO:2001141;GO:0006355;GO:0006473;GO:0006476;GO:0023052;GO:0051276;GO:0005634;GO:0005102	DNA topological change;regulation of RNA biosynthetic process;regulation of transcription, DNA-templated;protein acetylation;protein deacetylation;signaling;chromosome organization;nucleus;receptor binding	10.01.09.05;11.02.03.04;14.07.04;30.01;42.10.03;70.10;16.01.01	DNA conformation modification (e.g. chromatin);transcriptional control;modification by acetylation, deacetylation;cellular signalling;organization of chromosome structure;nucleus;receptor binding	ARC150 CRSP2 CXorf4 DRIP150 EXLM1 RGR1 TRAP170;ARC100 CRSP4 DRIP100 KIAA0130 THRAP4 TRAP100;ESR, NR3A1;ARC205 CRSP1 CRSP200 DRIP205 DRIP230 PBP PPARBP PPARGBP RB18A TRAP220 TRIP2;GCN5, GCN5L2, HGCN5;ARC240 CAGH45 HOPA KIAA0192 TNRC11 TRAP230;ARC77 CRSP6 DRIP77 DRIP80 TRAP80;ARC250 KIAA0593 THRAP1 TRAP240;ARC130 CRSP3 DRIP130 KIAA1216 SUR2;DRIP92 THRAP5;PAF400	MED14;MED24;ESR1;MED1;KAT2A;MED12;MED17;MED13;MED23;MED16;TRRAP	None	Homo sapiens (Human);Homo sapiens (Human);Homo sapiens (Human);Homo sapiens (Human);Homo sapiens (Human);Homo sapiens (Human);Homo sapiens (Human);Homo sapiens (Human);Homo sapiens (Human);Homo sapiens (Human);Homo sapiens (Human)	Mediator of RNA polymerase II transcription subunit 14;Mediator of RNA polymerase II transcription subunit 24;Estrogen receptor;Mediator of RNA polymerase II transcription subunit 1;Histone acetyltransferase KAT2A;Mediator of RNA polymerase II transcription subunit 12;Mediator of RNA polymerase II transcription subunit 17;Mediator of RNA polymerase II transcription subunit 13 ;Mediator of RNA pol…	None	11931763	This complex is a coactivator of estrogen receptor alpha (ERalpha).
470	1	0	0	0	TFTC complex (TATA-binding protein-free TAF-II-containing complex)	Human	None	None	O00268;O15265;O75486;O75528;O75529;P49848;Q12962;Q15393;Q15542;Q15543;Q15545;Q16514;Q16594;Q6P1X5;Q92830;Q9Y4A5;Q9Y6J9	6874;6314;8464;10474;27097;6878;6881;23450;6877;6884;6879;6883;6880;6873;2648;8295;10629	MI:0004- affinity chromatography technologies; MI:0006- anti bait coimmunoprecipitation; MI:0428- imaging techniques; MI:0040- electron microscopy	GO:0006265;GO:0006352;GO:0045893;GO:0006473;GO:0006476;GO:0051276;GO:0005634	DNA topological change;DNA-templated transcription, initiation;positive regulation of transcription, DNA-templated;protein acetylation;protein deacetylation;chromosome organization;nucleus	10.01.09.05;11.02.03.01.01;11.02.03.04.01;14.07.04;42.10.03;70.10	DNA conformation modification (e.g. chromatin);transcription initiation;transcription activation;modification by acetylation, deacetylation;organization of chromosome structure;nucleus	TAF2C TAF2C1 TAF4A TAFII130 TAFII135;SCA7;SPT3;ADA3, TADA3L;PAF65B;TAF2E TAFII70;TAF2A TAF2H TAFII30;KIAA0017 SAP130;TAF2D;TAF2K TAFII18;TAF2F TAFII55;TAF15 TAF2J TAFII20;TAF2G TAFII31;CIF150 TAF2B;GCN5, GCN5L2, HGCN5;PAF400;PAF65A	TAF4;ATXN7;SUPT3H;TADA3;TAF5L;TAF6;TAF10;SF3B3;TAF5;TAF13;TAF7;TAF12;TAF9;TAF2;KAT2A;TRRAP;TAF6L	Three other subunits of the complex were found in the analysis, which have not been further characterized. In following publications these proteins were identified as ataxin-7, splicing factor 3B subunit 3 and PAF65A.	Homo sapiens (Human);Homo sapiens (Human);Homo sapiens (Human);Homo sapiens (Human);Homo sapiens (Human);Homo sapiens (Human);Homo sapiens (Human);Homo sapiens (Human);Homo sapiens (Human);Homo sapiens (Human);Homo sapiens (Human);Homo sapiens (Human);Homo sapiens (Human);Homo sapiens (Human);Homo sapiens (Human);Homo sapiens (Human);Homo sapiens (Human)	Transcription initiation factor TFIID subunit 4;Ataxin-7;Transcription initiation protein SPT3 homolog;Transcriptional adapter 3;TAF5-like RNA polymerase II p300/CBP-associated factor-associated factor 65 kDa subunit 5L;Transcription initiation factor TFIID subunit 6;Transcription initiation factor TFIID subunit 10;Splicing factor 3B subunit 3;Transcription initiation factor TFIID subunit 5;Trans…	None	10591645	None
535	1	0	0	0	TRAP complex	Human	thyroid hormone receptor-associated protein complex	None	O60244;O75448;O75586;P10827;P24863;Q13503;Q15648;Q6P2C8;Q93074;Q9BTT4;Q9NPJ6;Q9NVC6;Q9UHV7;Q9Y2W1;Q9Y2X0;Q9Y3C7	9282;9862;10001;7067;892;9412;5469;9442;9968;84246;29079;9440;9969;9967;10025;51003	MI:0004- affinity chromatography technologies	GO:2001141;GO:0006355;GO:0051090;GO:0009755;GO:0023052;GO:0005634	regulation of RNA biosynthetic process;regulation of transcription, DNA-templated;regulation of sequence-specific DNA binding transcription factor activity;hormone-mediated signaling pathway;signaling;nucleus	11.02.03.04;18.02.09;30.01.09.08;30.01;70.10	transcriptional control;regulator of transcription factor;hormone mediated signal transduction;cellular signalling;nucleus	ARC150 CRSP2 CXorf4 DRIP150 EXLM1 RGR1 TRAP170;ARC100 CRSP4 DRIP100 KIAA0130 THRAP4 TRAP100;ARC33;EAR7 ERBA1 NR1A1 THRA1 THRA2;None;SRB7 SURB7;ARC205 CRSP1 CRSP200 DRIP205 DRIP230 PBP PPARBP PPARGBP RB18A TRAP220 TRIP2;CRSP34 CRSP8;ARC240 CAGH45 HOPA KIAA0192 TNRC11 TRAP230;;ARC36 DRIP36 VDRIP;ARC77 CRSP6 DRIP77 DRIP80 TRAP80;ARC250 KIAA0593 THRAP1 TRAP240;TRAP150;DRIP92 THRAP5;SOH1	MED14;MED24;MED6;THRA;CCNC;MED21;MED1;MED27;MED12;MED10;MED4;MED17;MED13;THRAP3;MED16;MED31	Two, up to now uncharacterized members of the complex have been additionally isolated: TRAP97 and TRAP93.	Homo sapiens (Human);Homo sapiens (Human);Homo sapiens (Human);Homo sapiens (Human);Homo sapiens (Human);Homo sapiens (Human);Homo sapiens (Human);Homo sapiens (Human);Homo sapiens (Human);Homo sapiens (Human);Homo sapiens (Human);Homo sapiens (Human);Homo sapiens (Human);Homo sapiens (Human);Homo sapiens (Human);Homo sapiens (Human)	Mediator of RNA polymerase II transcription subunit 14;Mediator of RNA polymerase II transcription subunit 24;Mediator of RNA polymerase II transcription subunit 6 ;Thyroid hormone receptor alpha;Cyclin-C;Mediator of RNA polymerase II transcription subunit 21;Mediator of RNA polymerase II transcription subunit 1;Mediator of RNA polymerase II transcription subunit 27 ;Mediator of RNA polymerase II…	None	10198638	The human thyroid hormone receptor-associated protein (TRAP) complex is a coactivator for nuclear receptors. Several identical subunits appear in protein complexes like DRIP/ARC, CRSP, NAT, PC2, SMCC and Mediator, indicating that unique classes of transcription activators may share common sets or subsets of cofactors.
549	1	0	0	0	DRIP complex	Human	vitamine-D-receptor interacting protein complex	None	O43513;O60244;O75448;O75586;O95402;P11473;P28702;Q15648;Q93074;Q9NPJ6;Q9NVC6;Q9UHV7;Q9ULK4;Q9Y2X0	9443;9282;9862;10001;9441;7421;6257;5469;9968;29079;9440;9969;9439;10025	MI:0004- affinity chromatography technologies	GO:0045893;GO:0006473;GO:0006476;GO:0005515;GO:0051090;GO:0009755;GO:0023052;GO:0005634	positive regulation of transcription, DNA-templated;protein acetylation;protein deacetylation;protein binding;regulation of sequence-specific DNA binding transcription factor activity;hormone-mediated signaling pathway;signaling;nucleus	11.02.03.04.01;14.07.04;16.01;18.02.09;30.01.09.08;30.01;70.10	transcription activation;modification by acetylation, deacetylation;protein binding;regulator of transcription factor;hormone mediated signal transduction;cellular signalling;nucleus	ARC34 CRSP9;ARC150 CRSP2 CXorf4 DRIP150 EXLM1 RGR1 TRAP170;ARC100 CRSP4 DRIP100 KIAA0130 THRAP4 TRAP100;ARC33;ARC70 CRSP7;NR1I1;NR2B2;ARC205 CRSP1 CRSP200 DRIP205 DRIP230 PBP PPARBP PPARGBP RB18A TRAP220 TRIP2;ARC240 CAGH45 HOPA KIAA0192 TNRC11 TRAP230;ARC36 DRIP36 VDRIP;ARC77 CRSP6 DRIP77 DRIP80 TRAP80;ARC250 KIAA0593 THRAP1 TRAP240;ARC130 CRSP3 DRIP130 KIAA1216 SUR2;DRIP92 THRAP5	MED7;MED14;MED24;MED6;MED26;VDR;RXRB;MED1;MED12;MED4;MED17;MED13;MED23;MED16	None	Homo sapiens (Human);Homo sapiens (Human);Homo sapiens (Human);Homo sapiens (Human);Homo sapiens (Human);Homo sapiens (Human);Homo sapiens (Human);Homo sapiens (Human);Homo sapiens (Human);Homo sapiens (Human);Homo sapiens (Human);Homo sapiens (Human);Homo sapiens (Human);Homo sapiens (Human)	Mediator of RNA polymerase II transcription subunit 7 ;Mediator of RNA polymerase II transcription subunit 14;Mediator of RNA polymerase II transcription subunit 24;Mediator of RNA polymerase II transcription subunit 6 ;Mediator of RNA polymerase II transcription subunit 26 ;Vitamin D3 receptor ;Retinoic acid receptor RXR-beta ;Mediator of RNA polymerase II transcription subunit 1;Mediator of RNA…	None	10235266	Nuclear receptors such as the steroid and thyroid hormone and vitamins A and D receptors, are known to regulate transcription by binding their cognate lipophilic ligands and subsequently undergoing a conformational change that alters their ability to interact with coregulatory proteins. These coregulatory proteins typically consist of complexes like DRIP that either repress (corepressors) or acti…
563	1	0	0	0	F1F0-ATP synthase, mitochondrial	Human	F1F0-ATP synthase (EC 3.6.3.14), mitochondrial; Complex V; F1F0 ATPase	heart muscle	O75947;O75964;P00846;P03928;P05496;P06576;P18859;P24539;P25705;P30049;P36542;P48047;P56134;P56381;P56385;Q9UII2	10476;10632;4508;4509;516;506;522;515;498;513;509;539;9551;514;521;93974	MI:0019-coimmunoprecipitation;MI:0069-mass spectrometry studies of complexes	GO:0006794;GO:0006796;GO:0009060;GO:0006091;GO:0005524;GO:0006818;GO:0022904;GO:0005743	phosphorus utilization;phosphate-containing compound metabolic process;aerobic respiration;generation of precursor metabolites and energy;ATP binding;hydrogen transport;respiratory electron transport chain;mitochondrial inner membrane	01.04;02.13.03;01;16.19.03;20.01.15;02.11.07;70.16.05	phosphate metabolism;aerobic respiration;METABOLISM;ATP binding;electron transport;regulation of electron transport and membrane-associated energy conservation;mitochondrial inner membrane	None;None;ATP6 ATPASE6 MTATP6;ATP8 ATPASE8 MTATP8;None;ATPMB ATPSB;ATP5A ATPM;None;ATP5A ATP5AL2 ATPM;None;ATP5C ATP5CL1;ATPO;ATP5JL;None;ATP5K;ATPI	ATP5H;ATP5L;MT-ATP6;MT-ATP8;ATP5G1;ATP5B;ATP5J;ATP5F1;ATP5A1;ATP5D;ATP5C1;ATP5O;ATP5J2;ATP5E;ATP5I;ATPIF1	None	Homo sapiens (Human);Homo sapiens (Human);Homo sapiens (Human);Homo sapiens (Human);Homo sapiens (Human);Homo sapiens (Human);Homo sapiens (Human);Homo sapiens (Human);Homo sapiens (Human);Homo sapiens (Human);Homo sapiens (Human);Homo sapiens (Human);Homo sapiens (Human);Homo sapiens (Human);Homo sapiens (Human);Homo sapiens (Human)	ATP synthase subunit d, mitochondrial;ATP synthase subunit g, mitochondrial;ATP synthase subunit a;ATP synthase protein 8;ATP synthase F;ATP synthase subunit beta, mitochondrial;ATP synthase-coupling factor 6, mitochondrial;ATP synthase F;ATP synthase subunit alpha, mitochondrial;ATP synthase subunit delta, mitochondrial;ATP synthase subunit gamma, mitochondrial;ATP synthase subunit O, mitochondr…	None	12110673	F1F0 ATPase is the fifth complex in the respiratory chain.The mammalian complex V consists of 16 different subunits withalpha(3), beta(3), gamma, delta and epsilon comprising the F1 part and a, b, c, d, e, f, g, A6L,OSCP, and coupling factor 6 providing the F0 and stator.Also associated in the complex under some conditions is anintrinsic inhibitor protein IF1.
568	1	0	0	0	Nuclear pore complex	Rat	None	None	O08587;O08658;O15504;P11654;P12270;P17955;P35658;P37199;P49791;P49792;P52591;P52948;P55735;P57740;P70581;P70582;Q12769;Q3SWS8;Q5RJY5;Q66HC5;Q68FY1;Q8NFH3;Q8NFH4;Q8WUM0;Q92621;Q96EE3;Q9BW27;Q9NRG9	25497;113929;11097;58958;7175;65274;8021;117021;25281;5903;113975;4928;6396;57122;245922;53372;23279;362281;366016;291874;295692;348995;79023;55746;23165;81929;79902;8086	MI:0069- mass spectrometry studies of complexes; MI:0028- cosedimentation in solution	GO:0015031;GO:0008565;GO:0050658;GO:0051033;GO:0006810;GO:0051169;GO:0005635	protein transport;protein transporter activity;RNA transport;RNA transmembrane transporter activity;transport;nuclear transport;nuclear envelope	20.01.10;20.01.21;20;20.09.01;70.10.05	protein transport;RNA transport;CELLULAR TRANSPORT, TRANSPORT FACILITIES AND TRANSPORT ROUTES;nuclear transport;nuclear membrane	Npap60;Nup84;CG1;Gp210 Pom210;;;CAIN CAN KIAA0023;;;NUP358;Nup121;ADAR2;D3S1231E SEC13L1 SEC13R;None;Nupl1;;KIAA0197 NUP120;Mrnp41;;;Nup53;;;None;C7orf14 KIAA0225;SEC13L SEH1;NUP75 PCNT1;ADRACALA	Nup50;Nup88;NUPL2;Nup210;TPR;Nup62;NUP214;Nup155;Nup153;RANBP2;Pom121;NUP98;SEC13;NUP107;Nup58;Nup54;NUP160;Rae1;Nup188;Nup93;Nup35;NUP43;NUP37;NUP133;NUP205;SEH1L;NUP85;AAAS	Since several proteins from rat were not available in the UniProt database at the time of annotation, the orthologous human proteins were used. In rat, the nuclear pore complex contains two different isoforms of NUPL1. Human isoform p45 has not yet been isolated. Isoforms of NUP98 are autoproteolytically cleaved to yield Nup98 and Nup96 or Nup98 only, respectively.	Rattus norvegicus (Rat);Rattus norvegicus (Rat);Homo sapiens (Human);Rattus norvegicus (Rat);Homo sapiens (Human);Rattus norvegicus (Rat);Homo sapiens (Human);Rattus norvegicus (Rat);Rattus norvegicus (Rat);Homo sapiens (Human);Rattus norvegicus (Rat);Homo sapiens (Human);Homo sapiens (Human);Homo sapiens (Human);Rattus norvegicus (Rat);Rattus norvegicus (Rat);Homo sapiens (Human);Rattus norvegic…	Nuclear pore complex protein Nup50 ;Nuclear pore complex protein Nup88 ;Nucleoporin-like protein 2 ;Nuclear pore membrane glycoprotein 210 ;Nucleoprotein TPR ;Nuclear pore glycoprotein p62 ;Nuclear pore complex protein Nup214 ;Nuclear pore complex protein Nup155 ;Nuclear pore complex protein Nup153 ;E3 SUMO-protein ligase RanBP2 ;Nuclear envelope pore membrane protein POM 121 ;Nuclear pore comple…	None	12196509	All trafficking of macromolecules between the cytoplasm and the nucleus occurs through nuclear pore complexes (NPCs), which are supramolecular assemblies at points of fusion between the inner and outer nuclear membranes. NPCs are composed of an eightfold symmetric spoke-ring complex, cytoplasmic fibers, and a nuclear basket.
570	1	1	1	1	p300-CBP-p270-SWI/SNF complex	Human	None	None	O14497;P51532;Q09472;Q12824;Q8TAQ2;Q92793;Q92922	8289;6597;2033;6598;6601;1387;6599	MI:0006- anti bait coimmunoprecipitation	GO:0006265;GO:0045893;GO:0006473;GO:0006476;GO:0003677;GO:0051276;GO:0005694	DNA topological change;positive regulation of transcription, DNA-templated;protein acetylation;protein deacetylation;DNA binding;chromosome organization;chromosome	10.01.09.05;11.02.03.04.01;14.07.04;16.03.01;42.10.03;70.10.03	DNA conformation modification (e.g. chromatin);transcription activation;modification by acetylation, deacetylation;DNA binding;organization of chromosome structure;chromosome	BAF250 BAF250A C1orf4 OSA1 SMARCF1;BAF190A BRG1 SNF2B SNF2L4;P300;BAF47, INI1, SNF5L1;BAF170;CBP;BAF155	ARID1A;SMARCA4;EP300;SMARCB1;SMARCC2;CREBBP;SMARCC1	Several other, not further characterized members of the complex have been isolated: p75,p71,p64,p59 and p50.	Homo sapiens (Human);Homo sapiens (Human);Homo sapiens (Human);Homo sapiens (Human);Homo sapiens (Human);Homo sapiens (Human);Homo sapiens (Human)	AT-rich interactive domain-containing protein 1A;Transcription activator BRG1;Histone acetyltransferase p300;SWI/SNF-related matrix-associated actin-dependent regulator of chromatin subfamily B member 1;SWI/SNF complex subunit SMARCC2;CREB-binding protein;SWI/SNF complex subunit SMARCC1	None	9584200	None
585	1	1	0	0	Mi2/NuRD-BCL6-MTA3 complex	Human	None	None	O95983;P41182;Q13547;Q14839;Q9BTC8	53615;604;3065;1108;57504	MI:0006- anti bait coimmunoprecipitation	GO:0006265;GO:0045892;GO:0006473;GO:0006476;GO:0051276;GO:0030183;GO:0005634	DNA topological change;negative regulation of transcription, DNA-templated;protein acetylation;protein deacetylation;chromosome organization;B cell differentiation;nucleus	10.01.09.05;11.02.03.04.03;14.07.04;42.10.03;43.03.07.02.01.01;70.10	DNA conformation modification (e.g. chromatin);transcription repression;modification by acetylation, deacetylation;organization of chromosome structure;B-cell;nucleus	None;BCL5 LAZ3 ZBTB27 ZNF51;RPD3L1;None;KIAA1266	MBD3;BCL6;HDAC1;CHD4;MTA3	None	Homo sapiens (Human);Homo sapiens (Human);Homo sapiens (Human);Homo sapiens (Human);Homo sapiens (Human)	Methyl-CpG-binding domain protein 3;B-cell lymphoma 6 protein ;Histone deacetylase 1;Chromodomain-helicase-DNA-binding protein 4;Metastasis-associated protein MTA3	None	15454082	None
587	1	1	1	1	NuRD.1 complex	Human	nucleosome remodeling and histone deacetylation complex	None	O95983;Q09028;Q13330;Q14839;Q16576;Q6IT96;Q92769;Q9BTC8	53615;5928;9112;1108;5931;3065;3066;57504	MI:0091- chromatography technologies; MI:0004- affinity chromatography technologies	GO:0006265;GO:0045892;GO:0006473;GO:0006476;GO:0009755;GO:0023052;GO:0051276;GO:0005634	DNA topological change;negative regulation of transcription, DNA-templated;protein acetylation;protein deacetylation;hormone-mediated signaling pathway;signaling;chromosome organization;nucleus	10.01.09.05;11.02.03.04.03;14.07.04;30.01.09.08;30.01;42.10.03;70.10	DNA conformation modification (e.g. chromatin);transcription repression;modification by acetylation, deacetylation;hormone mediated signal transduction;cellular signalling;organization of chromosome structure;nucleus	None;RBAP48;None;None;RBAP46;;None;KIAA1266	MBD3;RBBP4;MTA1;CHD4;RBBP7;HDAC1;HDAC2;MTA3	Several other subunits of the complex were found in the analysis, which have not been further characterized: N190, N170, N160, N140, N135, N130, N85, N75, N68, N66, N38.	Homo sapiens (Human);Homo sapiens (Human);Homo sapiens (Human);Homo sapiens (Human);Homo sapiens (Human);Homo sapiens (Human);Homo sapiens (Human);Homo sapiens (Human)	Methyl-CpG-binding domain protein 3;Histone-binding protein RBBP4;Metastasis-associated protein MTA1;Chromodomain-helicase-DNA-binding protein 4;Histone-binding protein RBBP7;Histone deacetylase ;Histone deacetylase 2;Metastasis-associated protein MTA3	None	9885572	None
614	1	1	0	0	NRD complex (Nucleosome remodeling and deacetylation complex)	Human	None	None	O60341;Q09028;Q12873;Q13330;Q13547;Q14839;Q92769	23028;5928;1107;9112;3065;1108;3066	MI:0006- anti bait coimmunoprecipitation	GO:0006265;GO:2001141;GO:0006355;GO:0006473;GO:0006476;GO:0051276;GO:0005634	DNA topological change;regulation of RNA biosynthetic process;regulation of transcription, DNA-templated;protein acetylation;protein deacetylation;chromosome organization;nucleus	10.01.09.05;11.02.03.04;14.07.04;42.10.03;70.10	DNA conformation modification (e.g. chromatin);transcriptional control;modification by acetylation, deacetylation;organization of chromosome structure;nucleus	AOF2 KDM1 KIAA0601 LSD1;RBAP48;None;None;RPD3L1;None;None	KDM1A;RBBP4;CHD3;MTA1;HDAC1;CHD4;HDAC2	None	Homo sapiens (Human);Homo sapiens (Human);Homo sapiens (Human);Homo sapiens (Human);Homo sapiens (Human);Homo sapiens (Human);Homo sapiens (Human)	Lysine-specific histone demethylase 1A;Histone-binding protein RBBP4;Chromodomain-helicase-DNA-binding protein 3;Metastasis-associated protein MTA1;Histone deacetylase 1;Chromodomain-helicase-DNA-binding protein 4;Histone deacetylase 2	None	9804427	None
620	1	1	1	1	CoREST-HDAC complex	Human	None	None	O60341;O75362;Q13547;Q92769;Q96BD5;Q9P0W2;Q9UKL0	23028;7764;3065;3066;51317;10362;23186	MI:0006- anti bait coimmunoprecipitation	GO:0006265;GO:0045892;GO:0006473;GO:0006476;GO:0051276;GO:0005634	DNA topological change;negative regulation of transcription, DNA-templated;protein acetylation;protein deacetylation;chromosome organization;nucleus	10.01.09.05;11.02.03.04.03;14.07.04;42.10.03;70.10	DNA conformation modification (e.g. chromatin);transcription repression;modification by acetylation, deacetylation;organization of chromosome structure;nucleus	AOF2 KDM1 KIAA0601 LSD1;ZABC1;RPD3L1;None;BHC80 KIAA1696;BRAF35 HMGX2 HMGXB2 SMARCE1R;KIAA0071 RCOR	KDM1A;ZNF217;HDAC1;HDAC2;PHF21A;HMG20B;RCOR1	RbAp46 and RbAp48 were not identified in this complex, although these proteins have been observed in all previously identified complexes and are thought to be part of an HDAC1/2 core.	Homo sapiens (Human);Homo sapiens (Human);Homo sapiens (Human);Homo sapiens (Human);Homo sapiens (Human);Homo sapiens (Human);Homo sapiens (Human)	Lysine-specific histone demethylase 1A;Zinc finger protein 217;Histone deacetylase 1;Histone deacetylase 2;PHD finger protein 21A;SWI/SNF-related matrix-associated actin-dependent regulator of chromatin subfamily E member 1-related;REST corepressor 1	None	11171972	None
626	1	0	0	0	LSD1 complex	Human	None	None	O60341;O75362;P0DMV8;P0DMV9;Q13363;Q13547;Q92766;Q96BD5;Q96EK2;Q9NP66;Q9P0W2;Q9P2K3;Q9UBW7;Q9UKL0	23028;7764;3303;3304;1487;3065;6239;51317;112885;10363;10362;55758;7750;23186	MI:0004-affinity chromatography technologies	GO:0006265;GO:0045892;GO:0006473;GO:0006476;GO:0018126;GO:0006479;GO:0051276;GO:0005634	DNA topological change;negative regulation of transcription, DNA-templated;protein acetylation;protein deacetylation;protein hydroxylation;protein methylation;chromosome organization;nucleus	10.01.09.05;11.02.03.04.03;14.07.04;14.07.09;42.10.03;70.10	DNA conformation modification (e.g. chromatin);transcription repression;modification by acetylation, deacetylation;posttranslational modification of amino acids (e.g. hydroxylation, methylation);organization of chromosome structure;nucleus	AOF2 KDM1 KIAA0601 LSD1;ZABC1;HSPA1, HSX70, HSP70-1A;None;CTBP;RPD3L1;FINB;BHC80 KIAA1696;KIAA1661;HMGX1 HMGXB1;BRAF35 HMGX2 HMGXB2 SMARCE1R;KIAA1343;FIM RAMP ZNF198;KIAA0071 RCOR	KDM1A;ZNF217;HSPA1A;HSPA1B;CTBP1;HDAC1;RREB1;PHF21A;PHF21B;HMG20A;HMG20B;RCOR3;ZMYM2;RCOR1	Another subunit of the complex was found in the analysis, which has not been further characterized: Y182.	Homo sapiens (Human);Homo sapiens (Human);Homo sapiens (Human);Homo sapiens (Human);Homo sapiens (Human);Homo sapiens (Human);Homo sapiens (Human);Homo sapiens (Human);Homo sapiens (Human);Homo sapiens (Human);Homo sapiens (Human);Homo sapiens (Human);Homo sapiens (Human);Homo sapiens (Human)	Lysine-specific histone demethylase 1A;Zinc finger protein 217;Heat shock 70 kDa protein 1A;Heat shock 70 kDa protein 1B;C-terminal-binding protein 1;Histone deacetylase 1;Ras-responsive element-binding protein 1;PHD finger protein 21A;PHD finger protein 21B;High mobility group protein 20A;SWI/SNF-related matrix-associated actin-dependent regulator of chromatin subfamily E member 1-related;REST c…	None	16140033	CoREST positively regulates LSD1 function, while BHC80 inhibits CoREST/LSD1-mediated demethylation in vitro. These findings suggest that LSD1-mediated histone demethylation is regulated dynamically in vivo.
632	1	1	0	0	Anti-HDAC2 complex	Human	None	None	O60341;O94776;P78347;Q09028;Q12873;Q13330;Q13547;Q14202;Q14687;Q14839;Q16576;Q92769;Q96BD5;Q96ST3;Q9P0W2;Q9UBW7;Q9UKL0	23028;9219;2969;5928;1107;9112;3065;9203;23199;1108;5931;3066;51317;25942;10362;7750;23186	MI:0006-anti bait coimmunoprecipitation;MI:0091-chromatography technologies	GO:0006265;GO:0045892;GO:0006473;GO:0006476;GO:0051276;GO:0005634	DNA topological change;negative regulation of transcription, DNA-templated;protein acetylation;protein deacetylation;chromosome organization;nucleus	10.01.09.05;11.02.03.04.03;14.07.04;42.10.03;70.10	DNA conformation modification (e.g. chromatin);transcription repression;modification by acetylation, deacetylation;organization of chromosome structure;nucleus	AOF2 KDM1 KIAA0601 LSD1;MTA1L1 PID;BAP135 WBSCR6;RBAP48;None;None;RPD3L1;DXS6673E KIAA0385 ZNF261;KIAA0182;None;RBAP46;None;BHC80 KIAA1696;None;BRAF35 HMGX2 HMGXB2 SMARCE1R;FIM RAMP ZNF198;KIAA0071 RCOR	KDM1A;MTA2;GTF2I;RBBP4;CHD3;MTA1;HDAC1;ZMYM3;GSE1;CHD4;RBBP7;HDAC2;PHF21A;SIN3A;HMG20B;ZMYM2;RCOR1	Since the authors did not specify SIN3, we used isoform SIN3A.	Homo sapiens (Human);Homo sapiens (Human);Homo sapiens (Human);Homo sapiens (Human);Homo sapiens (Human);Homo sapiens (Human);Homo sapiens (Human);Homo sapiens (Human);Homo sapiens (Human);Homo sapiens (Human);Homo sapiens (Human);Homo sapiens (Human);Homo sapiens (Human);Homo sapiens (Human);Homo sapiens (Human);Homo sapiens (Human);Homo sapiens (Human)	Lysine-specific histone demethylase 1A;Metastasis-associated protein MTA2;General transcription factor II-I;Histone-binding protein RBBP4;Chromodomain-helicase-DNA-binding protein 3;Metastasis-associated protein MTA1;Histone deacetylase 1;Zinc finger MYM-type protein 3;Genetic suppressor element 1;Chromodomain-helicase-DNA-binding protein 4;Histone-binding protein RBBP7;Histone deacetylase 2;PHD …	XFIM (ZMYM3) is involved in X-linked mental retardation.	12493763	None
633	1	1	0	0	anti-BHC110 complex	Human	None	None	O60341;O75362;P78347;Q13547;Q14202;Q14687;Q92769;Q96BD5;Q9P0W2;Q9UBW7;Q9UKL0	23028;7764;2969;3065;9203;23199;3066;51317;10362;7750;23186	MI:0006- anti bait coimmunoprecipitation; MI:0091- chromatography technologies	GO:0006265;GO:0045892;GO:0006473;GO:0006476;GO:0051276;GO:0005634	DNA topological change;negative regulation of transcription, DNA-templated;protein acetylation;protein deacetylation;chromosome organization;nucleus	10.01.09.05;11.02.03.04.03;14.07.04;42.10.03;70.10	DNA conformation modification (e.g. chromatin);transcription repression;modification by acetylation, deacetylation;organization of chromosome structure;nucleus	AOF2 KDM1 KIAA0601 LSD1;ZABC1;BAP135 WBSCR6;RPD3L1;DXS6673E KIAA0385 ZNF261;KIAA0182;None;BHC80 KIAA1696;BRAF35 HMGX2 HMGXB2 SMARCE1R;FIM RAMP ZNF198;KIAA0071 RCOR	KDM1A;ZNF217;GTF2I;HDAC1;ZMYM3;GSE1;HDAC2;PHF21A;HMG20B;ZMYM2;RCOR1	None	Homo sapiens (Human);Homo sapiens (Human);Homo sapiens (Human);Homo sapiens (Human);Homo sapiens (Human);Homo sapiens (Human);Homo sapiens (Human);Homo sapiens (Human);Homo sapiens (Human);Homo sapiens (Human);Homo sapiens (Human)	Lysine-specific histone demethylase 1A;Zinc finger protein 217;General transcription factor II-I;Histone deacetylase 1;Zinc finger MYM-type protein 3;Genetic suppressor element 1;Histone deacetylase 2;PHD finger protein 21A;SWI/SNF-related matrix-associated actin-dependent regulator of chromatin subfamily E member 1-related;Zinc finger MYM-type protein 2;REST corepressor 1	XFIM (ZMYM3) is involved in X-linked mental retardation.	12493763	None
634	1	1	1	0	XFIM complex	Human	None	None	O60341;P78347;Q13547;Q14202;Q92769	23028;2969;3065;9203;3066	MI:0007- anti tag coimmunoprecipitation; MI:0071- molecular sieving	GO:0006265;GO:0045892;GO:0032774;GO:0006473;GO:0006476;GO:0051276;GO:0005634	DNA topological change;negative regulation of transcription, DNA-templated;RNA biosynthetic process;protein acetylation;protein deacetylation;chromosome organization;nucleus	10.01.09.05;11.02.03.04.03;11.02;14.07.04;42.10.03;70.10	DNA conformation modification (e.g. chromatin);transcription repression;RNA synthesis;modification by acetylation, deacetylation;organization of chromosome structure;nucleus	AOF2 KDM1 KIAA0601 LSD1;BAP135 WBSCR6;RPD3L1;DXS6673E KIAA0385 ZNF261;None	KDM1A;GTF2I;HDAC1;ZMYM3;HDAC2	None	Homo sapiens (Human);Homo sapiens (Human);Homo sapiens (Human);Homo sapiens (Human);Homo sapiens (Human)	Lysine-specific histone demethylase 1A;General transcription factor II-I;Histone deacetylase 1;Zinc finger MYM-type protein 3;Histone deacetylase 2	XFIM (ZMYM3) is involved in X-linked mental retardation.	12493763	None
636	1	1	1	1	BHC complex	Human	BRAF-histone deacetylase complex, BRAF-HDAC complex	None	O60341;Q13547;Q92769;Q96BD5;Q9P0W2;Q9UKL0	23028;3065;3066;51317;10362;23186	MI:0004- affinity chromatography technologies; MI:0091- chromatography technologies; MI:0007- anti tag coimmunoprecipitation; MI:0006- anti bait coimmunoprecipitation	GO:0006265;GO:0045892;GO:0006473;GO:0006476;GO:0051276;GO:0030182;GO:0005634	DNA topological change;negative regulation of transcription, DNA-templated;protein acetylation;protein deacetylation;chromosome organization;neuron differentiation;nucleus	10.01.09.05;11.02.03.04.03;14.07.04;42.10.03;43.03.13;70.10	DNA conformation modification (e.g. chromatin);transcription repression;modification by acetylation, deacetylation;organization of chromosome structure;neuron;nucleus	AOF2 KDM1 KIAA0601 LSD1;RPD3L1;None;BHC80 KIAA1696;BRAF35 HMGX2 HMGXB2 SMARCE1R;KIAA0071 RCOR	KDM1A;HDAC1;HDAC2;PHF21A;HMG20B;RCOR1	None	Homo sapiens (Human);Homo sapiens (Human);Homo sapiens (Human);Homo sapiens (Human);Homo sapiens (Human);Homo sapiens (Human)	Lysine-specific histone demethylase 1A;Histone deacetylase 1;Histone deacetylase 2;PHD finger protein 21A;SWI/SNF-related matrix-associated actin-dependent regulator of chromatin subfamily E member 1-related;REST corepressor 1	None	12032298	The BHC complex mediates repression of neuron-specific genes.
639	1	0	0	0	RANBPM-Muskelin-TWA1-HSMpp8 complex	Human	None	None	Q96S59;Q99549;Q9NWU2;Q9UL63	10048;54737;54994;4289	MI:0071- molecular sieving; MI:0019- coimmunoprecipitation	GO:0005515;GO:0000226;GO:0005737	protein binding;microtubule cytoskeleton organization;cytoplasm	16.01;42.04.05;70.03	protein binding;microtubule cytoskeleton;cytoplasm	RANBPM;MPP8;C20orf11;	RANBP9;MPHOSPH8;GID8;MKLN1	None	Homo sapiens (Human);Homo sapiens (Human);Homo sapiens (Human);Homo sapiens (Human)	Ran-binding protein 9 ;M-phase phosphoprotein 8 ;Glucose-induced degradation protein 8 homolog ;Muskelin	None	12559565	This complex might play a role in RanGTPase cycle.
642	1	1	1	1	CtBP complex	Human	None	None	O00257;O60315;O60341;O75362;P37275;P56545;Q13363;Q13547;Q92618;Q92766;Q92769;Q96JN0;Q96KQ7;Q9H9B1;Q9P2K3;Q9UKL0;Q9Y232	8535;9839;23028;7764;6935;1488;1487;3065;9658;6239;3066;84458;10919;79813;55758;23186;9425	MI:0007- anti tag coimmunoprecipitation	GO:0006265;GO:0045892;GO:0006473;GO:0006476;GO:0018126;GO:0006479;GO:0003677;GO:0051276;GO:0005634	DNA topological change;negative regulation of transcription, DNA-templated;protein acetylation;protein deacetylation;protein hydroxylation;protein methylation;DNA binding;chromosome organization;nucleus	10.01.09.05;11.02.03.04.03;14.07.04;14.07.09;16.03.01;42.10.03;70.10	DNA conformation modification (e.g. chromatin);transcription repression;modification by acetylation, deacetylation;posttranslational modification of amino acids (e.g. hydroxylation, methylation);DNA binding;organization of chromosome structure;nucleus	None;KIAA0569 SIP1 ZFHX1B ZFX1B;AOF2 KDM1 KIAA0601 LSD1;ZABC1;AREB6 TCF8;;CTBP;RPD3L1;KIAA0222;FINB;None;KIAA1795 MLR2;BAT8 C6orf30 G9A KMT1C NG36;EUHMTASE1 GLP KIAA1876 KMT1D;KIAA1343;KIAA0071 RCOR;CDYL1	CBX4;ZEB2;KDM1A;ZNF217;ZEB1;CTBP2;CTBP1;HDAC1;ZNF516;RREB1;HDAC2;LCOR;EHMT2;EHMT1;RCOR3;RCOR1;CDYL	None	Homo sapiens (Human);Homo sapiens (Human);Homo sapiens (Human);Homo sapiens (Human);Homo sapiens (Human);Homo sapiens (Human);Homo sapiens (Human);Homo sapiens (Human);Homo sapiens (Human);Homo sapiens (Human);Homo sapiens (Human);Homo sapiens (Human);Homo sapiens (Human);Homo sapiens (Human);Homo sapiens (Human);Homo sapiens (Human);Homo sapiens (Human)	E3 SUMO-protein ligase CBX4;Zinc finger E-box-binding homeobox 2;Lysine-specific histone demethylase 1A;Zinc finger protein 217;Zinc finger E-box-binding homeobox 1 ;C-terminal-binding protein 2 ;C-terminal-binding protein 1;Histone deacetylase 1;Zinc finger protein 516;Ras-responsive element-binding protein 1;Histone deacetylase 2;Ligand-dependent corepressor ;Histone-lysine N-methyltransferase …	CtBP is implicated in tumorigenesis.	12700765	None
646	1	0	0	0	HDAC1-associated protein complex	Human	None	None	O60341;O94776;O95983;Q09028;Q12873;Q13547;Q16576;Q9UBB5;Q9UKL0	23028;9219;53615;5928;1107;3065;5931;8932;23186	MI:0006- anti bait coimmunoprecipitation; MI:0007- anti tag coimmunoprecipitation	GO:0006265;GO:0045892;GO:0006473;GO:0006476;GO:0018126;GO:0006479;GO:0003677;GO:0051276;GO:0005634	DNA topological change;negative regulation of transcription, DNA-templated;protein acetylation;protein deacetylation;protein hydroxylation;protein methylation;DNA binding;chromosome organization;nucleus	10.01.09.05;11.02.03.04.03;14.07.04;14.07.09;16.03.01;42.10.03;70.10	DNA conformation modification (e.g. chromatin);transcription repression;modification by acetylation, deacetylation;posttranslational modification of amino acids (e.g. hydroxylation, methylation);DNA binding;organization of chromosome structure;nucleus	AOF2 KDM1 KIAA0601 LSD1;MTA1L1 PID;None;RBAP48;None;RPD3L1;RBAP46;None;KIAA0071 RCOR	KDM1A;MTA2;MBD3;RBBP4;CHD3;HDAC1;RBBP7;MBD2;RCOR1	None	Homo sapiens (Human);Homo sapiens (Human);Homo sapiens (Human);Homo sapiens (Human);Homo sapiens (Human);Homo sapiens (Human);Homo sapiens (Human);Homo sapiens (Human);Homo sapiens (Human)	Lysine-specific histone demethylase 1A;Metastasis-associated protein MTA2;Methyl-CpG-binding domain protein 3;Histone-binding protein RBBP4;Chromodomain-helicase-DNA-binding protein 3;Histone deacetylase 1;Histone-binding protein RBBP7;Methyl-CpG-binding domain protein 2;REST corepressor 1	None	11102443	None
649	1	0	0	0	HDAC1-associated core complex cII	Human	None	None	O94776;O95983;Q09028;Q12873;Q13547;Q16576;Q86YP4;Q9UBB5;Q9UKL0	9219;53615;5928;1107;3065;5931;54815;8932;23186	MI:0006-anti bait coimmunoprecipitation;MI:0007-anti tag coimmunoprecipitation;MI:0029-cosedimentation through density gradients	GO:0006265;GO:0045892;GO:0006476;GO:0018126;GO:0006479;GO:0003677;GO:0051276;GO:0005634	DNA topological change;negative regulation of transcription, DNA-templated;protein deacetylation;protein hydroxylation;protein methylation;DNA binding;chromosome organization;nucleus	10.01.09.05;11.02.03.04.03;14.07.04;14.07.09;16.03.01;42.10.03;70.10	DNA conformation modification (e.g. chromatin);transcription repression;modification by acetylation, deacetylation;posttranslational modification of amino acids (e.g. hydroxylation, methylation);DNA binding;organization of chromosome structure;nucleus	MTA1L1 PID;None;RBAP48;None;RPD3L1;RBAP46;None;None;KIAA0071 RCOR	MTA2;MBD3;RBBP4;CHD3;HDAC1;RBBP7;GATAD2A;MBD2;RCOR1	Since the authors did not specify GATAD2, we used isoform GATAD2A.	Homo sapiens (Human);Homo sapiens (Human);Homo sapiens (Human);Homo sapiens (Human);Homo sapiens (Human);Homo sapiens (Human);Homo sapiens (Human);Homo sapiens (Human);Homo sapiens (Human)	Metastasis-associated protein MTA2;Methyl-CpG-binding domain protein 3;Histone-binding protein RBBP4;Chromodomain-helicase-DNA-binding protein 3;Histone deacetylase 1;Histone-binding protein RBBP7;Transcriptional repressor p66-alpha;Methyl-CpG-binding domain protein 2;REST corepressor 1	None	11102443	None
650	1	0	0	0	HDAC2-asscociated core complex	Human	None	None	O94776;O95983;Q09028;Q12873;Q16576;Q86YP4;Q92769	9219;53615;5928;1107;5931;54815;3066	MI:0029-cosedimentation through density gradients;MI:0007-anti tag coimmunoprecipitation	GO:0006265;GO:0045892;GO:0018126;GO:0006479;GO:0003677;GO:0051276;GO:0005634;GO:0016575	DNA topological change;negative regulation of transcription, DNA-templated;protein hydroxylation;protein methylation;DNA binding;chromosome organization;nucleus;histone deacetylation	10.01.09.05;11.02.03.04.03;14.07.09;16.03.01;42.10.03;70.10	DNA conformation modification (e.g. chromatin);transcription repression;posttranslational modification of amino acids (e.g. hydroxylation, methylation);DNA binding;organization of chromosome structure;nucleus	MTA1L1 PID;None;RBAP48;None;RBAP46;None;None	MTA2;MBD3;RBBP4;CHD3;RBBP7;GATAD2A;HDAC2	Since the authors did not specify GATAD2, we used isoform GATAD2A.	Homo sapiens (Human);Homo sapiens (Human);Homo sapiens (Human);Homo sapiens (Human);Homo sapiens (Human);Homo sapiens (Human);Homo sapiens (Human)	Metastasis-associated protein MTA2;Methyl-CpG-binding domain protein 3;Histone-binding protein RBBP4;Chromodomain-helicase-DNA-binding protein 3;Histone-binding protein RBBP7;Transcriptional repressor p66-alpha;Histone deacetylase 2	None	11102443	None
652	1	1	1	0	AP3-BLOC1 complex	Human	None	None	O00203;O14617;O95295;P53677;P59780;P78537;Q13367;Q6QNY0;Q6QNY1;Q8TDH9;Q92572;Q96EV8;Q9NUP1;Q9UL45;Q9Y2T2	8546;8943;23557;10947;10239;2647;8120;388552;282991;63915;1176;84062;55330;26258;26985	MI:0019- coimmunoprecipitation	None	None	None	None	ADTB3A;None;BLOC1S7 SNAP25BP SNAPAP;None;None;BLOS1 GCN5L1 RT14;None;BLOS3;BLOS2 CEAP;MUTED;CLAPS3;BLOC1S8;CNO;PA, PLDN;None	AP3B1;AP3D1;SNAPIN;AP3M2;AP3S2;BLOC1S1;AP3B2;BLOC1S3;BLOC1S2;BLOC1S5;AP3S1;DTNBP1;BLOC1S4;BLOC1S6;AP3M1	None	Homo sapiens (Human);Homo sapiens (Human);Homo sapiens (Human);Homo sapiens (Human);Homo sapiens (Human);Homo sapiens (Human);Homo sapiens (Human);Homo sapiens (Human);Homo sapiens (Human);Homo sapiens (Human);Homo sapiens (Human);Homo sapiens (Human);Homo sapiens (Human);Homo sapiens (Human);Homo sapiens (Human)	AP-3 complex subunit beta-1;AP-3 complex subunit delta-1;SNARE-associated protein Snapin;AP-3 complex subunit mu-2;AP-3 complex subunit sigma-2;Biogenesis of lysosome-related organelles complex 1 subunit 1;AP-3 complex subunit beta-2;Biogenesis of lysosome-related organelles complex 1 subunit 3 ;Biogenesis of lysosome-related organelles complex 1 subunit 2;Biogenesis of lysosome-related organelle…	None	16837549	BLOC-1 interacts physically and functionally with AP-3 to facilitate the trafficking of a known AP-3 cargo.
678	1	0	0	0	GINS complex	Human	None	None	Q14691;Q9BRT9;Q9BRX5;Q9Y248	9837;84296;64785;51659	MI:0019- coimmunoprecipitation	GO:0006267;GO:0003688;GO:0005634	pre-replicative complex assembly involved in nuclear cell cycle DNA replication;DNA replication origin binding;nucleus	10.01.03.03;70.10	ori recognition and priming complex formation;nucleus	KIAA0186 PSF1;SLD5;PSF3;PSF2	GINS1;GINS4;GINS3;GINS2	None	Homo sapiens (Human);Homo sapiens (Human);Homo sapiens (Human);Homo sapiens (Human)	DNA replication complex GINS protein PSF1 ;DNA replication complex GINS protein SLD5 ;DNA replication complex GINS protein PSF3 ;DNA replication complex GINS protein PSF2	None	17170760	This complex stimulates DNA polymerase alpha-primase.
685	1	1	0	0	MeCP1 complex	Human	Mi2/NuRD-MBD2 complex	None	O94776;O95983;Q09028;Q13547;Q14839;Q16576;Q8WXI9;Q92769;Q9UBB5	9219;53615;5928;3065;1108;5931;57459;3066;8932	MI:0029- cosedimentation through density gradients; MI:0006- anti bait coimmunoprecipitation	GO:0006265;GO:0045892;GO:0032774;GO:0006473;GO:0006476;GO:0003677;GO:0051276;GO:0005634	DNA topological change;negative regulation of transcription, DNA-templated;RNA biosynthetic process;protein acetylation;protein deacetylation;DNA binding;chromosome organization;nucleus	10.01.09.05;11.02.03.04.03;11.02;14.07.04;16.03.01;42.10.03;70.10	DNA conformation modification (e.g. chromatin);transcription repression;RNA synthesis;modification by acetylation, deacetylation;DNA binding;organization of chromosome structure;nucleus	MTA1L1 PID;None;RBAP48;RPD3L1;None;RBAP46;KIAA1150;None;None	MTA2;MBD3;RBBP4;HDAC1;CHD4;RBBP7;GATAD2B;HDAC2;MBD2	None	Homo sapiens (Human);Homo sapiens (Human);Homo sapiens (Human);Homo sapiens (Human);Homo sapiens (Human);Homo sapiens (Human);Homo sapiens (Human);Homo sapiens (Human);Homo sapiens (Human)	Metastasis-associated protein MTA2;Methyl-CpG-binding domain protein 3;Histone-binding protein RBBP4;Histone deacetylase 1;Chromodomain-helicase-DNA-binding protein 4;Histone-binding protein RBBP7;Transcriptional repressor p66-beta ;Histone deacetylase 2;Methyl-CpG-binding domain protein 2	CHD4 is involved in dermatomyositis (PMID:9790534).	11756549	MeCP1 protein complex represses transcription through preferential binding, remodeling, and deacetylation of methylated nucleosomes.
696	1	1	1	1	BRMS1-SIN3-HDAC complex	Human	None	None	O75182;O75446;Q09028;Q13547;Q16576;Q92769;Q96ST3;Q9HCU9	23309;8819;5928;3065;5931;3066;25942;25855	MI:0007- anti tag coimmunoprecipitation	GO:0006265;GO:0045892;GO:0006473;GO:0006476;GO:0051276;GO:0005634	DNA topological change;negative regulation of transcription, DNA-templated;protein acetylation;protein deacetylation;chromosome organization;nucleus	10.01.09.05;11.02.03.04.03;14.07.04;42.10.03;70.10	DNA conformation modification (e.g. chromatin);transcription repression;modification by acetylation, deacetylation;organization of chromosome structure;nucleus	KIAA0700;None;RBAP48;RPD3L1;RBAP46;None;None;	SIN3B;SAP30;RBBP4;HDAC1;RBBP7;HDAC2;SIN3A;BRMS1	None	Homo sapiens (Human);Homo sapiens (Human);Homo sapiens (Human);Homo sapiens (Human);Homo sapiens (Human);Homo sapiens (Human);Homo sapiens (Human);Homo sapiens (Human)	Paired amphipathic helix protein Sin3b;Histone deacetylase complex subunit SAP30;Histone-binding protein RBBP4;Histone deacetylase 1;Histone-binding protein RBBP7;Histone deacetylase 2;Paired amphipathic helix protein Sin3a;Breast cancer metastasis-suppressor 1	None	14581478	BRMS1 may participate in transcriptional regulation via interaction with the Sin3-HDAC complex and suggest a novel mechanism by which BRMS1 might suppress cancer metastasis.
713	1	1	0	0	BRG1-SIN3A complex	Human	None	None	O14497;O14744;O96019;P51532;Q09028;Q12824;Q6STE5;Q8TAQ2;Q92769;Q92922;Q92925;Q969G3;Q96GM5;Q96ST3	8289;10419;86;6597;5928;6598;6604;6601;3066;6599;6603;6605;6602;25942	MI:0007- anti tag coimmunoprecipitation; MI:0029- cosedimentation through density gradients	GO:0006265;GO:0045892;GO:0003677;GO:0051276;GO:0005634	DNA topological change;negative regulation of transcription, DNA-templated;DNA binding;chromosome organization;nucleus	10.01.09.05;11.02.03.04.03;16.03.01;42.10.03;70.10	DNA conformation modification (e.g. chromatin);transcription repression;DNA binding;organization of chromosome structure;nucleus	BAF250 BAF250A C1orf4 OSA1 SMARCF1;HRMT1L5 IBP72 JBP1 SKB1;BAF53 BAF53A INO80K;BAF190A BRG1 SNF2B SNF2L4;RBAP48;BAF47, INI1, SNF5L1;BAF60C;BAF170;None;BAF155;BAF60B;BAF57;BAF60A;None	ARID1A;PRMT5;ACTL6A;SMARCA4;RBBP4;SMARCB1;SMARCD3;SMARCC2;HDAC2;SMARCC1;SMARCD2;SMARCE1;SMARCD1;SIN3A	None	Homo sapiens (Human);Homo sapiens (Human);Homo sapiens (Human);Homo sapiens (Human);Homo sapiens (Human);Homo sapiens (Human);Homo sapiens (Human);Homo sapiens (Human);Homo sapiens (Human);Homo sapiens (Human);Homo sapiens (Human);Homo sapiens (Human);Homo sapiens (Human);Homo sapiens (Human)	AT-rich interactive domain-containing protein 1A;Protein arginine N-methyltransferase 5;Actin-like protein 6A;Transcription activator BRG1;Histone-binding protein RBBP4;SWI/SNF-related matrix-associated actin-dependent regulator of chromatin subfamily B member 1;SWI/SNF-related matrix-associated actin-dependent regulator of chromatin subfamily D member 3;SWI/SNF complex subunit SMARCC2;Histone de…	None	11238380	Components of the Sin3 complex cofractionate with BRG1-associated complex I, but not with BRG1-associated complex II.
714	1	1	1	0	BRM-SIN3A complex	Human	None	None	O14497;O14744;O96019;P51531;Q09028;Q12824;Q13547;Q6STE5;Q8TAQ2;Q92769;Q92922;Q92925;Q969G3;Q96GM5;Q96ST3	8289;10419;86;6595;5928;6598;3065;6604;6601;3066;6599;6603;6605;6602;25942	MI:0007- anti tag coimmunoprecipitation; MI:0029- cosedimentation through density gradients	GO:0006265;GO:0045892;GO:0003677;GO:0051276;GO:0005634	DNA topological change;negative regulation of transcription, DNA-templated;DNA binding;chromosome organization;nucleus	10.01.09.05;11.02.03.04.03;16.03.01;42.10.03;70.10	DNA conformation modification (e.g. chromatin);transcription repression;DNA binding;organization of chromosome structure;nucleus	BAF250 BAF250A C1orf4 OSA1 SMARCF1;HRMT1L5 IBP72 JBP1 SKB1;BAF53 BAF53A INO80K;BAF190B, BRM, SNF2A, SNF2L2;RBAP48;BAF47, INI1, SNF5L1;RPD3L1;BAF60C;BAF170;None;BAF155;BAF60B;BAF57;BAF60A;None	ARID1A;PRMT5;ACTL6A;SMARCA2;RBBP4;SMARCB1;HDAC1;SMARCD3;SMARCC2;HDAC2;SMARCC1;SMARCD2;SMARCE1;SMARCD1;SIN3A	None	Homo sapiens (Human);Homo sapiens (Human);Homo sapiens (Human);Homo sapiens (Human);Homo sapiens (Human);Homo sapiens (Human);Homo sapiens (Human);Homo sapiens (Human);Homo sapiens (Human);Homo sapiens (Human);Homo sapiens (Human);Homo sapiens (Human);Homo sapiens (Human);Homo sapiens (Human);Homo sapiens (Human)	AT-rich interactive domain-containing protein 1A;Protein arginine N-methyltransferase 5;Actin-like protein 6A;Probable global transcription activator SNF2L2;Histone-binding protein RBBP4;SWI/SNF-related matrix-associated actin-dependent regulator of chromatin subfamily B member 1;Histone deacetylase 1;SWI/SNF-related matrix-associated actin-dependent regulator of chromatin subfamily D member 3;SW…	None	11238380	Components of the Sin3 complex cofractionate with BRM-associated complex.
725	1	0	0	0	P2X7 receptor signalling complex	Human	None	None	O43707;O95425;P05107;P08238;P0DMV8;P11142;P23467;P42356;P60709;Q13368;Q16787;Q64663	81;6840;3689;3326;3303;3312;5787;5297;60;4356;3909;29665	MI:0019-coimmunoprecipitation	GO:0006811;GO:0005216;GO:0007166;GO:0007010;GO:0005886	ion transport;ion channel activity;cell surface receptor signaling pathway;cytoskeleton organization;plasma membrane	20.01.01;20.03.01.01;30.05;42.04;70.02	ion transport;ion channels;transmembrane signal transduction;cytoskeleton/structural proteins;eukaryotic plasma membrane / membrane attached	None;None;CD18 MFI7;HSP90B HSPC2 HSPCB;HSPA1, HSX70, HSP70-1A;HSC70, HSP73, HSPA10;PTPB;PIK4 PIK4CA;None;DLG3;LAMNA;None	ACTN4;SVIL;ITGB2;HSP90AB1;HSPA1A;HSPA8;PTPRB;PI4KA;ACTB;MPP3;LAMA3;P2rx7	Since human P2rx7 was not available in the Uniprot database at the time of annotation, the orthologous protein from rat was used. Since the authors did not specify HSP70, we used isoform HSPA1A.	Homo sapiens (Human);Homo sapiens (Human);Homo sapiens (Human);Homo sapiens (Human);Homo sapiens (Human);Homo sapiens (Human);Homo sapiens (Human);Homo sapiens (Human);Homo sapiens (Human);Homo sapiens (Human);Homo sapiens (Human);Rattus norvegicus (Rat)	Alpha-actinin-4;Supervillin;Integrin beta-2;Heat shock protein HSP 90-beta;Heat shock 70 kDa protein 1A;Heat shock cognate 71 kDa protein;Receptor-type tyrosine-protein phosphatase beta;Phosphatidylinositol 4-kinase alpha;Actin, cytoplasmic 1;MAGUK p55 subfamily member 3;Laminin subunit alpha-3;P2X purinoceptor 7	None	11707406	None
726	1	1	1	1	DDB2 complex	Human	Ubiquitin E3 ligase	None	P61201;P62877;Q13098;Q13619;Q16531;Q7L5N1;Q92466;Q92905;Q99627;Q9BT78;Q9UBW8;Q9UNS2	9318;9978;2873;8451;1642;10980;1643;10987;10920;51138;50813;8533	MI:0007-anti tag coimmunoprecipitation;MI:0029-cosedimentation through density gradients	GO:0006281;GO:0016567;GO:0016579;GO:0003677;GO:0006974;GO:0005634	DNA repair;protein ubiquitination;protein deubiquitination;DNA binding;cellular response to DNA damage stimulus;nucleus	10.01.05.01;14.07.05;16.03.01;32.01.09;70.10	DNA repair;modification by ubiquitination, deubiquitination;DNA binding;DNA damage response;nucleus	CSN2, TRIP15;RNF75, ROC1;COPS1, CSN1;None;XAP1;CSN6, HVIP;None;CSN5, JAB1;CSN8;CSN4;CSN7A, DERP10;CSN3	COPS2;RBX1;GPS1;CUL4A;DDB1;COPS6;DDB2;COPS5;COPS8;COPS4;COPS7A;COPS3	Since the authors did not specify COPS7, we used isoform COPS7A.	Homo sapiens (Human);Homo sapiens (Human);Homo sapiens (Human);Homo sapiens (Human);Homo sapiens (Human);Homo sapiens (Human);Homo sapiens (Human);Homo sapiens (Human);Homo sapiens (Human);Homo sapiens (Human);Homo sapiens (Human);Homo sapiens (Human)	COP9 signalosome complex subunit 2;E3 ubiquitin-protein ligase RBX1;COP9 signalosome complex subunit 1;Cullin-4A;DNA damage-binding protein 1;COP9 signalosome complex subunit 6;DNA damage-binding protein 2;COP9 signalosome complex subunit 5;COP9 signalosome complex subunit 8;COP9 signalosome complex subunit 4;COP9 signalosome complex subunit 7a;COP9 signalosome complex subunit 3	None	12732143	Ubiquitin E3 ligases covalently attach ubiquitin to a lysine residue on a target protein. Polyubiquitination marks proteins for degradation by the proteasome. Results suggest that the distinct UV response of the DDB2 and CSA complexes is involved in diverse mechanisms of nucleotide excision repair (NER). The DDB2 complex binds to DNA after UV irradiation.
727	1	1	1	1	CSA complex	Human	Ubiquitin E3 ligase	None	P61201;P62877;Q13098;Q13216;Q13619;Q16531;Q7L5N1;Q92905;Q99627;Q9BT78;Q9UBW8;Q9UNS2	9318;9978;2873;1161;8451;1642;10980;10987;10920;51138;50813;8533	MI:0007-anti tag coimmunoprecipitation;MI:0029-cosedimentation through density gradients	GO:0006281;GO:0016567;GO:0016579;GO:0005515;GO:0006974;GO:0005634	DNA repair;protein ubiquitination;protein deubiquitination;protein binding;cellular response to DNA damage stimulus;nucleus	10.01.05.01;14.07.05;16.01;32.01.09;70.10	DNA repair;modification by ubiquitination, deubiquitination;protein binding;DNA damage response;nucleus	CSN2, TRIP15;RNF75, ROC1;COPS1, CSN1;CKN1 CSA;None;XAP1;CSN6, HVIP;CSN5, JAB1;CSN8;CSN4;CSN7A, DERP10;CSN3	COPS2;RBX1;GPS1;ERCC8;CUL4A;DDB1;COPS6;COPS5;COPS8;COPS4;COPS7A;COPS3	Since the authors did not specify COPS7, we used isoform COPS7A.	Homo sapiens (Human);Homo sapiens (Human);Homo sapiens (Human);Homo sapiens (Human);Homo sapiens (Human);Homo sapiens (Human);Homo sapiens (Human);Homo sapiens (Human);Homo sapiens (Human);Homo sapiens (Human);Homo sapiens (Human);Homo sapiens (Human)	COP9 signalosome complex subunit 2;E3 ubiquitin-protein ligase RBX1;COP9 signalosome complex subunit 1;DNA excision repair protein ERCC-8;Cullin-4A;DNA damage-binding protein 1;COP9 signalosome complex subunit 6;COP9 signalosome complex subunit 5;COP9 signalosome complex subunit 8;COP9 signalosome complex subunit 4;COP9 signalosome complex subunit 7a;COP9 signalosome complex subunit 3	None	12732143	Ubiquitin E3 ligases covalently attach ubiquitin to a lysine residue on a target protein. Polyubiquitination marks proteins for degradation by the proteasome. Results suggest that the distinct UV response of the DDB2 and CSA complexes is involved in diverse mechanisms of nucleotide excision repair (NER). The CSA complex does not bind to DNA, regardless of UV damage.
728	1	1	1	1	CSA-POLIIa complex	Human	Ubiquitin E3 ligase	None	P24928;P61201;P62877;Q13098;Q13216;Q13619;Q16531;Q7L5N1;Q92905;Q99627;Q9BT78;Q9UBW8;Q9UNS2	5430;9318;9978;2873;1161;8451;1642;10980;10987;10920;51138;50813;8533	MI:0007-anti tag coimmunoprecipitation;MI:0029-cosedimentation through density gradients	GO:0006281;GO:0009299;GO:0016567;GO:0016579;GO:0006974;GO:0005634	DNA repair;mRNA transcription;protein ubiquitination;protein deubiquitination;cellular response to DNA damage stimulus;nucleus	10.01.05.01;11.02.03;14.07.05;32.01.09;70.10	DNA repair;mRNA synthesis;modification by ubiquitination, deubiquitination;DNA damage response;nucleus	POLR2;CSN2, TRIP15;RNF75, ROC1;COPS1, CSN1;CKN1 CSA;None;XAP1;CSN6, HVIP;CSN5, JAB1;CSN8;CSN4;CSN7A, DERP10;CSN3	POLR2A;COPS2;RBX1;GPS1;ERCC8;CUL4A;DDB1;COPS6;COPS5;COPS8;COPS4;COPS7A;COPS3	Since the authors did not specify COPS7, we used isoform COPS7A.	Homo sapiens (Human);Homo sapiens (Human);Homo sapiens (Human);Homo sapiens (Human);Homo sapiens (Human);Homo sapiens (Human);Homo sapiens (Human);Homo sapiens (Human);Homo sapiens (Human);Homo sapiens (Human);Homo sapiens (Human);Homo sapiens (Human);Homo sapiens (Human)	DNA-directed RNA polymerase II subunit RPB1;COP9 signalosome complex subunit 2;E3 ubiquitin-protein ligase RBX1;COP9 signalosome complex subunit 1;DNA excision repair protein ERCC-8;Cullin-4A;DNA damage-binding protein 1;COP9 signalosome complex subunit 6;COP9 signalosome complex subunit 5;COP9 signalosome complex subunit 8;COP9 signalosome complex subunit 4;COP9 signalosome complex subunit 7a;CO…	None	12732143	Ubiquitin E3 ligases covalently attach ubiquitin to a lysine residue on a target protein. Polyubiquitination marks proteins for degradation by the proteasome. This complex has been purified from UV-irradiated cells. Results suggest that the distinct UV response of the DDB2 and CSA complexes is involved in diverse mechanisms of nucleotide excision repair (NER).
732	1	1	1	1	SIN3 complex	Human	None	None	O00422;O75446;Q09028;Q13547;Q16576;Q92769;Q96ST3	10284;8819;5928;3065;5931;3066;25942	MI:0006- anti bait coimmunoprecipitation; MI:0091- chromatography technologies	GO:0006265;GO:0045892;GO:0006473;GO:0006476;GO:0003677;GO:0051276;GO:0005634	DNA topological change;negative regulation of transcription, DNA-templated;protein acetylation;protein deacetylation;DNA binding;chromosome organization;nucleus	10.01.09.05;11.02.03.04.03;14.07.04;16.03.01;42.10.03;70.10	DNA conformation modification (e.g. chromatin);transcription repression;modification by acetylation, deacetylation;DNA binding;organization of chromosome structure;nucleus	None;None;RBAP48;RPD3L1;RBAP46;None;None	SAP18;SAP30;RBBP4;HDAC1;RBBP7;HDAC2;SIN3A	None	Homo sapiens (Human);Homo sapiens (Human);Homo sapiens (Human);Homo sapiens (Human);Homo sapiens (Human);Homo sapiens (Human);Homo sapiens (Human)	Histone deacetylase complex subunit SAP18;Histone deacetylase complex subunit SAP30;Histone-binding protein RBBP4;Histone deacetylase 1;Histone-binding protein RBBP7;Histone deacetylase 2;Paired amphipathic helix protein Sin3a	None	11784859	None
738	1	1	1	1	SIN3-ING1b complex I	Human	None	None	O00422;O75446;Q09028;Q13547;Q16576;Q4LE39;Q92769;Q96ST3;Q9UK53	10284;8819;5928;3065;5931;51742;3066;25942;3621	MI:0006- anti bait coimmunoprecipitation; MI:0091- chromatography technologies	GO:0006265;GO:0045892;GO:0006473;GO:0006476;GO:0051276;GO:0005634	DNA topological change;negative regulation of transcription, DNA-templated;protein acetylation;protein deacetylation;chromosome organization;nucleus	10.01.09.05;11.02.03.04.03;14.07.04;42.10.03;70.10	DNA conformation modification (e.g. chromatin);transcription repression;modification by acetylation, deacetylation;organization of chromosome structure;nucleus	None;None;RBAP48;RPD3L1;RBAP46;BRCAA1 RBBP1L1 RBP1L1 SAP180;None;None;	SAP18;SAP30;RBBP4;HDAC1;RBBP7;ARID4B;HDAC2;SIN3A;ING1	None	Homo sapiens (Human);Homo sapiens (Human);Homo sapiens (Human);Homo sapiens (Human);Homo sapiens (Human);Homo sapiens (Human);Homo sapiens (Human);Homo sapiens (Human);Homo sapiens (Human)	Histone deacetylase complex subunit SAP18;Histone deacetylase complex subunit SAP30;Histone-binding protein RBBP4;Histone deacetylase 1;Histone-binding protein RBBP7;AT-rich interactive domain-containing protein 4B ;Histone deacetylase 2;Paired amphipathic helix protein Sin3a;Inhibitor of growth protein 1	None	11784859	SAP30 is a specific component of Sin3 complexes since it is absent in other HDAC1/2-containing complexes such as NuRD.
739	1	1	1	0	SIN3-ING1b complex II	Human	None	None	O00422;O14497;O75446;O96019;P51532;Q09028;Q12824;Q13547;Q16576;Q4LE39;Q8TAQ2;Q92769;Q92922;Q96GM5;Q96ST3;Q9UK53	10284;8289;8819;86;6597;5928;6598;3065;5931;51742;6601;3066;6599;6602;25942;3621	MI:0006- anti bait coimmunoprecipitation; MI:0091- chromatography technologies	GO:0006265;GO:0045892;GO:0006473;GO:0006476;GO:0005515;GO:0051090;GO:0051276;GO:0005634	DNA topological change;negative regulation of transcription, DNA-templated;protein acetylation;protein deacetylation;protein binding;regulation of sequence-specific DNA binding transcription factor activity;chromosome organization;nucleus	10.01.09.05;11.02.03.04.03;14.07.04;16.01;18.02.09;42.10.03;70.10	DNA conformation modification (e.g. chromatin);transcription repression;modification by acetylation, deacetylation;protein binding;regulator of transcription factor;organization of chromosome structure;nucleus	None;BAF250 BAF250A C1orf4 OSA1 SMARCF1;None;BAF53 BAF53A INO80K;BAF190A BRG1 SNF2B SNF2L4;RBAP48;BAF47, INI1, SNF5L1;RPD3L1;RBAP46;BRCAA1 RBBP1L1 RBP1L1 SAP180;BAF170;None;BAF155;BAF60A;None;	SAP18;ARID1A;SAP30;ACTL6A;SMARCA4;RBBP4;SMARCB1;HDAC1;RBBP7;ARID4B;SMARCC2;HDAC2;SMARCC1;SMARCD1;SIN3A;ING1	None	Homo sapiens (Human);Homo sapiens (Human);Homo sapiens (Human);Homo sapiens (Human);Homo sapiens (Human);Homo sapiens (Human);Homo sapiens (Human);Homo sapiens (Human);Homo sapiens (Human);Homo sapiens (Human);Homo sapiens (Human);Homo sapiens (Human);Homo sapiens (Human);Homo sapiens (Human);Homo sapiens (Human);Homo sapiens (Human)	Histone deacetylase complex subunit SAP18;AT-rich interactive domain-containing protein 1A;Histone deacetylase complex subunit SAP30;Actin-like protein 6A;Transcription activator BRG1;Histone-binding protein RBBP4;SWI/SNF-related matrix-associated actin-dependent regulator of chromatin subfamily B member 1;Histone deacetylase 1;Histone-binding protein RBBP7;AT-rich interactive domain-containing p…	None	11784859	SAP30 is a specific component of Sin3 complexes since it is absent in other HDAC1/2-containing complexes such as NuRD.
743	1	1	1	1	SIN3-SAP25 complex	Human	None	None	O00422;O75446;Q09028;Q13547;Q16576;Q1EHW4;Q4LE39;Q92769;Q96ST3;Q9H0E3;Q9H7L9	10284;8819;5928;3065;5931;751865;51742;3066;25942;79595;64426	MI:0007- anti tag coimmunoprecipitation	GO:0006265;GO:0045892;GO:0006473;GO:0006476;GO:0005515;GO:0051276;GO:0005634	DNA topological change;negative regulation of transcription, DNA-templated;protein acetylation;protein deacetylation;protein binding;chromosome organization;nucleus	10.01.09.05;11.02.03.04.03;14.07.04;16.01;42.10.03;70.10	DNA conformation modification (e.g. chromatin);transcription repression;modification by acetylation, deacetylation;protein binding;organization of chromosome structure;nucleus	None;None;RBAP48;RPD3L1;RBAP46;;BRCAA1 RBBP1L1 RBP1L1 SAP180;None;None;None;SAP45 SDS3	SAP18;SAP30;RBBP4;HDAC1;RBBP7;Sap25;ARID4B;HDAC2;SIN3A;SAP130;SUDS3	Since human SAP25 was not available in the UniProt database at the time of annotation, the orthologous protein from mouse was used.	Homo sapiens (Human);Homo sapiens (Human);Homo sapiens (Human);Homo sapiens (Human);Homo sapiens (Human);Mus musculus (Mouse);Homo sapiens (Human);Homo sapiens (Human);Homo sapiens (Human);Homo sapiens (Human);Homo sapiens (Human)	Histone deacetylase complex subunit SAP18;Histone deacetylase complex subunit SAP30;Histone-binding protein RBBP4;Histone deacetylase 1;Histone-binding protein RBBP7;Histone deacetylase complex subunit SAP25 ;AT-rich interactive domain-containing protein 4B ;Histone deacetylase 2;Paired amphipathic helix protein Sin3a;Histone deacetylase complex subunit SAP130;Sin3 histone deacetylase corepressor…	None	16449650	SAP25 binds to the PAH1 domain of SIN3A.
749	1	1	1	1	MeCP2-SIN3A-HDAC complex	Human	None	HeLa cells	P51608;Q13547;Q92769;Q96ST3	4204;3065;3066;25942	MI:0096- pull down	GO:0006265;GO:0045892;GO:0032774;GO:0006473;GO:0006476;GO:0003677;GO:0009792;GO:0051276;GO:0005634	DNA topological change;negative regulation of transcription, DNA-templated;RNA biosynthetic process;protein acetylation;protein deacetylation;DNA binding;embryo development ending in birth or egg hatching;chromosome organization;nucleus	10.01.09.05;11.02.03.04.03;11.02;14.07.04;16.03.01;41.05.04.01;42.10.03;70.10	DNA conformation modification (e.g. chromatin);transcription repression;RNA synthesis;modification by acetylation, deacetylation;DNA binding;early embryogenesis;organization of chromosome structure;nucleus	;RPD3L1;None;None	MECP2;HDAC1;HDAC2;SIN3A	None	Homo sapiens (Human);Homo sapiens (Human);Homo sapiens (Human);Homo sapiens (Human)	Methyl-CpG-binding protein 2 ;Histone deacetylase 1;Histone deacetylase 2;Paired amphipathic helix protein Sin3a	None	9620804	MeCp binds specifically to methylated DNA, thus linking two global mechanisms of gene regulation, DNA methylation and histone deacetylation.
770	1	0	0	0	TREX complex	Human	None	None	Q13769;Q13838;Q6I9Y2;Q86V81;Q86W42;Q8NI27;Q96FV9;Q96J01	8563;7919;80145;10189;79228;57187;9984;84321	MI:0007- anti tag coimmunoprecipitation	GO:0003723;GO:0050658;GO:0051033;GO:0051169;GO:0016363;GO:0016607	RNA binding;RNA transport;RNA transmembrane transporter activity;nuclear transport;nuclear matrix;nuclear speck	16.03.03;20.01.21;20.09.01;70.10.06;70.10.09	RNA binding;RNA transport;nuclear transport;nuclear matrix;nuclear speckles	C22orf19, KIAA0983;BAT1 UAP56;NIF3L1BP1;ALY BEF THOC4;WDR58;CXorf3;HPR1;None	THOC5;DDX39B;THOC7;ALYREF;THOC6;THOC2;THOC1;THOC3	None	Homo sapiens (Human);Homo sapiens (Human);Homo sapiens (Human);Homo sapiens (Human);Homo sapiens (Human);Homo sapiens (Human);Homo sapiens (Human);Homo sapiens (Human)	THO complex subunit 5 homolog;Spliceosome RNA helicase DDX39B ;THO complex subunit 7 homolog;THO complex subunit 4 ;THO complex subunit 6 homolog;THO complex subunit 2;THO complex subunit 1;THO complex subunit 3	None	15998806	The TREX complex is recruited by the CBC complex to the 5-prime end of spliced RNAs and is involved in RNA export from the nucleus into the cytoplasm. The TREX complex contains the THO transcription elongation complex.
771	1	0	0	0	NDPKA-AMPKalpha1 complex	Human	None	liver	P15531;Q13131	4830;5562	MI:0019-coimmunoprecipitation	GO:0005515;GO:0005737	protein binding;cytoplasm	16.01;70.03	protein binding;cytoplasm	NDPKA NM23;AMPK1	NME1;PRKAA1	None	Homo sapiens (Human);Homo sapiens (Human)	Nucleoside diphosphate kinase A;5'-AMP-activated protein kinase catalytic subunit alpha-1	None	16026327	None
778	1	1	1	0	LARC complex (LCR-associated remodeling complex)	Human	None	None	O14497;O94776;O95983;O96019;P07910;P51532;P60709;Q09028;Q12824;Q13547;Q14839;Q8TAQ2;Q8WXI9;Q92769;Q92785;Q92922;Q92925;Q969G3;Q9UBB5	8289;9219;53615;86;3183;6597;60;5928;6598;3065;1108;6601;57459;3066;5977;6599;6603;6605;8932	MI:0091- chromatography technologies; MI:0004- affinity chromatography technologies	GO:0006265;GO:2001141;GO:0006355;GO:0006473;GO:0006476;GO:0003677;GO:0051276;GO:0005634	DNA topological change;regulation of RNA biosynthetic process;regulation of transcription, DNA-templated;protein acetylation;protein deacetylation;DNA binding;chromosome organization;nucleus	10.01.09.05;11.02.03.04;14.07.04;16.03.01;42.10.03;70.10	DNA conformation modification (e.g. chromatin);transcriptional control;modification by acetylation, deacetylation;DNA binding;organization of chromosome structure;nucleus	BAF250 BAF250A C1orf4 OSA1 SMARCF1;MTA1L1 PID;None;BAF53 BAF53A INO80K;HNRPC;BAF190A BRG1 SNF2B SNF2L4;None;RBAP48;BAF47, INI1, SNF5L1;RPD3L1;None;BAF170;KIAA1150;None;BAF45D REQ UBID4;BAF155;BAF60B;BAF57;None	ARID1A;MTA2;MBD3;ACTL6A;HNRNPC;SMARCA4;ACTB;RBBP4;SMARCB1;HDAC1;CHD4;SMARCC2;GATAD2B;HDAC2;DPF2;SMARCC1;SMARCD2;SMARCE1;MBD2	None	Homo sapiens (Human);Homo sapiens (Human);Homo sapiens (Human);Homo sapiens (Human);Homo sapiens (Human);Homo sapiens (Human);Homo sapiens (Human);Homo sapiens (Human);Homo sapiens (Human);Homo sapiens (Human);Homo sapiens (Human);Homo sapiens (Human);Homo sapiens (Human);Homo sapiens (Human);Homo sapiens (Human);Homo sapiens (Human);Homo sapiens (Human);Homo sapiens (Human);Homo sapiens (Human)	AT-rich interactive domain-containing protein 1A;Metastasis-associated protein MTA2;Methyl-CpG-binding domain protein 3;Actin-like protein 6A;Heterogeneous nuclear ribonucleoproteins C1/C2 ;Transcription activator BRG1;Actin, cytoplasmic 1;Histone-binding protein RBBP4;SWI/SNF-related matrix-associated actin-dependent regulator of chromatin subfamily B member 1;Histone deacetylase 1;Chromodomain-…	None	16217013	LARC binds to the hypersensitive 2 (HS2)-Maf recognition element (MARE) DNA in a sequence-specific manner and remodels nucleosomes.
784	1	0	0	0	SMG-1-UPF-ERF1-ERF3 complex (SURF)	Human	None	HeLa cells	P15170;P62495;Q92900;Q96Q15	2935;2107;5976;23049	MI:0006-anti bait coimmunoprecipitation	GO:0000184	nuclear-transcribed mRNA catabolic process, nonsense-mediated decay	None	None	ERF3A;ERF1, RF1, SUP45L1;KIAA0221, RENT1;ATX, KIAA0421, LIP	GSPT1;ETF1;UPF1;SMG1	None	Homo sapiens (Human);Homo sapiens (Human);Homo sapiens (Human);Homo sapiens (Human)	Eukaryotic peptide chain release factor GTP-binding subunit ERF3A;Eukaryotic peptide chain release factor subunit 1;Regulator of nonsense transcripts 1;Serine/threonine-protein kinase SMG1	None	16452507	The SURF complex accumulated greatly when Upf2 or Y14 was depleted or the Upf2-binding region of Upf1 is mutated. SMG-1 forms a complex with Upf1, eRF1, and eRF3in a Upf2- and Y14-independent manner
789	1	0	0	0	Exosome	Human	None	None	Q01780;Q06265;Q13868;Q15024;Q5RKV6;Q96B26;Q9NPD3;Q9NQT4;Q9NQT5;Q9Y2L1;Q9Y3B2	5394;5393;23404;23016;118460;11340;54512;56915;51010;22894;51013	MI:0019- coimmunoprecipitation	GO:0006401;GO:0003723;GO:0005634	RNA catabolic process;RNA binding;nucleus	01.03.16.01;16.03.03;70.10	RNA degradation;RNA binding;nucleus	PMSCL PMSCL2 RRP6;PMSCL1;RRP4;KIAA0116 RRP42;MTR3;OIP2 RRP43;RRP41 SKI6;CML28 RRP46;RRP40;KIAA1008 RRP44;CSL4	EXOSC10;EXOSC9;EXOSC2;EXOSC7;EXOSC6;EXOSC8;EXOSC4;EXOSC5;EXOSC3;DIS3;EXOSC1	None	Homo sapiens (Human);Homo sapiens (Human);Homo sapiens (Human);Homo sapiens (Human);Homo sapiens (Human);Homo sapiens (Human);Homo sapiens (Human);Homo sapiens (Human);Homo sapiens (Human);Homo sapiens (Human);Homo sapiens (Human)	Exosome component 10 ;Exosome complex component RRP45 ;Exosome complex component RRP4 ;Exosome complex component RRP42 ;Exosome complex component MTR3 ;Exosome complex component RRP43 ;Exosome complex component RRP41 ;Exosome complex component RRP46 ;Exosome complex component RRP40 ;Exosome complex exonuclease RRP44 ;Exosome complex component CSL4	None	11719186	Inherently unstable mammalian mRNAs contain AU-rich elements (AREs) within their 3' untranslated regions. The mammalian exosome is required for rapid 3'-to-5' degradation of ARE-containing RNAs but not for poly(A) shortening. ARE recognition requires certain ARE binding proteins that can interact with the exosome and recruit it to unstable RNAs, thereby promoting their rapid degradation. The exos…
806	1	1	0	0	BRM-SIN3A-HDAC complex	Human	BRM-Sin3A-HDAC containing SWI/SNF remodeling complex	None	O14497;O14744;O96019;P51531;Q12824;Q8TAQ2;Q92769;Q92922;Q92925;Q969G3;Q96GM5;Q96ST3	8289;10419;86;6595;6598;6601;3066;6599;6603;6605;6602;25942	MI:0029- cosedimentation through density gradients; MI:0004- affinity chromatography technologies; MI:0006- anti bait coimmunoprecipitation	GO:0006265;GO:2001141;GO:0006355;GO:0006473;GO:0006476;GO:0018126;GO:0006479;GO:0051276;GO:0005634	DNA topological change;regulation of RNA biosynthetic process;regulation of transcription, DNA-templated;protein acetylation;protein deacetylation;protein hydroxylation;protein methylation;chromosome organization;nucleus	10.01.09.05;11.02.03.04;14.07.04;14.07.09;42.10.03;70.10	DNA conformation modification (e.g. chromatin);transcriptional control;modification by acetylation, deacetylation;posttranslational modification of amino acids (e.g. hydroxylation, methylation);organization of chromosome structure;nucleus	BAF250 BAF250A C1orf4 OSA1 SMARCF1;HRMT1L5 IBP72 JBP1 SKB1;BAF53 BAF53A INO80K;BAF190B, BRM, SNF2A, SNF2L2;BAF47, INI1, SNF5L1;BAF170;None;BAF155;BAF60B;BAF57;BAF60A;None	ARID1A;PRMT5;ACTL6A;SMARCA2;SMARCB1;SMARCC2;HDAC2;SMARCC1;SMARCD2;SMARCE1;SMARCD1;SIN3A	None	Homo sapiens (Human);Homo sapiens (Human);Homo sapiens (Human);Homo sapiens (Human);Homo sapiens (Human);Homo sapiens (Human);Homo sapiens (Human);Homo sapiens (Human);Homo sapiens (Human);Homo sapiens (Human);Homo sapiens (Human);Homo sapiens (Human)	AT-rich interactive domain-containing protein 1A;Protein arginine N-methyltransferase 5;Actin-like protein 6A;Probable global transcription activator SNF2L2;SWI/SNF-related matrix-associated actin-dependent regulator of chromatin subfamily B member 1;SWI/SNF complex subunit SMARCC2;Histone deacetylase 2;SWI/SNF complex subunit SMARCC1;SWI/SNF-related matrix-associated actin-dependent regulator of…	None	14559996	None
811	1	0	0	0	FCP1-associated protein complex	Human	None	None	O14744;P30876;P35269;P84090;Q15208;Q9BQA1;Q9Y5B0	10419;5431;2962;2079;11329;79084;9150	MI:0004- affinity chromatography technologies	GO:0006354;GO:0018126;GO:0006479;GO:0005634	DNA-templated transcription, elongation;protein hydroxylation;protein methylation;nucleus	11.02.03.01.04;14.07.09;70.10	transcription elongation;posttranslational modification of amino acids (e.g. hydroxylation, methylation);nucleus	HRMT1L5 IBP72 JBP1 SKB1;;RAP74;;NDR1;MEP50 WD45;FCP1	PRMT5;POLR2B;GTF2F1;ERH;STK38;WDR77;CTDP1	None	Homo sapiens (Human);Homo sapiens (Human);Homo sapiens (Human);Homo sapiens (Human);Homo sapiens (Human);Homo sapiens (Human);Homo sapiens (Human)	Protein arginine N-methyltransferase 5;DNA-directed RNA polymerase II subunit RPB2 ;General transcription factor IIF subunit 1;Enhancer of rudimentary homolog;Serine/threonine-protein kinase 38 ;Methylosome protein 50 ;RNA polymerase II subunit A C-terminal domain phosphatase	None	12560496	The authors suggest a putative role of FCP1 CTD-phosphatase in linking the transcription elongation with the splicing process.
834	1	0	0	0	20S methylosome and RG-containing Sm protein complex	Human	None	None	O14744;P14678;P54105;P62314;P62316;P62318	10419;6628;1207;6632;6633;6634	MI:0029- cosedimentation through density gradients	GO:0008380;GO:0018126;GO:0006479;GO:0005737	RNA splicing;protein hydroxylation;protein methylation;cytoplasm	11.04.03.01;14.07.09;70.03	splicing;posttranslational modification of amino acids (e.g. hydroxylation, methylation);cytoplasm	HRMT1L5 IBP72 JBP1 SKB1;COD SNRPB1;CLCI ICLN;;SNRPD1;	PRMT5;SNRPB;CLNS1A;SNRPD1;SNRPD2;SNRPD3	None	Homo sapiens (Human);Homo sapiens (Human);Homo sapiens (Human);Homo sapiens (Human);Homo sapiens (Human);Homo sapiens (Human)	Protein arginine N-methyltransferase 5;Small nuclear ribonucleoprotein-associated proteins B and B' ;Methylosome subunit pICln ;Small nuclear ribonucleoprotein Sm D1 ;Small nuclear ribonucleoprotein Sm D2 ;Small nuclear ribonucleoprotein Sm D3	None	11713266	None
835	1	0	0	0	6S methyltransferase and RG-containing Sm proteins complex	Human	None	None	P14678;P54105;P62304;P62306;P62308;P62314;P62316;P62318	6628;1207;6635;6636;6637;6632;6633;6634	MI:0029- cosedimentation through density gradients	GO:0008380;GO:0005737	RNA splicing;cytoplasm	11.04.03.01;70.03	splicing;cytoplasm	COD SNRPB1;CLCI ICLN;;PBSCF;PBSCG;;SNRPD1;	SNRPB;CLNS1A;SNRPE;SNRPF;SNRPG;SNRPD1;SNRPD2;SNRPD3	None	Homo sapiens (Human);Homo sapiens (Human);Homo sapiens (Human);Homo sapiens (Human);Homo sapiens (Human);Homo sapiens (Human);Homo sapiens (Human);Homo sapiens (Human)	Small nuclear ribonucleoprotein-associated proteins B and B' ;Methylosome subunit pICln ;Small nuclear ribonucleoprotein E ;Small nuclear ribonucleoprotein F ;Small nuclear ribonucleoprotein G ;Small nuclear ribonucleoprotein Sm D1 ;Small nuclear ribonucleoprotein Sm D2 ;Small nuclear ribonucleoprotein Sm D3	None	11713266	snRNPs, integral components of the pre-mRNA splicing machinery, consist of seven Sm proteins which assemble in the cytoplasm as a ring structure on the snRNAs U1, U2, U4, and U5. The survival motor neuron (SMN) protein, the spinal muscular atrophy disease gene product, is crucial for snRNP core particle assembly in vivo. Results indicate that methylation of Sm proteins by the methylosome directs …
867	1	0	0	0	TRAP-SMCC mediator complex	Human	None	None	A0JLT2;Q15528;Q15648;Q71SY5;Q96G25;Q9BUE0;Q9NPJ6;Q9NVC6;Q9NX70;Q9P086	219541;6837;5469;81857;112950;54797;29079;9440;55588;400569	MI:0004- affinity chromatography technologies; MI:0029- cosedimentation through density gradients	GO:0045893;GO:0005515;GO:0051098;GO:0051090;GO:0005634	positive regulation of transcription, DNA-templated;protein binding;regulation of binding;regulation of sequence-specific DNA binding transcription factor activity;nucleus	11.02.03.04.01;16.01;18.01.07;18.02.09;70.10	transcription activation;protein binding;regulation by binding / dissociation;regulator of transcription factor;nucleus	LCMR1;SURF5;ARC205 CRSP1 CRSP200 DRIP205 DRIP230 PBP PPARBP PPARGBP RB18A TRAP220 TRIP2;ACID1 ARC92 PTOV2;;;ARC36 DRIP36 VDRIP;ARC77 CRSP6 DRIP77 DRIP80 TRAP80;IXL;	MED19;MED22;MED1;MED25;MED8;MED18;MED4;MED17;MED29;MED11	None	Homo sapiens (Human);Homo sapiens (Human);Homo sapiens (Human);Homo sapiens (Human);Homo sapiens (Human);Homo sapiens (Human);Homo sapiens (Human);Homo sapiens (Human);Homo sapiens (Human);Homo sapiens (Human)	Mediator of RNA polymerase II transcription subunit 19 ;Mediator of RNA polymerase II transcription subunit 22 ;Mediator of RNA polymerase II transcription subunit 1;Mediator of RNA polymerase II transcription subunit 25 ;Mediator of RNA polymerase II transcription subunit 8 ;Mediator of RNA polymerase II transcription subunit 18 ;Mediator of RNA polymerase II transcription subunit 4 ;Mediator of…	None	14638676	Several identical subunits appear in protein complexes like DRIP/ARC, CRSP, NAT, PC2, SMCC and Mediator, indicating that unique classes of transcription activators may share common sets or subsets of cofactors.
871	1	1	1	1	BRAF53-BRCA2 complex	Human	None	None	O60341;P51587;Q13547;Q92769;Q96BD5;Q9P0W2;Q9UKL0	23028;675;3065;3066;51317;10362;23186	MI:0071- molecular sieving; MI:0006- anti bait coimmunoprecipitation	GO:0006281;GO:0006265;GO:0000278;GO:0045892;GO:0006473;GO:0006476;GO:0003677;GO:0051276;GO:0030182;GO:0005634	DNA repair;DNA topological change;mitotic cell cycle;negative regulation of transcription, DNA-templated;protein acetylation;protein deacetylation;DNA binding;chromosome organization;neuron differentiation;nucleus	10.01.05.01;10.01.09.05;10.03.01.01;11.02.03.04.03;14.07.04;16.03.01;42.10.03;43.03.13;70.10	DNA repair;DNA conformation modification (e.g. chromatin);mitotic cell cycle;transcription repression;modification by acetylation, deacetylation;DNA binding;organization of chromosome structure;neuron;nucleus	AOF2 KDM1 KIAA0601 LSD1;FACD FANCD1;RPD3L1;None;BHC80 KIAA1696;BRAF35 HMGX2 HMGXB2 SMARCE1R;KIAA0071 RCOR	KDM1A;BRCA2;HDAC1;HDAC2;PHF21A;HMG20B;RCOR1	None	Homo sapiens (Human);Homo sapiens (Human);Homo sapiens (Human);Homo sapiens (Human);Homo sapiens (Human);Homo sapiens (Human);Homo sapiens (Human)	Lysine-specific histone demethylase 1A;Breast cancer type 2 susceptibility protein ;Histone deacetylase 1;Histone deacetylase 2;PHD finger protein 21A;SWI/SNF-related matrix-associated actin-dependent regulator of chromatin subfamily E member 1-related;REST corepressor 1	BRCA2 confers susceptibility to in breast cancer.	11207365	Antibody microinjection experiments suggest a role for BRCA2/BRAF35 complex in modulation of cell cycle progression.
886	1	1	1	1	MTA1 complex	Human	None	None	O95983;Q09028;Q13330;Q16576;Q6IT96;Q92769	53615;5928;9112;5931;3065;3066	MI:0004- affinity chromatography technologies; MI:0091- chromatography technologies	GO:0006265;GO:0045892;GO:0006473;GO:0006476;GO:0009755;GO:0023052;GO:0051276;GO:0005634	DNA topological change;negative regulation of transcription, DNA-templated;protein acetylation;protein deacetylation;hormone-mediated signaling pathway;signaling;chromosome organization;nucleus	10.01.09.05;11.02.03.04.03;14.07.04;30.01.09.08;30.01;42.10.03;70.10	DNA conformation modification (e.g. chromatin);transcription repression;modification by acetylation, deacetylation;hormone mediated signal transduction;cellular signalling;organization of chromosome structure;nucleus	None;RBAP48;None;RBAP46;;None	MBD3;RBBP4;MTA1;RBBP7;HDAC1;HDAC2	Several other subunits of the complex were found in the analysis, which have not been further characterized: p68, p66 and three so-called MTA1-associated proteins.	Homo sapiens (Human);Homo sapiens (Human);Homo sapiens (Human);Homo sapiens (Human);Homo sapiens (Human);Homo sapiens (Human)	Methyl-CpG-binding domain protein 3;Histone-binding protein RBBP4;Metastasis-associated protein MTA1;Histone-binding protein RBBP7;Histone deacetylase ;Histone deacetylase 2	MTA1 is involved in metastasis or cancer formation.	12920132	None
888	1	1	0	0	MTA2 complex	Human	None	None	O94776;O95983;Q09028;Q13547;Q14839;Q16576;Q92769;Q96ST3	9219;53615;5928;3065;1108;5931;3066;25942	MI:0004-affinity chromatography technologies;MI:0091-chromatography technologies	GO:0006265;GO:0045892;GO:0032774;GO:0051276;GO:0005634;GO:0016575	DNA topological change;negative regulation of transcription, DNA-templated;RNA biosynthetic process;chromosome organization;nucleus;histone deacetylation	10.01.09.05;11.02.03.04.03;11.02;42.10.03;70.10	DNA conformation modification (e.g. chromatin);transcription repression;RNA synthesis;organization of chromosome structure;nucleus	MTA1L1 PID;None;RBAP48;RPD3L1;None;RBAP46;None;None	MTA2;MBD3;RBBP4;HDAC1;CHD4;RBBP7;HDAC2;SIN3A	Since the authors did not specify SIN3, we used SIN3A.	Homo sapiens (Human);Homo sapiens (Human);Homo sapiens (Human);Homo sapiens (Human);Homo sapiens (Human);Homo sapiens (Human);Homo sapiens (Human);Homo sapiens (Human)	Metastasis-associated protein MTA2;Methyl-CpG-binding domain protein 3;Histone-binding protein RBBP4;Histone deacetylase 1;Chromodomain-helicase-DNA-binding protein 4;Histone-binding protein RBBP7;Histone deacetylase 2;Paired amphipathic helix protein Sin3a	None	12920132	Since MTA2 is not involved in metastasis or cancer formation, the authors suggest a housekeeping role of the MTA2 complex.
889	1	0	0	0	MTA1-HDAC core complex	Human	None	None	Q09028;Q13330;Q16576;Q6IT96;Q92769	5928;9112;5931;3065;3066	MI:0004- affinity chromatography technologies; MI:0091- chromatography technologies	GO:0006265;GO:0045892;GO:0006473;GO:0006476;GO:0009755;GO:0023052;GO:0051276;GO:0005634	DNA topological change;negative regulation of transcription, DNA-templated;protein acetylation;protein deacetylation;hormone-mediated signaling pathway;signaling;chromosome organization;nucleus	10.01.09.05;11.02.03.04.03;14.07.04;30.01.09.08;30.01;42.10.03;70.10	DNA conformation modification (e.g. chromatin);transcription repression;modification by acetylation, deacetylation;hormone mediated signal transduction;cellular signalling;organization of chromosome structure;nucleus	RBAP48;None;RBAP46;;None	RBBP4;MTA1;RBBP7;HDAC1;HDAC2	None	Homo sapiens (Human);Homo sapiens (Human);Homo sapiens (Human);Homo sapiens (Human);Homo sapiens (Human)	Histone-binding protein RBBP4;Metastasis-associated protein MTA1;Histone-binding protein RBBP7;Histone deacetylase ;Histone deacetylase 2	MTA1 is involved in metastasis or cancer formation.	12920132	None
909	1	0	0	0	ARC92-Mediator complex	Human	A-Med complex	None	O43513;O60244;O75586;O95402;P49336;Q15648;Q71SY5;Q93074;Q96RN5;Q9NVC6;Q9UHV7;Q9ULK4;Q9Y2X0	9443;9282;10001;9441;1024;5469;81857;9968;51586;9440;9969;9439;10025	MI:0006- anti bait coimmunoprecipitation	GO:0045893;GO:0005515;GO:0051098;GO:0051090;GO:0005634	positive regulation of transcription, DNA-templated;protein binding;regulation of binding;regulation of sequence-specific DNA binding transcription factor activity;nucleus	11.02.03.04.01;16.01;18.01.07;18.02.09;70.10	transcription activation;protein binding;regulation by binding / dissociation;regulator of transcription factor;nucleus	ARC34 CRSP9;ARC150 CRSP2 CXorf4 DRIP150 EXLM1 RGR1 TRAP170;ARC33;ARC70 CRSP7;None;ARC205 CRSP1 CRSP200 DRIP205 DRIP230 PBP PPARBP PPARGBP RB18A TRAP220 TRIP2;ACID1 ARC92 PTOV2;ARC240 CAGH45 HOPA KIAA0192 TNRC11 TRAP230;ARC105 CTG7A PCQAP TIG1 TNRC7;ARC77 CRSP6 DRIP77 DRIP80 TRAP80;ARC250 KIAA0593 THRAP1 TRAP240;ARC130 CRSP3 DRIP130 KIAA1216 SUR2;DRIP92 THRAP5	MED7;MED14;MED6;MED26;CDK8;MED1;MED25;MED12;MED15;MED17;MED13;MED23;MED16	None	Homo sapiens (Human);Homo sapiens (Human);Homo sapiens (Human);Homo sapiens (Human);Homo sapiens (Human);Homo sapiens (Human);Homo sapiens (Human);Homo sapiens (Human);Homo sapiens (Human);Homo sapiens (Human);Homo sapiens (Human);Homo sapiens (Human);Homo sapiens (Human)	Mediator of RNA polymerase II transcription subunit 7 ;Mediator of RNA polymerase II transcription subunit 14;Mediator of RNA polymerase II transcription subunit 6 ;Mediator of RNA polymerase II transcription subunit 26 ;Cyclin-dependent kinase 8;Mediator of RNA polymerase II transcription subunit 1;Mediator of RNA polymerase II transcription subunit 25 ;Mediator of RNA polymerase II transcriptio…	None	14657022	Experiemts show that the transcription coactivator ARC is required for SREBP (sterol regulatory element binding protein) control of cholesterol and lipid homeostasis. Several identical subunits appear in protein complexes like DRIP/ARC, CRSP, NAT, PC2, SMCC and Mediator, indicating that unique classes of transcription activators may share common sets or subsets of cofactors.
910	1	0	0	0	CRSP-Mediator 2 complex	Human	CRSP-Med 2 complex	None	O43513;O60244;O75448;O75586;Q96RN5;Q9BUE0;Q9NPJ6;Q9NVC6;Q9ULK4;Q9Y2X0	9443;9282;9862;10001;51586;54797;29079;9440;9439;10025	MI:0029- cosedimentation through density gradients; MI:0040- electron microscopy; MI:0004- affinity chromatography technologies	GO:0045893;GO:0051098;GO:0005515;GO:0051090;GO:0005634	positive regulation of transcription, DNA-templated;regulation of binding;protein binding;regulation of sequence-specific DNA binding transcription factor activity;nucleus	11.02.03.04.01;18.01.07;16.01;18.02.09;70.10	transcription activation;regulation by binding / dissociation;protein binding;regulator of transcription factor;nucleus	ARC34 CRSP9;ARC150 CRSP2 CXorf4 DRIP150 EXLM1 RGR1 TRAP170;ARC100 CRSP4 DRIP100 KIAA0130 THRAP4 TRAP100;ARC33;ARC105 CTG7A PCQAP TIG1 TNRC7;;ARC36 DRIP36 VDRIP;ARC77 CRSP6 DRIP77 DRIP80 TRAP80;ARC130 CRSP3 DRIP130 KIAA1216 SUR2;DRIP92 THRAP5	MED7;MED14;MED24;MED6;MED15;MED18;MED4;MED17;MED23;MED16	Two other subunits of the complex were found in the analysis, which have not been further characterized: p97 and p26.	Homo sapiens (Human);Homo sapiens (Human);Homo sapiens (Human);Homo sapiens (Human);Homo sapiens (Human);Homo sapiens (Human);Homo sapiens (Human);Homo sapiens (Human);Homo sapiens (Human);Homo sapiens (Human)	Mediator of RNA polymerase II transcription subunit 7 ;Mediator of RNA polymerase II transcription subunit 14;Mediator of RNA polymerase II transcription subunit 24;Mediator of RNA polymerase II transcription subunit 6 ;Mediator of RNA polymerase II transcription subunit 15;Mediator of RNA polymerase II transcription subunit 18 ;Mediator of RNA polymerase II transcription subunit 4 ;Mediator of R…	None	15175162	The CRSP-Med 2 complex is a promotor-selective coactivator. It cannot activate transcription from a VDR-responsive promoter, which needs coactivator recruitment by Med220. Several identical subunits appear in protein complexes like DRIP/ARC, CRSP, NAT, PC2, SMCC and Mediator, indicating that unique classes of transcription activators may share common sets or subsets of cofactors.
924	1	0	0	0	Toposome	Human	None	None	P07910;P11388;Q08211;Q08945;Q6P2Q9;Q96SB4;Q9NR30	3183;7153;1660;6749;10594;6732;9188	MI:0226- ion exchange chromatography; MI:0019- coimmunoprecipitation	GO:0051276;GO:0000278;GO:0051726;GO:0003677;GO:0005634	chromosome organization;mitotic cell cycle;regulation of cell cycle;DNA binding;nucleus	42.10.03;10.03.01.01;10.03.01;16.03.01;70.10	organization of chromosome structure;mitotic cell cycle;mitotic cell cycle and cell cycle control;DNA binding;nucleus	HNRPC;TOP2;DDX9 LKP NDH2;FACT80;PRPC8;;	HNRNPC;TOP2A;DHX9;SSRP1;PRPF8;SRPK1;DDX21	None	Homo sapiens (Human);Homo sapiens (Human);Homo sapiens (Human);Homo sapiens (Human);Homo sapiens (Human);Homo sapiens (Human);Homo sapiens (Human)	Heterogeneous nuclear ribonucleoproteins C1/C2 ;DNA topoisomerase 2-alpha;ATP-dependent RNA helicase A ;FACT complex subunit SSRP1;Pre-mRNA-processing-splicing factor 8 ;SRSF protein kinase 1 ;Nucleolar RNA helicase 2	None	15034300	During chromosome segregation, the toposome complex separates entangled circular chromatin DNA about fourfold more efficiently than topoisomerase IIalpha alone.
929	1	0	0	0	CEN complex	Human	centromer chromatin complex	None	O60264;P07199;P11021;P11142;P22087;P35226;P49450;Q02241;Q03188;Q06587;Q08945;Q13185;Q13619;Q15007;Q16531;Q53SF7;Q5T200;Q69YN4;Q6T4P5;Q71F23;Q8N0S6;Q8N1F7;Q8NEM2;Q92620;Q92674;Q96JP5;Q96T23;Q99496;Q9BS16;Q9BU64;Q9BXP5;Q9BZH6;Q9H0H5;Q9H3R5;Q9HC52;Q9NSP4;Q9Y5B9	8467;1059;3309;3312;2091;648;1058;9493;1060;6015;6749;11335;8451;9589;1642;22837;23091;25962;79948;79682;91687;9688;79801;9785;2491;80829;51773;6045;64105;79172;51593;55717;29127;64946;57332;79019;11198	MI:0402- chromatin immunoprecipitation assays;MI:0006- anti bait coimmunoprecipitation	GO:0000278;GO:0051382;GO:0051225;GO:0007098;GO:0005694	mitotic cell cycle;kinetochore assembly;spindle assembly;centrosome cycle;chromosome	10.03.01.01;10.03.04.01;10.03.05.01;70.10.03	mitotic cell cycle;centromere/kinetochore complex maturation;spindle pole body/centrosome and microtubule cycle;chromosome	SNF2H WCRF135;;GRP78;HSC70, HSP73, HSPA10;FIB1 FLRN;PCGF4 RNF51;;KNSL5 MKLP1;CENPC1 ICEN7;RNF1;FACT80;;None;KIAA0105;XAP1;KIAA0977;KIAA0853;;LPPR3 PHP2 PRG2;ICEN24 KLIP1 MLF1IP PBIP1;C1orf155 ICEN33;KIAA0095;;DDX38 KIAA0224 PRP16;FSHPRH1 ICEN19 LRPR1;ZNF757;HBXAP XAP8;BAP1 DING HIPI3 RING1B;ICEN37;ICEN36 MCM21R;ARS2 ASR2;BRWD2 KIAA1351 WDR15;KIAA1478 MGCRACGAP;ICEN35;PC3 RC1;C22orf18 ICEN39 PANE1…	SMARCA5;CENPB;HSPA5;HSPA8;FBL;BMI1;CENPA;KIF23;CENPC;RING1;SSRP1;CBX3;CUL4A;WTAP;DDB1;COBLL1;ZC3H13;KIAA1429;PLPPR3;CENPU;CENPL;NUP93;SHCBP1;DHX38;CENPI;ZFP91;RSF1;RNF2;CENPK;CENPO;SRRT;WDR11;RACGAP1;CENPH;CBX8;CENPM;SUPT16H	Two other subunits of the complex were found in the analysis, which have not been further characterized: unknown protein (40kD) and a protein similar to Riken cDNA 2610510J17.	Homo sapiens (Human);Homo sapiens (Human);Homo sapiens (Human);Homo sapiens (Human);Homo sapiens (Human);Homo sapiens (Human);Homo sapiens (Human);Homo sapiens (Human);Homo sapiens (Human);Homo sapiens (Human);Homo sapiens (Human);Homo sapiens (Human);Homo sapiens (Human);Homo sapiens (Human);Homo sapiens (Human);Homo sapiens (Human);Homo sapiens (Human);Homo sapiens (Human);Homo sapiens (Human);…	SWI/SNF-related matrix-associated actin-dependent regulator of chromatin subfamily A member 5;Major centromere autoantigen B ;78 kDa glucose-regulated protein;Heat shock cognate 71 kDa protein;rRNA 2'-O-methyltransferase fibrillarin;Polycomb complex protein BMI-1;Histone H3-like centromeric protein A ;Kinesin-like protein KIF23 ;Centromere protein C ;E3 ubiquitin-protein ligase RING1;FACT complex…	None	15009096	None
934	1	0	0	0	FACT-NEK9 complex	Human	None	None	Q08945;Q8TD19;Q9Y5B9	6749;91754;11198	MI:0006-anti bait coimmunoprecipitation	GO:0006265;GO:0000082;GO:0006354;GO:0006468;GO:0006470;GO:0046777;GO:0051276;GO:0005634	DNA topological change;G1/S transition of mitotic cell cycle;DNA-templated transcription, elongation;protein phosphorylation;protein dephosphorylation;protein autophosphorylation;chromosome organization;nucleus	10.01.09.05;10.03.01.01.03;11.02.03.01.04;14.07.03;42.10.03;70.10	DNA conformation modification (e.g. chromatin);G1/S transition of mitotic cell cycle;transcription elongation;modification by phosphorylation, dephosphorylation, autophosphorylation;organization of chromosome structure;nucleus	FACT80;KIAA1995 NERCC;FACT140 FACTP140	SSRP1;NEK9;SUPT16H	None	Homo sapiens (Human);Homo sapiens (Human);Homo sapiens (Human)	FACT complex subunit SSRP1;Serine/threonine-protein kinase Nek9;FACT complex subunit SPT16	None	14660563	Nek9 forms a stable, approximately 600-kDa complex with FACT in the interphase nuclei.
943	1	0	0	0	Class C Vps complex (VPS11, VPS18, STX7)	Human	None	None	O15400;Q9H270;Q9P253	8417;55823;57617	MI:0019- coimmunoprecipitation; MI:0071- molecular sieving	GO:0016192;GO:0005768;GO:0005773;GO:0005764	vesicle-mediated transport;endosome;vacuole;lysosome	20.09.07;70.22;70.25	vesicular transport (Golgi network, etc.);endosome;vacuole or lysosome	;RNF108;KIAA1475	STX7;VPS11;VPS18	None	Homo sapiens (Human);Homo sapiens (Human);Homo sapiens (Human)	Syntaxin-7;Vacuolar protein sorting-associated protein 11 homolog;Vacuolar protein sorting-associated protein 18 homolog	None	11382755	Mammalian Class C Vps proteins are predominantly associated with late endosomes/lysosomes and mediate vesicle trafficking steps in the endosome/lysosome pathway.
944	1	0	0	0	Class C Vps complex (VPS11, VPS18, VPS16)	Human	None	None	Q9H269;Q9H270;Q9P253	64601;55823;57617	MI:0019- coimmunoprecipitation	GO:0016192;GO:0005768;GO:0005773;GO:0005764	vesicle-mediated transport;endosome;vacuole;lysosome	20.09.07;70.22;70.25	vesicular transport (Golgi network, etc.);endosome;vacuole or lysosome	None;RNF108;KIAA1475	VPS16;VPS11;VPS18	None	Homo sapiens (Human);Homo sapiens (Human);Homo sapiens (Human)	Vacuolar protein sorting-associated protein 16 homolog;Vacuolar protein sorting-associated protein 11 homolog;Vacuolar protein sorting-associated protein 18 homolog	None	11382755	Mammalian Class C Vps proteins are predominantly associated with late endosomes/lysosomes, mediate vesicle trafficking steps in the endosome/lysosome pathway and are suggested to play a role in SNARE complex assembly.
946	1	0	0	0	Class C Vps complex (hVPS11, hVPS18, hVPS16, rVPS33a )	Mammalia	None	None	Q63615;Q9H269;Q9H270;Q9P253	65081;64601;55823;57617	MI:0019- coimmunoprecipitation	GO:0016192;GO:0005768;GO:0005773;GO:0005764	vesicle-mediated transport;endosome;vacuole;lysosome	20.09.07;70.22;70.25	vesicular transport (Golgi network, etc.);endosome;vacuole or lysosome	;None;RNF108;KIAA1475	Vps33a;VPS16;VPS11;VPS18	None	Rattus norvegicus (Rat);Homo sapiens (Human);Homo sapiens (Human);Homo sapiens (Human)	Vacuolar protein sorting-associated protein 33A ;Vacuolar protein sorting-associated protein 16 homolog;Vacuolar protein sorting-associated protein 11 homolog;Vacuolar protein sorting-associated protein 18 homolog	None	11382755	Mammalian Class C Vps proteins are predominantly associated with late endosomes/lysosomes, mediate vesicle trafficking steps in the endosome/lysosome pathway and are suggested to play a role in SNARE complex assembly.
1004	1	0	0	0	RC complex during S-phase of cell cycle	Human	None	None	P09874;P09884;P11387;P15927;P18858;P20248;P24941;P27694;P28340;P35244;P35250;P35251;Q07864	142;5422;7150;6118;3978;890;1017;6117;5424;6119;5982;5981;5426	MI:0071- molecular sieving; MI:0029- cosedimentation through density gradients; MI:0006- anti bait coimmunoprecipitation	GO:0006260;GO:0000075;GO:0003677;GO:0005694	DNA replication;cell cycle checkpoint;DNA binding;chromosome	10.01.03;10.03.01.03;16.03.01;70.10.03	DNA synthesis and replication;cell cycle checkpoints (checkpoints of morphogenesis, DNA-damage,-replication, mitotic phase and spindle);DNA binding;chromosome	ADPRT PPOL;POLA;None;REPA2 RPA32 RPA34;None;CCN1 CCNA;CDKN2;REPA1 RPA70;POLD;REPA3 RPA14;None;RFC140;POLE1	PARP1;POLA1;TOP1;RPA2;LIG1;CCNA2;CDK2;RPA1;POLD1;RPA3;RFC2;RFC1;POLE	None	Homo sapiens (Human);Homo sapiens (Human);Homo sapiens (Human);Homo sapiens (Human);Homo sapiens (Human);Homo sapiens (Human);Homo sapiens (Human);Homo sapiens (Human);Homo sapiens (Human);Homo sapiens (Human);Homo sapiens (Human);Homo sapiens (Human);Homo sapiens (Human)	Poly [ADP-ribose] polymerase 1;DNA polymerase alpha catalytic subunit;DNA topoisomerase 1;Replication protein A 32 kDa subunit ;DNA ligase 1;Cyclin-A2 ;Cyclin-dependent kinase 2;Replication protein A 70 kDa DNA-binding subunit;DNA polymerase delta catalytic subunit;Replication protein A 14 kDa subunit ;Replication factor C subunit 2;Replication factor C subunit 1;DNA polymerase epsilon catalytic …	None	12006500	CDK2 associates with the RC complex only during the S-phase of the cell cycle, but disappeares in the G2-phase.
1005	1	0	0	0	RC complex during G2/M-phase of cell cycle	Human	None	None	P06493;P09874;P09884;P11387;P14635;P15927;P20248;P27694;P28340;P35244;P35250;P35251;Q07864	983;142;5422;7150;891;6118;890;6117;5424;6119;5982;5981;5426	MI:0071- molecular sieving; MI:0029- cosedimentation through density gradients; MI:0006- anti bait coimmunoprecipitation	GO:0006260;GO:0000075;GO:0003677;GO:0005694	DNA replication;cell cycle checkpoint;DNA binding;chromosome	10.01.03;10.03.01.03;16.03.01;70.10.03	DNA synthesis and replication;cell cycle checkpoints (checkpoints of morphogenesis, DNA-damage,-replication, mitotic phase and spindle);DNA binding;chromosome	CDC2 CDC28A CDKN1 P34CDC2;ADPRT PPOL;POLA;None;CCNB;REPA2 RPA32 RPA34;CCN1 CCNA;REPA1 RPA70;POLD;REPA3 RPA14;None;RFC140;POLE1	CDK1;PARP1;POLA1;TOP1;CCNB1;RPA2;CCNA2;RPA1;POLD1;RPA3;RFC2;RFC1;POLE	None	Homo sapiens (Human);Homo sapiens (Human);Homo sapiens (Human);Homo sapiens (Human);Homo sapiens (Human);Homo sapiens (Human);Homo sapiens (Human);Homo sapiens (Human);Homo sapiens (Human);Homo sapiens (Human);Homo sapiens (Human);Homo sapiens (Human);Homo sapiens (Human)	Cyclin-dependent kinase 1 ;Poly [ADP-ribose] polymerase 1;DNA polymerase alpha catalytic subunit;DNA topoisomerase 1;G2/mitotic-specific cyclin-B1;Replication protein A 32 kDa subunit ;Cyclin-A2 ;Replication protein A 70 kDa DNA-binding subunit;DNA polymerase delta catalytic subunit;Replication protein A 14 kDa subunit ;Replication factor C subunit 2;Replication factor C subunit 1;DNA polymerase …	None	12006500	CDK1 and cyclin B1 associate with RC complex only during G2/M-phase of cell cycle. DNA ligase I is not found in the RC complex during G2/M-phase.
1029	1	0	0	0	TFIIH transcription factor complex	Human	None	None	P18074;P19447;P32780;P50613;P51946;P51948;Q13888;Q13889;Q6ZYL4;Q92759	2068;2071;2965;1022;902;4331;2966;2967;404672;2968	MI:0091-chromatography technologies;MI:0071-molecular sieving	GO:0006796;GO:0006281;GO:0007049;GO:0006351;GO:0006355;GO:0005634	phosphate-containing compound metabolic process;DNA repair;cell cycle;transcription, DNA-templated;regulation of transcription, DNA-templated;nucleus	01.04;10.01.05.01;10.03;11;11.02.03.04;70.10	phosphate metabolism;DNA repair;cell cycle;TRANSCRIPTION;transcriptional control;nucleus	XPD XPDC;XPB XPBC;BTF2;CAK CAK1 CDKN7 MO15 STK1;;CAP35 MAT1 RNF66;BTF2P44;;C6orf175 TTDA;	ERCC2;ERCC3;GTF2H1;CDK7;CCNH;MNAT1;GTF2H2;GTF2H3;GTF2H5;GTF2H4	None	Homo sapiens (Human);Homo sapiens (Human);Homo sapiens (Human);Homo sapiens (Human);Homo sapiens (Human);Homo sapiens (Human);Homo sapiens (Human);Homo sapiens (Human);Homo sapiens (Human);Homo sapiens (Human)	TFIIH basal transcription factor complex helicase XPD subunit ;TFIIH basal transcription factor complex helicase XPB subunit ;General transcription factor IIH subunit 1;Cyclin-dependent kinase 7 ;Cyclin-H ;CDK-activating kinase assembly factor MAT1 ;General transcription factor IIH subunit 2 ;General transcription factor IIH subunit 3 ;General transcription factor IIH subunit 5 ;General transcrip…	None	8692842	Transcription factor IIH (TFIIH) is a multisubunit complex required for transcription and for DNA nucleotide excision repair.
1030	1	0	0	0	CAK-ERCC2 complex	Human	None	None	P18074;P50613;P51946;P51948	2068;1022;902;4331	MI:0091- chromatography technologies; MI:0071- molecular sieving; MI:0006- anti bait coimmunoprecipitation	GO:0006794;GO:0006796;GO:0007049;GO:0009299;GO:0006464;GO:0019209;GO:0051090;GO:0005634	phosphorus utilization;phosphate-containing compound metabolic process;cell cycle;mRNA transcription;cellular protein modification process;kinase activator activity;regulation of sequence-specific DNA binding transcription factor activity;nucleus	01.04;10.03;11.02.03;14.07;18.02.01.01.05;18.02.09;70.10	phosphate metabolism;cell cycle;mRNA synthesis;protein modification;kinase activator;regulator of transcription factor;nucleus	XPD XPDC;CAK CAK1 CDKN7 MO15 STK1;;CAP35 MAT1 RNF66	ERCC2;CDK7;CCNH;MNAT1	None	Homo sapiens (Human);Homo sapiens (Human);Homo sapiens (Human);Homo sapiens (Human)	TFIIH basal transcription factor complex helicase XPD subunit ;Cyclin-dependent kinase 7 ;Cyclin-H ;CDK-activating kinase assembly factor MAT1	None	8692842	CAK-ERCC2 can efficiently associate with core-TFIIH to reconstitute holo-TFIIH transcription activity.
1068	1	0	0	0	12S U11 snRNP	Human	None	None	P14678;P62304;P62306;P62308;P62314;P62316;P62318;P67809;Q16560;Q16629;Q6IEG0;Q8N8D1;Q96GM8;Q9BV90;Q9H875	6628;6635;6636;6637;6632;6633;6634;4904;11066;6432;154007;10081;114034;79622;79706	MI:0029- cosedimentation through density gradients; MI:0069- mass spectrometry studies of complexes	GO:0000398;GO:0006397;GO:0005634	mRNA splicing, via spliceosome;mRNA processing;nucleus	11.04.03;70.10	mRNA processing (splicing, 5'-, 3'-end processing);nucleus	COD SNRPB1;;PBSCF;PBSCG;;SNRPD1;;NSEP1 YB1;HM1 U1SNRNPBP;SFRS7;C6orf151;;;C16orf33;	SNRPB;SNRPE;SNRPF;SNRPG;SNRPD1;SNRPD2;SNRPD3;YBX1;SNRNP35;SRSF7;SNRNP48;PDCD7;TOE1;SNRNP25;PRKRIP1	None	Homo sapiens (Human);Homo sapiens (Human);Homo sapiens (Human);Homo sapiens (Human);Homo sapiens (Human);Homo sapiens (Human);Homo sapiens (Human);Homo sapiens (Human);Homo sapiens (Human);Homo sapiens (Human);Homo sapiens (Human);Homo sapiens (Human);Homo sapiens (Human);Homo sapiens (Human);Homo sapiens (Human)	Small nuclear ribonucleoprotein-associated proteins B and B' ;Small nuclear ribonucleoprotein E ;Small nuclear ribonucleoprotein F ;Small nuclear ribonucleoprotein G ;Small nuclear ribonucleoprotein Sm D1 ;Small nuclear ribonucleoprotein Sm D2 ;Small nuclear ribonucleoprotein Sm D3 ;Nuclease-sensitive element-binding protein 1 ;U11/U12 small nuclear ribonucleoprotein 35 kDa protein ;Serine/argini…	None	15146077	U12-type spliceosomes excise U12-type introns, which comprise less than 1% of all human introns.
1070	1	0	0	0	SNX complex (SNX1a, SNX2, SNX4)	Human	None	None	O60749;O95219;Q13596	6643;8723;6642	MI:0019- coimmunoprecipitation	GO:0015031;GO:0008565	protein transport;protein transporter activity	20.01.10	protein transport	;;	SNX2;SNX4;SNX1	None	Homo sapiens (Human);Homo sapiens (Human);Homo sapiens (Human)	Sorting nexin-2 ;Sorting nexin-4;Sorting nexin-1	None	9819414	None
1091	1	0	0	0	SNX complex (SNX1a, SNX2, SNX4, LEPR)	Human	Leptin receptor complex	None	O60749;O95219;P48357;Q13596	6643;8723;3953;6642	MI:0019- coimmunoprecipitation	GO:0015031;GO:0008565;GO:0006898;GO:0007167	protein transport;protein transporter activity;receptor-mediated endocytosis;enzyme linked receptor protein signaling pathway	20.01.10;20.09.18.09.01.01;30.05.01	protein transport;receptor-mediated endocytosis;receptor enzyme mediated signalling	;;DB OBR;	SNX2;SNX4;LEPR;SNX1	None	Homo sapiens (Human);Homo sapiens (Human);Homo sapiens (Human);Homo sapiens (Human)	Sorting nexin-2 ;Sorting nexin-4;Leptin receptor ;Sorting nexin-1	None	9819414	None
1092	1	1	1	1	PCNA-KU antigen complex	Human	PCNA-Ku70-Ku80 complex	None	P12004;P12956;P13010	5111;2547;7520	MI:0006- anti bait coimmunoprecipitation	GO:0006281;GO:0003677;GO:0005524;GO:0006974	DNA repair;DNA binding;ATP binding;cellular response to DNA damage stimulus	10.01.05.01;16.03.01;16.19.03;32.01.09	DNA repair;DNA binding;ATP binding;DNA damage response	None;G22P1;G22P2	PCNA;XRCC6;XRCC5	None	Homo sapiens (Human);Homo sapiens (Human);Homo sapiens (Human)	Proliferating cell nuclear antigen;X-ray repair cross-complementing protein 6 ;X-ray repair cross-complementing protein 5	None	11239001	Interaction of PCNA with Ku70 and Ku80 heterodimer increases after DNA damage.
1093	1	0	0	0	SNX complex (SNX1a, SNX2, SNX4, INSR)	Human	Insulin receptor complex	None	O60749;O95219;P06213;Q13596	6643;8723;3643;6642	MI:0019- coimmunoprecipitation	GO:0015031;GO:0008565;GO:0006898;GO:0008286	protein transport;protein transporter activity;receptor-mediated endocytosis;insulin receptor signaling pathway	20.01.10;20.09.18.09.01.01;30.05.01.12.05	protein transport;receptor-mediated endocytosis;insulin receptor signalling pathway	;;;	SNX2;SNX4;INSR;SNX1	None	Homo sapiens (Human);Homo sapiens (Human);Homo sapiens (Human);Homo sapiens (Human)	Sorting nexin-2 ;Sorting nexin-4;Insulin receptor ;Sorting nexin-1	None	9819414	None
1095	1	0	0	0	SNX complex (SNX1a, SNX2, SNX4, EGFR)	Human	EGF receptor complex	None	O60749;O95219;P00533;Q13596	6643;8723;1956;6642	MI:0019- coimmunoprecipitation	GO:0015031;GO:0008565;GO:0006898;GO:0007173	protein transport;protein transporter activity;receptor-mediated endocytosis;epidermal growth factor receptor signaling pathway	20.01.10;20.09.18.09.01.01;30.05.01.12.01	protein transport;receptor-mediated endocytosis;EGF-receptor signalling pathway	;;ERBB, ERBB1, HER1;	SNX2;SNX4;EGFR;SNX1	None	Homo sapiens (Human);Homo sapiens (Human);Homo sapiens (Human);Homo sapiens (Human)	Sorting nexin-2 ;Sorting nexin-4;Epidermal growth factor receptor;Sorting nexin-1	None	9819414	None
1096	1	0	0	0	SNX complex (SNX1,1a,2,4, PDGF receptor)	Human	PDGF receptor complex	None	O60749;O95219;P16234;Q13596	6643;8723;5156;6642	MI:0019- coimmunoprecipitation	GO:0015031;GO:0008565;GO:0006898;GO:0007167	protein transport;protein transporter activity;receptor-mediated endocytosis;enzyme linked receptor protein signaling pathway	20.01.10;20.09.18.09.01.01;30.05.01	protein transport;receptor-mediated endocytosis;receptor enzyme mediated signalling	;;PDGFR2 RHEPDGFRA;	SNX2;SNX4;PDGFRA;SNX1	At the time of annotation, the additional member SNX1a of the protein complex was not found in the UniProt database.	Homo sapiens (Human);Homo sapiens (Human);Homo sapiens (Human);Homo sapiens (Human)	Sorting nexin-2 ;Sorting nexin-4;Platelet-derived growth factor receptor alpha ;Sorting nexin-1	None	9819414	None
1097	1	1	0	0	eIF3 complex (EIF3S6, EIF3S5, EIF3S4, EIF3S3, EIF3S6IP, EIF3S2, EIF3S9, EIF3S12, EIF3S10, EIF3S8, EIF3S1, EIF3S7, PCID1)	Human	None	None	O00303;O15371;O15372;O75821;O75822;P55884;P60228;Q13347;Q14152;Q7L2H7;Q99613;Q9UBQ5;Q9Y262	8665;8664;8667;8666;8669;8662;3646;8668;8661;10480;8663;27335;51386	MI:0069- mass spectrometry studies of complexes	GO:0006413	translational initiation	12.04.01	translation initiation	EIF3S5;EIF3S7;EIF3S3;EIF3S4;EIF3S1;EIF3S9;EIF3S6 INT6;EIF3S2 TRIP1;EIF3S10 KIAA0139;HFLB5 PCID1;EIF3S8;EIF3S12;EIF3EIP EIF3S6IP	EIF3F;EIF3D;EIF3H;EIF3G;EIF3J;EIF3B;EIF3E;EIF3I;EIF3A;EIF3M;EIF3C;EIF3K;EIF3L	Each of 13 subunits of this complex present in stoichiometric amounts (PMID:17322308).	Homo sapiens (Human);Homo sapiens (Human);Homo sapiens (Human);Homo sapiens (Human);Homo sapiens (Human);Homo sapiens (Human);Homo sapiens (Human);Homo sapiens (Human);Homo sapiens (Human);Homo sapiens (Human);Homo sapiens (Human);Homo sapiens (Human);Homo sapiens (Human)	Eukaryotic translation initiation factor 3 subunit F ;Eukaryotic translation initiation factor 3 subunit D ;Eukaryotic translation initiation factor 3 subunit H ;Eukaryotic translation initiation factor 3 subunit G ;Eukaryotic translation initiation factor 3 subunit J ;Eukaryotic translation initiation factor 3 subunit B;Eukaryotic translation initiation factor 3 subunit E ;Eukaryotic translation…	None	17322308	Four eIF3 subunits (h, i, k, and m) were found to dissociate preferentially and are therefore likely to be on the periphery of the complex (PMID:17322308).
1100	1	0	0	0	DNA polymerase alpha-primase complex	Human	None	None	P09884;P49642;P49643;Q14181	5422;5557;5558;23649	MI:0226- ion exchange chromatography	GO:0006267;GO:0003688;GO:0005634	pre-replicative complex assembly involved in nuclear cell cycle DNA replication;DNA replication origin binding;nucleus	10.01.03.03;70.10	ori recognition and priming complex formation;nucleus	POLA;None;PRIM2A;None	POLA1;PRIM1;PRIM2;POLA2	None	Homo sapiens (Human);Homo sapiens (Human);Homo sapiens (Human);Homo sapiens (Human)	DNA polymerase alpha catalytic subunit;DNA primase small subunit;DNA primase large subunit;DNA polymerase alpha subunit B	None	12220650	DNA polymerase alpha-primase can initiate DNA synthesis de novo.
1104	1	0	0	0	SNX complex (SNX1a, SNX2, SNX4, TFRC)	Human	Transferrin receptor complex	None	O60749;O95219;P02786;Q13596	6643;8723;7037;6642	MI:0019- coimmunoprecipitation	GO:0015031;GO:0008565;GO:0036465;GO:0000301;GO:0006898	protein transport;protein transporter activity;synaptic vesicle recycling;retrograde transport, vesicle recycling within Golgi;receptor-mediated endocytosis	20.01.10;20.09.07.29;20.09.07.07;20.09.18.09.01.01	protein transport;vesicle recycling;retrograde transport;receptor-mediated endocytosis	;;;	SNX2;SNX4;TFRC;SNX1	At the time of annotation, the additional member SNX1a of the protein complex was not found in the UniProt database.	Homo sapiens (Human);Homo sapiens (Human);Homo sapiens (Human);Homo sapiens (Human)	Sorting nexin-2 ;Sorting nexin-4;Transferrin receptor protein 1 ;Sorting nexin-1	None	9819414	None
1105	1	0	0	0	TFIIIC containing complex	Human	None	HeLa S3 cells	Q12789;Q8WUA4;Q9UKN8;Q9Y5Q8;Q9Y5Q9	2975;2976;9329;9328;9330	MI:0029- cosedimentation through density gradients	GO:2001141;GO:0006355;GO:0003677;GO:0005634	regulation of RNA biosynthetic process;regulation of transcription, DNA-templated;DNA binding;nucleus	11.02.03.04;16.03.01;70.10	transcriptional control;DNA binding;nucleus	;KIAA0011;;;	GTF3C1;GTF3C2;GTF3C4;GTF3C5;GTF3C3	At the time of annotation, the additional members of subcomplex TFIIIC1, 70 kDa, 50 kDa, 45kDa and 40 kDa protein were unidentified.	Homo sapiens (Human);Homo sapiens (Human);Homo sapiens (Human);Homo sapiens (Human);Homo sapiens (Human)	General transcription factor 3C polypeptide 1 ;General transcription factor 3C polypeptide 2 ;General transcription factor 3C polypeptide 4 ;General transcription factor 3C polypeptide 5 ;General transcription factor 3C polypeptide 3	None	9660958	The authors differentiate two forms of the isolated complexes, the sucrose gradient centrifugation isolated complex and the immunopurified complex of Hela S3 cell line (C alpha 12), which is called holo TFIIIC. Only the holo TFIIIC shows the further additional components topo I and PC4.
1106	1	0	0	0	TFIIIC containing-TOP1-SUB1 complex	Human	None	HeLa S3 cells	P11387;P53999;Q12789;Q8WUA4;Q9UKN8;Q9Y5Q8;Q9Y5Q9	7150;10923;2975;2976;9329;9328;9330	MI:0007- anti tag coimmunoprecipitation	GO:2001141;GO:0006355;GO:0003677;GO:0005634	regulation of RNA biosynthetic process;regulation of transcription, DNA-templated;DNA binding;nucleus	11.02.03.04;16.03.01;70.10	transcriptional control;DNA binding;nucleus	None;PC4 RPO2TC1;;KIAA0011;;;	TOP1;SUB1;GTF3C1;GTF3C2;GTF3C4;GTF3C5;GTF3C3	At the time of annotation, the additional members of subcomplex TFIIIC1, 70 kDa, 50 kDa, 45kDa -and 40 kDa protein were unidentified.	Homo sapiens (Human);Homo sapiens (Human);Homo sapiens (Human);Homo sapiens (Human);Homo sapiens (Human);Homo sapiens (Human);Homo sapiens (Human)	DNA topoisomerase 1;Activated RNA polymerase II transcriptional coactivator p15 ;General transcription factor 3C polypeptide 1 ;General transcription factor 3C polypeptide 2 ;General transcription factor 3C polypeptide 4 ;General transcription factor 3C polypeptide 5 ;General transcription factor 3C polypeptide 3	None	9660958	The authors differentiate two forms of the isolated complexes, the sucrose gradient centrifugation isolated complex and the immunopurified complex of Hela S3 cell line (C alpha 12), which is called holo TFIIIC. Only the holo TFIIIC shows the further additional components topo I and PC4.
1111	1	0	0	0	DNA synthesome complex (17 subunits)	Human	None	None	P09884;P11387;P11388;P12004;P27694;P28340;P35251;P49005;P49642;P49643;P56282;Q07864;Q14181;Q15054;Q9HCU8;Q9NR33;Q9NRF9	5422;7150;7153;5111;6117;5424;5981;5425;5557;5558;5427;5426;23649;10714;57804;56655;54107	MI:0226-ion exchange chromatography;MI:0029-cosedimentation through density gradients;MI:0276-blue native page	GO:0006260;GO:0005634	DNA replication;nucleus	10.01.03;70.10	DNA synthesis and replication;nucleus	POLA;None;TOP2;None;REPA1 RPA70;POLD;RFC140;None;None;PRIM2A;DPE2;POLE1;None;KIAA0039;POLDS;None;CHRAC17	POLA1;TOP1;TOP2A;PCNA;RPA1;POLD1;RFC1;POLD2;PRIM1;PRIM2;POLE2;POLE;POLA2;POLD3;POLD4;POLE4;POLE3	Since the authors did not specify TOP2, we used TOP2A.	Homo sapiens (Human);Homo sapiens (Human);Homo sapiens (Human);Homo sapiens (Human);Homo sapiens (Human);Homo sapiens (Human);Homo sapiens (Human);Homo sapiens (Human);Homo sapiens (Human);Homo sapiens (Human);Homo sapiens (Human);Homo sapiens (Human);Homo sapiens (Human);Homo sapiens (Human);Homo sapiens (Human);Homo sapiens (Human);Homo sapiens (Human)	DNA polymerase alpha catalytic subunit;DNA topoisomerase 1;DNA topoisomerase 2-alpha;Proliferating cell nuclear antigen;Replication protein A 70 kDa DNA-binding subunit;DNA polymerase delta catalytic subunit;Replication factor C subunit 1;DNA polymerase delta subunit 2;DNA primase small subunit;DNA primase large subunit;DNA polymerase epsilon subunit 2;DNA polymerase epsilon catalytic subunit A;D…	None	11968016	This complex associates also with a not further characterized DNA helicase.
1113	1	0	0	0	5S-DNA-TFIIIA-TFIIIC2 subcomplex	Human	None	None	Q12789;Q8WUA4;Q92664;Q9UKN8;Q9Y5Q8;Q9Y5Q9	2975;2976;2971;9329;9328;9330	MI:0071- molecular sieving; MI:0004- affinity chromatography technologies	GO:2001141;GO:0006355;GO:0003677;GO:0005634	regulation of RNA biosynthetic process;regulation of transcription, DNA-templated;DNA binding;nucleus	11.02.03.04;16.03.01;70.10	transcriptional control;DNA binding;nucleus	;KIAA0011;;;;	GTF3C1;GTF3C2;GTF3A;GTF3C4;GTF3C5;GTF3C3	None	Homo sapiens (Human);Homo sapiens (Human);Homo sapiens (Human);Homo sapiens (Human);Homo sapiens (Human);Homo sapiens (Human)	General transcription factor 3C polypeptide 1 ;General transcription factor 3C polypeptide 2 ;Transcription factor IIIA ;General transcription factor 3C polypeptide 4 ;General transcription factor 3C polypeptide 5 ;General transcription factor 3C polypeptide 3	None	12711686	This complex could be complemented with TFIIIB beta, TFIIIC1 and RNA polymerase III (pol III) for transcriptional activity.
1114	1	0	0	0	5S-DNA-TFIIIA-TFIIIC2-TFIIIB subcomplex	Human	None	None	A6H8Y1;P20226;Q12789;Q8WUA4;Q92664;Q92994;Q9UKN8;Q9Y5Q8;Q9Y5Q9	55814;6908;2975;2976;2971;2972;9329;9328;9330	MI:0071-molecular sieving;MI:0004-affinity chromatography technologies	GO:2001141;GO:0006355;GO:0003677;GO:0005634	regulation of RNA biosynthetic process;regulation of transcription, DNA-templated;DNA binding;nucleus	11.02.03.04;16.03.01;70.10	transcriptional control;DNA binding;nucleus	KIAA1241 KIAA1689 TFNR;GTF2D1 TF2D TFIID;;KIAA0011;;BRF GTF3B TAF3B2 TAF3C;;;	BDP1;TBP;GTF3C1;GTF3C2;GTF3A;BRF1;GTF3C4;GTF3C5;GTF3C3	None	Homo sapiens (Human);Homo sapiens (Human);Homo sapiens (Human);Homo sapiens (Human);Homo sapiens (Human);Homo sapiens (Human);Homo sapiens (Human);Homo sapiens (Human);Homo sapiens (Human)	Transcription factor TFIIIB component B'' homolog ;TATA-box-binding protein;General transcription factor 3C polypeptide 1 ;General transcription factor 3C polypeptide 2 ;Transcription factor IIIA ;Transcription factor IIIB 90 kDa subunit ;General transcription factor 3C polypeptide 4 ;General transcription factor 3C polypeptide 5 ;General transcription factor 3C polypeptide 3	None	12711686	This complex has to be complemented with TFIIIC1 and RNA polymerase III (pol III) for full transcriptional activity. Adding pol III to an isolated quaternary 5S-DNA-TFIIIA-TFIIIC2-TFIIIB-beta complex does not suffice for transcription, but the further addition of TFIIIC1 is absolutely required.
1133	1	0	0	0	ATR-HDAC2 complex	Human	None	None	Q13535;Q92769	545;3066	MI:0004- affinity chromatography technologies; MI:0019- coimmunoprecipitation	GO:0006265;GO:0006473;GO:0006476;GO:0051276	DNA topological change;protein acetylation;protein deacetylation;chromosome organization	10.01.09.05;14.07.04;42.10.03	DNA conformation modification (e.g. chromatin);modification by acetylation, deacetylation;organization of chromosome structure	FRP1;None	ATR;HDAC2	None	Homo sapiens (Human);Homo sapiens (Human)	Serine/threonine-protein kinase ATR ;Histone deacetylase 2	None	10545197	The ATR-HDAC2 complex is a robust biochemical entity that withstands ammonium sulfate precipitation and anion exchange chromatography.
1134	1	0	0	0	ATR-HDAC2-CHD4 complex	Human	None	None	Q13535;Q14839;Q92769	545;1108;3066	MI:0019- coimmunoprecipitation; MI:0069- mass spectrometry studies of complexes	GO:0006265;GO:0000075;GO:0006473;GO:0006476;GO:0006974;GO:0051276;GO:0005634	DNA topological change;cell cycle checkpoint;protein acetylation;protein deacetylation;cellular response to DNA damage stimulus;chromosome organization;nucleus	10.01.09.05;10.03.01.03;14.07.04;32.01.09;42.10.03;70.10	DNA conformation modification (e.g. chromatin);cell cycle checkpoints (checkpoints of morphogenesis, DNA-damage,-replication, mitotic phase and spindle);modification by acetylation, deacetylation;DNA damage response;organization of chromosome structure;nucleus	FRP1;None;None	ATR;CHD4;HDAC2	None	Homo sapiens (Human);Homo sapiens (Human);Homo sapiens (Human)	Serine/threonine-protein kinase ATR ;Chromodomain-helicase-DNA-binding protein 4;Histone deacetylase 2	None	10545197	Other members of the NRD complex HDAC1, MTA-1, and MTA-2 are also detectable in ATR immunoprecipitates.
1141	1	0	0	0	CF IIAm complex (Cleavage factor IIAm complex)	Human	None	None	O43809;O60231;O94913;P19447;P23246;P26368;P26599;P49959;Q01081;Q07157;Q14444;Q16630;Q8N684;Q92759;Q92989;Q9UKF6	11051;8449;51585;2071;6421;11338;5725;4361;7307;7082;4076;11052;79869;2968;10978;51692	MI:0226- ion exchange chromatography	GO:0031123;GO:0031124;GO:0005634	RNA 3'-end processing;mRNA 3'-end processing;nucleus	11.04.03.05;70.10	3'-end processing;nucleus	CFIM25 CPSF25 CPSF5;DBP2 DDX16 KIAA0577;KIAA0824;XPB XPBC;PSF;U2AF65;PTB;HNGS1 MRE11;U2AF35 U2AFBP;ZO1;GPIAP1 GPIP137 M11S1 RNG105;CFIM68;;;HEAB;CPSF73	NUDT21;DHX16;PCF11;ERCC3;SFPQ;U2AF2;PTBP1;MRE11A;U2AF1;TJP1;CAPRIN1;CPSF6;CPSF7;GTF2H4;CLP1;CPSF3	None	Homo sapiens (Human);Homo sapiens (Human);Homo sapiens (Human);Homo sapiens (Human);Homo sapiens (Human);Homo sapiens (Human);Homo sapiens (Human);Homo sapiens (Human);Homo sapiens (Human);Homo sapiens (Human);Homo sapiens (Human);Homo sapiens (Human);Homo sapiens (Human);Homo sapiens (Human);Homo sapiens (Human);Homo sapiens (Human)	Cleavage and polyadenylation specificity factor subunit 5 ;Putative pre-mRNA-splicing factor ATP-dependent RNA helicase DHX16 ;Pre-mRNA cleavage complex 2 protein Pcf11 ;TFIIH basal transcription factor complex helicase XPB subunit ;Splicing factor, proline- and glutamine-rich ;Splicing factor U2AF 65 kDa subunit ;Polypyrimidine tract-binding protein 1 ;Double-strand break repair protein MRE11A ;…	None	11060040	Eukaryotic mRNA precursors (pre-mRNAs) undergo a number of processing steps before they are exported to the cytoplasm. Six different protein factors are required in vitro for 3' end formation of mammalian pre-mRNAs by endonucleolytic cleavage and polyadenylation. One of these factors is cleavage factor IIm (CF IIm). During purification of CF IIm, the activity separated into an essential fraction …
1143	1	0	0	0	SMN complex	Human	None	None	O14893;P14678;P57678;P62304;P62306;P62308;P62314;P62316;P62318;Q16637;Q8TEQ6;Q8WXD5;Q9H840;Q9NWZ8;Q9UHI6;Q9Y3F4	8487;6628;50628;6635;6636;6637;6632;6633;6634;None;25929;79833;79760;54960;11218;11171	MI:0019- coimmunoprecipitation	GO:0008380;GO:0032774;GO:0006461;GO:0003723;GO:0005737;GO:0005634	RNA splicing;RNA biosynthetic process;protein complex assembly;RNA binding;cytoplasm;nucleus	11.04.03.01;11.02;14.10;16.03.03;70.03;70.10	splicing;RNA synthesis;assembly of protein complexes;RNA binding;cytoplasm;nucleus	SIP1;COD SNRPB1;;;PBSCF;PBSCG;;SNRPD1;;SMN; SMNT; SMNC;;;;FAM51A1;DP103 GEMIN3;MAWD UNRIP	GEMIN2;SNRPB;GEMIN4;SNRPE;SNRPF;SNRPG;SNRPD1;SNRPD2;SNRPD3;SMN1; SMN2;GEMIN5;GEMIN6;GEMIN7;GEMIN8;DDX20;STRAP	None	Homo sapiens (Human);Homo sapiens (Human);Homo sapiens (Human);Homo sapiens (Human);Homo sapiens (Human);Homo sapiens (Human);Homo sapiens (Human);Homo sapiens (Human);Homo sapiens (Human);Homo sapiens (Human);Homo sapiens (Human);Homo sapiens (Human);Homo sapiens (Human);Homo sapiens (Human);Homo sapiens (Human);Homo sapiens (Human)	Gem-associated protein 2 ;Small nuclear ribonucleoprotein-associated proteins B and B' ;Gem-associated protein 4 ;Small nuclear ribonucleoprotein E ;Small nuclear ribonucleoprotein F ;Small nuclear ribonucleoprotein G ;Small nuclear ribonucleoprotein Sm D1 ;Small nuclear ribonucleoprotein Sm D2 ;Small nuclear ribonucleoprotein Sm D3 ;Survival motor neuron protein;Gem-associated protein 5 ;Gem-ass…	Spinal muscular atrophy (SMA)	17178713	Assembly of the Sm-class of U-rich small nuclear ribonucleoprotein particles (U snRNPs) is a process facilitated by the macromolecular survival of motor neuron (SMN) complex. Spinal muscular atrophy (SMA) is the most common genetic cause of infant mortality. Deletions or mutations in the survival of motor neurons (SMN1) gene, the SMA-causing gene, are detected in over 95% of SMA patients. The SMN…
1146	1	0	0	0	Cleavage stimulation factor	Human	None	None	P33240;Q05048;Q12996	1478;1477;1479	MI:0019- coimmunoprecipitation	GO:0031123;GO:0031124;GO:0003723;GO:0005634	RNA 3'-end processing;mRNA 3'-end processing;RNA binding;nucleus	11.04.03.05;16.03.03;70.10	3'-end processing;RNA binding;nucleus	;;	CSTF2;CSTF1;CSTF3	None	Homo sapiens (Human);Homo sapiens (Human);Homo sapiens (Human)	Cleavage stimulation factor subunit 2 ;Cleavage stimulation factor subunit 1 ;Cleavage stimulation factor subunit 3	None	10669729	Polyadenylation of mRNA precursors is a two-step reaction requiring multiple protein factors. Cleavage stimulation factor (CstF) is a heterotrimer necessary for the first step, endonucleolytic cleavage, and it plays an important role in determining the efficiency of polyadenylation. The cleavage and polyadenylation specificity factor (CPSF) recognizes the highly conserved hexanucleotide AAUAAA, w…
1147	1	0	0	0	Polyadenylation complex (CSTF1, CSTF2, CSTF3, SYMPK CPSF1, CPSF2, CPSF3)	Human	None	None	P33240;Q05048;Q10570;Q12996;Q92797;Q9P2I0;Q9UKF6	1478;1477;29894;1479;8189;53981;51692	MI:0019- coimmunoprecipitation	GO:0031123;GO:0031124;GO:0003723;GO:0005634	RNA 3'-end processing;mRNA 3'-end processing;RNA binding;nucleus	11.04.03.05;16.03.03;70.10	3'-end processing;RNA binding;nucleus	;;CPSF160;;SPK;CPSF100 KIAA1367;CPSF73	CSTF2;CSTF1;CPSF1;CSTF3;SYMPK;CPSF2;CPSF3	None	Homo sapiens (Human);Homo sapiens (Human);Homo sapiens (Human);Homo sapiens (Human);Homo sapiens (Human);Homo sapiens (Human);Homo sapiens (Human)	Cleavage stimulation factor subunit 2 ;Cleavage stimulation factor subunit 1 ;Cleavage and polyadenylation specificity factor subunit 1 ;Cleavage stimulation factor subunit 3 ;Symplekin;Cleavage and polyadenylation specificity factor subunit 2 ;Cleavage and polyadenylation specificity factor subunit 3	None	10669729	Polyadenylation of mRNA precursors is a two-step reaction requiring multiple protein factors. The polyadenylation complex (containing Cstf1, Cstf2, Cstf3, Sympk, Cpsf1, Cpsf2 and Cpsf3), which contains the cleavage stimulation factor (CstF) and subunits of the cleavage and polyadenylation specificity factor (CPSF) might consist of more protein components.
1149	1	0	0	0	Histone H3.1 complex	Human	None	None	O14929;P49321;P62805;P68431;Q09028;Q13111;Q13112;Q8TEX9;Q9NVP2;Q9Y294	8520;4678;None;None;5928;10036;8208;79711;55723;25842	MI:0019- coimmunoprecipitation	GO:0006461;GO:0005634	protein complex assembly;nucleus	14.10;70.10	assembly of protein complexes;nucleus	KAT1;;H4/A H4FA; H4/I H4FI; H4/G H4FG; H4/B H4FB; H4/J H4FJ; H4/C H4FC; H4/H H4FH; H4/M H4FM; H4/E H4FE; H;H3FA; H3FL; H3FC; H3FB; H3FD; H3FI; H3FH; H3FK; H3FF; H3FJ;RBAP48;CAF CAF1P150;CAF1A CAF1P60 MPHOSPH7 MPP7;IMP4B, RANBP4;;None	HAT1;NASP;HIST1H4A;;HIST1H3A;;RBBP4;CHAF1A;CHAF1B;IPO4;ASF1B;ASF1A	None	Homo sapiens (Human);Homo sapiens (Human);Homo sapiens (Human);Homo sapiens (Human);Homo sapiens (Human);Homo sapiens (Human);Homo sapiens (Human);Homo sapiens (Human);Homo sapiens (Human);Homo sapiens (Human)	Histone acetyltransferase type B catalytic subunit ;Nuclear autoantigenic sperm protein ;Histone H4;Histone H3.1;Histone-binding protein RBBP4;Chromatin assembly factor 1 subunit A ;Chromatin assembly factor 1 subunit B ;Importin-4;Histone chaperone ASF1B ;Histone chaperone ASF1A	None	14718166	The H3.1 and H3.3 complexes contain distinct histone chaperones, CAF-1 and HIRA, that were shown to be necessary to mediate DNA-synthesis-dependent and -independent nucleosome assembly, respectively.
1155	1	0	0	0	Integrator-RNAPII complex	Human	None	None	P24928;P30876;Q5TA45;Q68E01;Q6P9B9;Q75QN2;Q8N201;Q96CB8;Q96HW7;Q9H0H0;Q9NV88;Q9NVH2;Q9NVR2;Q9UL03	5430;5431;54973;65123;80789;55656;26173;57117;92105;57508;55756;25896;55174;26512	MI:0019- coimmunoprecipitation; MI:0071- molecular sieving	GO:0006351;GO:0006396;GO:0005634	transcription, DNA-templated;RNA processing;nucleus	11;11.04;70.10	TRANSCRIPTION;RNA processing;nucleus	POLR2;;INTS11 RC68;C1orf193 C1orf60;KIAA1698;C8orf52;KIAA1440;PHF22;;KIAA1287;RC74;C1orf73;C8orf35;DBI1 DDX26 DDX26A	POLR2A;POLR2B;CPSF3L;INTS3;INTS5;INTS8;INTS1;INTS12;INTS4;INTS2;INTS9;INTS7;INTS10;INTS6	None	Homo sapiens (Human);Homo sapiens (Human);Homo sapiens (Human);Homo sapiens (Human);Homo sapiens (Human);Homo sapiens (Human);Homo sapiens (Human);Homo sapiens (Human);Homo sapiens (Human);Homo sapiens (Human);Homo sapiens (Human);Homo sapiens (Human);Homo sapiens (Human);Homo sapiens (Human)	DNA-directed RNA polymerase II subunit RPB1;DNA-directed RNA polymerase II subunit RPB2 ;Integrator complex subunit 11 ;Integrator complex subunit 3 ;Integrator complex subunit 5 ;Integrator complex subunit 8 ;Integrator complex subunit 1 ;Integrator complex subunit 12 ;Integrator complex subunit 4 ;Integrator complex subunit 2 ;Integrator complex subunit 9 ;Integrator complex subunit 7 ;Integrat…	None	16239144	The integrator complex interacts with the C-terminal domain of the RNA Polymerase II. The integrator-RNAPII complex mediates RNAPII-dependent transcription of at least U1 and U2 snRNA genes.
1165	1	0	0	0	RNF20-RNF40-UbE2E1 complex	Human	RNF20/40 complex	None	O75150;P51965;Q5VTR2	9810;7324;56254	MI:0096- pull down	GO:2001141;GO:0006355;GO:0016567;GO:0016579;GO:0005634	regulation of RNA biosynthetic process;regulation of transcription, DNA-templated;protein ubiquitination;protein deubiquitination;nucleus	11.02.03.04;14.07.05;70.10	transcriptional control;modification by ubiquitination, deubiquitination;nucleus	BRE1B KIAA0661;UBCH6;BRE1A	RNF40;UBE2E1;RNF20	None	Homo sapiens (Human);Homo sapiens (Human);Homo sapiens (Human)	E3 ubiquitin-protein ligase BRE1B ;Ubiquitin-conjugating enzyme E2 E1 ;E3 ubiquitin-protein ligase BRE1A	None	16307923	In humans, the 600 kDa RNF20/40 complex is the E3 ligase and UbcH6 is the ubiquitin E2-conjugating enzyme for H2B-Lys120 monoubiquitination.
1167	1	0	0	0	Paf complex	Human	hPAF complex	None	Q6P1J9;Q6PD62;Q8N7H5;Q8WVC0;Q9GZS3	79577;9646;54623;123169;80349	MI:0096- pull down	GO:0006351;GO:0005634	transcription, DNA-templated;nucleus	11;70.10	TRANSCRIPTION;nucleus	C1orf28 HRPT2;KIAA0155 SH2BP1;PD2;RDL;None	CDC73;CTR9;PAF1;LEO1;WDR61	None	Homo sapiens (Human);Homo sapiens (Human);Homo sapiens (Human);Homo sapiens (Human);Homo sapiens (Human)	Parafibromin ;RNA polymerase-associated protein CTR9 homolog ;RNA polymerase II-associated factor 1 homolog ;RNA polymerase-associated protein LEO1 ;WD repeat-containing protein 61	None	16307923	hPAF participates in histone H2B monoubiquitiation. In addition, hPAF coordinates events during transcription (initiation, promoter clearance, and elongation) and also events in RNA quality control. The hPAF complex interacts with the hSKI complex.
1181	1	0	0	0	C complex spliceosome	Human	None	None	O43290;O43390;O43660;O60306;O60506;O60508;O75533;O75643;O94906;O95391;O95926;P07910;P08579;P09651;P09661;P11940;P14678;P17844;P22626;P31943;P38159;P38919;P42285;P51991;P52272;P52597;P61326;P61978;P62304;P62306;P62308;P62310;P62314;P62316;P62318;Q00839;Q01081;Q07955;Q12874;Q13435;Q13523;Q13573;Q14331;Q14562;Q15029;Q15393;Q15428;Q15459;Q6NZY4;Q6P2Q9;Q6UX04;Q86V81;Q8IYB3;Q8WUQ7;Q92620;Q96BP3;Q96DF8;…	9092;10236;5356;9716;10492;51362;23451;23020;24148;10569;25949;3183;6629;3178;6627;26986;6628;1655;3181;3187;27316;9775;23517;220988;4670;3185;4116;3190;6635;6636;6637;27258;6632;6633;6634;3192;7307;6426;10946;10992;8899;22938;2483;1659;9343;23450;8175;10291;55596;10594;10283;10189;10250;58509;9785;23398;8220;9410;988;55094;84292;9416;51340;53938;5411;60625;57703;56949;55696;51503;None;51428;2291…	MI:0028- cosedimentation in solution; MI:0096- pull down	GO:0008380;GO:0003723;GO:0005634	RNA splicing;RNA binding;nucleus	11.04.03.01;16.03.03;70.10	splicing;RNA binding;nucleus	;HNRPR;;KIAA0560;HNRPQ NSAP1;EHB3 PRP17 PRPF17;SAP155;ASCC3L1 HELIC2 KIAA0788;C20orf14;;CBPIN GCIPIP;HNRPC;;HNRPA1;;PAB1 PABP1 PABPC2;COD SNRPB1;G17P1 HELR HLR1;HNRPA2B1;HNRPH HNRPH1;HNRPG RBMXP1;DDX48, KIAA0111;DOB1 KIAA0052 Mtr4;HNRPA3;HNRPM NAGR1;HNRPF;MAGOHA;HNRPK;;PBSCF;PBSCG;;;SNRPD1;;HNRPU SAFA U21.1;U2AF35 U2AFBP;ASF SF2 SF2P33 SFRS1;SAP61;SAP145;KIAA0536 PRP4 PRP4H PRP4K;SKIIP SKIP;;DDX8…	SART1;HNRNPR;PLRG1;AQR;SYNCRIP;CDC40;SF3B1;SNRNP200;PRPF6;SLU7;SYF2;HNRNPC;SNRPB2;HNRNPA1;SNRPA1;PABPC1;SNRPB;DDX5;HNRNPA2B1;HNRNPH1;RBMX;EIF4A3;SKIV2L2;HNRNPA3;HNRNPM;HNRNPF;MAGOH;HNRNPK;SNRPE;SNRPF;SNRPG;LSM3;SNRPD1;SNRPD2;SNRPD3;HNRNPU;U2AF1;SRSF1;SF3A3;SF3B2;PRPF4B;SNW1;FRG1;DHX8;EFTUD2;SF3B3;SF3A2;SF3A1;ZCCHC8;PRPF8;CWC27;ALYREF;SRRM1;CACTIN;DHX38;PPWD1;DGCR14;SNRNP40;CDC5L;GPATCH1;WDR83;DDX…	None	Homo sapiens (Human);Homo sapiens (Human);Homo sapiens (Human);Homo sapiens (Human);Homo sapiens (Human);Homo sapiens (Human);Homo sapiens (Human);Homo sapiens (Human);Homo sapiens (Human);Homo sapiens (Human);Homo sapiens (Human);Homo sapiens (Human);Homo sapiens (Human);Homo sapiens (Human);Homo sapiens (Human);Homo sapiens (Human);Homo sapiens (Human);Homo sapiens (Human);Homo sapiens (Human);…	U4/U6.U5 tri-snRNP-associated protein 1 ;Heterogeneous nuclear ribonucleoprotein R ;Pleiotropic regulator 1;Intron-binding protein aquarius ;Heterogeneous nuclear ribonucleoprotein Q;Pre-mRNA-processing factor 17 ;Splicing factor 3B subunit 1 ;U5 small nuclear ribonucleoprotein 200 kDa helicase ;Pre-mRNA-processing factor 6 ;Pre-mRNA-splicing factor SLU7 ;Pre-mRNA-splicing factor SYF2 ;Heterogene…	None	11991638	In eukaryotes, the removal of introns from nascent transcripts is mediated by a highly dynamic, macromolecular machine called the spliceosome.
1183	1	0	0	0	CDC5L complex	Human	None	None	A8K8P3;O15297;O43660;O75533;O75934;P09012;P09661;P11142;P11388;P15884;P23246;P38159;P62136;P62314;P62316;P62318;P78527;Q01130;Q07955;Q12905;Q13435;Q14204;Q15427;Q7L1Q6;Q8IYB3;Q92616;Q99459;Q9P013;Q9UMS4;Q9UPN6	9814;8493;5356;23451;10286;6626;6627;3312;7153;6925;6421;27316;5499;6632;6633;6634;5591;6427;6426;3608;10992;1778;10262;9689;10250;10985;988;51503;27339;22828	MI:0019- coimmunoprecipitation; MI:0069- mass spectrometry studies of complexes	GO:0008380;GO:0003723;GO:0005634	RNA splicing;RNA binding;nucleus	11.04.03.01;16.03.03;70.10	splicing;RNA binding;nucleus	KIAA0542;WIP1;;SAP155;DAM1;;;HSC70, HSP73, HSPA10;TOP2;BHLHB19 ITF2 SEF2;PSF;HNRPG RBMXP1;PPP1A;;SNRPD1;;HYRC HYRC1;SFRS2;ASF SF2 SF2P33 SFRS1;NF45;SAP145;DHC1, DNCH1, DNCL, DNECL DYHC, KIAA0325;SAP49;BZAP45 KIAA0005;SRM160;GCN1L1 KIAA0219;KIAA0432 PCDC5RP;C11orf5;NMP200 PRP19 SNEV;CCAP7 KIAA1116 RBM16	SFI1;PPM1D;PLRG1;SF3B1;BCAS2;SNRPA;SNRPA1;HSPA8;TOP2A;TCF4;SFPQ;RBMX;PPP1CA;SNRPD1;SNRPD2;SNRPD3;PRKDC;SRSF2;SRSF1;ILF2;SF3B2;DYNC1H1;SF3B4;BZW1;SRRM1;GCN1;CDC5L;CWC15;PRPF19;SCAF8	None	Homo sapiens (Human);Homo sapiens (Human);Homo sapiens (Human);Homo sapiens (Human);Homo sapiens (Human);Homo sapiens (Human);Homo sapiens (Human);Homo sapiens (Human);Homo sapiens (Human);Homo sapiens (Human);Homo sapiens (Human);Homo sapiens (Human);Homo sapiens (Human);Homo sapiens (Human);Homo sapiens (Human);Homo sapiens (Human);Homo sapiens (Human);Homo sapiens (Human);Homo sapiens (Human);…	Protein SFI1 homolog ;Protein phosphatase 1D ;Pleiotropic regulator 1;Splicing factor 3B subunit 1 ;Pre-mRNA-splicing factor SPF27 ;U1 small nuclear ribonucleoprotein A ;U2 small nuclear ribonucleoprotein A' ;Heat shock cognate 71 kDa protein;DNA topoisomerase 2-alpha;Transcription factor 4 ;Splicing factor, proline- and glutamine-rich ;RNA-binding motif protein, X chromosome ;Serine/threonine-pr…	None	11101529	The CDC5L complex incorporates into the spliceosome in an ATP-dependent step. This complex is required for the second catalytic step of pre-mRNA splicing. Immunodepletion of the CDC5L complex from HeLa nuclear extract inhibits the formation of pre-mRNA splicing products in vitro but does not prevent spliceosome assembly.
1186	1	0	0	0	ESCRT-III complex	Human	None	None	O43633;Q7LBR1;Q96CF2;Q96FZ7;Q9BY43;Q9H444;Q9HD42;Q9NZZ3;Q9UQN3;Q9Y3E7	27243;57132;92421;79643;29082;128866;5119;51510;25978;51652	MI:0007- anti tag coimmunoprecipitation	GO:0006886;GO:0006605;GO:0015031;GO:0008565;GO:0016192;GO:0005737	intracellular protein transport;protein targeting;protein transport;protein transporter activity;vesicle-mediated transport;cytoplasm	14.04;20.01.10;20.09.07;70.03	protein targeting, sorting and translocation;protein transport;vesicular transport (Golgi network, etc.);cytoplasm	BC2 CHMP2;C18orf2;SHAX3;VPS20;C14orf123 SHAX2;C20orf178 SHAX1;CHMP1 KIAA0047 PCOLN3 PRSM1;C9orf83 SNF7DC2;;CGI149 NEDF VPS24	CHMP2A;CHMP1B;CHMP4C;CHMP6;CHMP4A;CHMP4B;CHMP1A;CHMP5;CHMP2B;CHMP3	None	Homo sapiens (Human);Homo sapiens (Human);Homo sapiens (Human);Homo sapiens (Human);Homo sapiens (Human);Homo sapiens (Human);Homo sapiens (Human);Homo sapiens (Human);Homo sapiens (Human);Homo sapiens (Human)	Charged multivesicular body protein 2a ;Charged multivesicular body protein 1b ;Charged multivesicular body protein 4c ;Charged multivesicular body protein 6 ;Charged multivesicular body protein 4a ;Charged multivesicular body protein 4b ;Charged multivesicular body protein 1a ;Charged multivesicular body protein 5 ;Charged multivesicular body protein 2b ;Charged multivesicular body protein 3	None	14519844	The ESCRT-III complex is required for multivesicular bodies (MVBs) formation and sorting of endosomal cargo proteins into MVBs. The MVB pathway mediates delivery of transmembrane proteins into the lumen of the lysosome for degradation. The ESCRT-III complex is probably involved in the concentration of MVB cargo. In the ESCRT-III complex, it probably serves as an acceptor for ESCRT-II complex on e…
1189	1	1	1	1	DNA double-strand break end-joining complex	Human	None	None	O60934;P12956;P13010;P49917;P49959;Q13426;Q92878	4683;2547;7520;3981;4361;7518;10111	MI:0091- chromatography technologies; MI:0071- molecular sieving	GO:0006281;GO:0003677;GO:0006974;GO:0005634	DNA repair;DNA binding;cellular response to DNA damage stimulus;nucleus	10.01.05.01;16.03.01;32.01.09;70.10	DNA repair;DNA binding;DNA damage response;nucleus	NBS NBS1 P95;G22P1;G22P2;;HNGS1 MRE11;;	NBN;XRCC6;XRCC5;LIG4;MRE11A;XRCC4;RAD50	None	Homo sapiens (Human);Homo sapiens (Human);Homo sapiens (Human);Homo sapiens (Human);Homo sapiens (Human);Homo sapiens (Human);Homo sapiens (Human)	Nibrin ;X-ray repair cross-complementing protein 6 ;X-ray repair cross-complementing protein 5 ;DNA ligase 4 ;Double-strand break repair protein MRE11A ;DNA repair protein XRCC4 ;DNA repair protein RAD50	None	11809878	None
1191	1	0	0	0	RNA pol II containing coactivator complex Tat-SF	Human	None	None	O00267;O43719;P19338;P24928;P50750	6829;27336;4691;5430;1025	MI:0071- molecular sieving; MI:0019- coimmunoprecipitation	GO:2001141;GO:0006355;GO:0003677;GO:0005634	regulation of RNA biosynthetic process;regulation of transcription, DNA-templated;DNA binding;nucleus	11.02.03.04;16.03.01;70.10	transcriptional control;DNA binding;nucleus	SPT5 SPT5H;;;POLR2;CDC2L4, TAK	SUPT5H;HTATSF1;NCL;POLR2A;CDK9	None	Homo sapiens (Human);Homo sapiens (Human);Homo sapiens (Human);Homo sapiens (Human);Homo sapiens (Human)	Transcription elongation factor SPT5 ;HIV Tat-specific factor 1 ;Nucleolin ;DNA-directed RNA polymerase II subunit RPB1;Cyclin-dependent kinase 9	None	10393184	All fractions with Tat stimulatory activity contained these components as well as CDK9.
1193	1	1	1	1	Rap1 complex	Human	None	None	P09874;P12956;P13010;P49959;Q15554;Q92878;Q9NYB0	142;2547;7520;4361;7014;10111;54386	MI:0007- anti tag coimmunoprecipitation	GO:0003677;GO:0006974;GO:0051276;GO:0005634	DNA binding;cellular response to DNA damage stimulus;chromosome organization;nucleus	16.03.01;32.01.09;42.10.03;70.10	DNA binding;DNA damage response;organization of chromosome structure;nucleus	ADPRT PPOL;G22P1;G22P2;HNGS1 MRE11;TRBF2 TRF2;;DRIP5 RAP1	PARP1;XRCC6;XRCC5;MRE11A;TERF2;RAD50;TERF2IP	None	Homo sapiens (Human);Homo sapiens (Human);Homo sapiens (Human);Homo sapiens (Human);Homo sapiens (Human);Homo sapiens (Human);Homo sapiens (Human)	Poly [ADP-ribose] polymerase 1;X-ray repair cross-complementing protein 6 ;X-ray repair cross-complementing protein 5 ;Double-strand break repair protein MRE11A ;Telomeric repeat-binding factor 2 ;DNA repair protein RAD50 ;Telomeric repeat-binding factor 2-interacting protein 1	None	15100233	This complex is responsible for proper maintenance of telomere length and structure. Rad50, Mre11 and Ku86 are recruited to Rap1 independent of TRF2. PARP1, however, most likely interacts with Rap1 through TRF2.
1199	1	1	1	1	Oligosaccharyltransferase complex (Stt3A variant)	Human	OST complex	None	P04843;P04844;P39656;P46977;P61803;Q9H0U3	6184;6185;1650;3703;1603;84061	MI:0028- cosedimentation in solution; MI:0226- ion exchange chromatography	GO:0006487;GO:0005783	protein N-linked glycosylation;endoplasmic reticulum	14.07.02.02;70.07	N-directed glycosylation, deglycosylation;endoplasmic reticulum	;;KIAA0115 OST48;ITM1 TMC;;IAG2	RPN1;RPN2;DDOST;STT3A;DAD1;MAGT1	None	Homo sapiens (Human);Homo sapiens (Human);Homo sapiens (Human);Homo sapiens (Human);Homo sapiens (Human);Homo sapiens (Human)	Dolichyl-diphosphooligosaccharide--protein glycosyltransferase subunit 1 ;Dolichyl-diphosphooligosaccharide--protein glycosyltransferase subunit 2 ;Dolichyl-diphosphooligosaccharide--protein glycosyltransferase 48 kDa subunit ;Dolichyl-diphosphooligosaccharide--protein glycosyltransferase subunit STT3A ;Dolichyl-diphosphooligosaccharide--protein glycosyltransferase subunit DAD1 ;Magnesium transpo…	None	12887896	Oligosaccharyltransferase (OST) is an integral membrane protein that catalyzes N-linked glycosylation of nascent proteins in the lumen of the endoplasmic reticulum. Genomes of most multicellular eukaryotes encode two homologs of Stt3p and mammals express two homologs of Ost3p. Tissue and cell type-specific differences in expression of the Stt3p homologs suggest that the enzymatic properties of ol…
1200	1	1	1	1	Oligosaccharyltransferase complex (Stt3B variant)	Human	OST complex	None	P04843;P04844;P39656;P61803;Q13454;Q8TCJ2;Q9H0U3	6184;6185;1650;1603;7991;201595;84061	MI:0028- cosedimentation in solution; MI:0226- ion exchange chromatography	GO:0006487;GO:0005783	protein N-linked glycosylation;endoplasmic reticulum	14.07.02.02;70.07	N-directed glycosylation, deglycosylation;endoplasmic reticulum	;;KIAA0115 OST48;;N33;SIMP;IAG2	RPN1;RPN2;DDOST;DAD1;TUSC3;STT3B;MAGT1	None	Homo sapiens (Human);Homo sapiens (Human);Homo sapiens (Human);Homo sapiens (Human);Homo sapiens (Human);Homo sapiens (Human);Homo sapiens (Human)	Dolichyl-diphosphooligosaccharide--protein glycosyltransferase subunit 1 ;Dolichyl-diphosphooligosaccharide--protein glycosyltransferase subunit 2 ;Dolichyl-diphosphooligosaccharide--protein glycosyltransferase 48 kDa subunit ;Dolichyl-diphosphooligosaccharide--protein glycosyltransferase subunit DAD1 ;Tumor suppressor candidate 3 ;Dolichyl-diphosphooligosaccharide--protein glycosyltransferase su…	None	12887896	Oligosaccharyltransferase (OST) is an integral membrane protein that catalyzes N-linked glycosylation of nascent proteins in the lumen of the endoplasmic reticulum. Genomes of most multicellular eukaryotes encode two homologs of Stt3p and mammals express two homologs of Ost3p. Tissue and cell type-specific differences in expression of the Stt3p homologs suggest that the enzymatic properties of ol…
1203	1	1	1	1	Oligosaccharyltransferase OSTC-I	Dog	None	None	P04843;P04844;P46977;P61803;Q05052;Q8N6L1;Q9NRP0	6184;6185;3703;1603;404012;200185;58505	MI:0069- mass spectrometry studies of complexes; MI:0028- cosedimentation in solution; MI:0276- blue native page	GO:0006487;GO:0005783	protein N-linked glycosylation;endoplasmic reticulum	14.07.02.02;70.07	N-directed glycosylation, deglycosylation;endoplasmic reticulum	;;ITM1 TMC;;OST48;KCP2;	RPN1;RPN2;STT3A;DAD1;DDOST;KRTCAP2;OSTC	Since several proteins from dog were not available in the UniProt database at the time of annotation, the orthologous human proteins were used.	Homo sapiens (Human);Homo sapiens (Human);Homo sapiens (Human);Homo sapiens (Human);Canis lupus familiaris (Dog) (Canis familiaris);Homo sapiens (Human);Homo sapiens (Human)	Dolichyl-diphosphooligosaccharide--protein glycosyltransferase subunit 1 ;Dolichyl-diphosphooligosaccharide--protein glycosyltransferase subunit 2 ;Dolichyl-diphosphooligosaccharide--protein glycosyltransferase subunit STT3A ;Dolichyl-diphosphooligosaccharide--protein glycosyltransferase subunit DAD1 ;Dolichyl-diphosphooligosaccharide--protein glycosyltransferase 48 kDa subunit ;Keratinocyte-asso…	None	15835887	Oligosaccharyltransferase (OST) catalyzes the cotranslational transfer of high-mannose sugars to nascent polypeptides during N-linked glycosylation in the rough endoplasmic reticulum lumen.
1208	1	1	1	1	Oligosaccharyltransferase OSTC-II	Dog	None	None	P04843;P04844;P38377;P46977;P60058;P60467;P61803;Q05052;Q8N6L1;Q9NRP0	6184;6185;404006;3703;404017;404018;1603;404012;200185;58505	MI:0069- mass spectrometry studies of complexes; MI:0028- cosedimentation in solution; MI:0276- blue native page	GO:0006487;GO:0005783	protein N-linked glycosylation;endoplasmic reticulum	14.07.02.02;70.07	N-directed glycosylation, deglycosylation;endoplasmic reticulum	;;;ITM1 TMC;;;;OST48;KCP2;	RPN1;RPN2;SEC61A1;STT3A;SEC61G;SEC61B;DAD1;DDOST;KRTCAP2;OSTC	Since several proteins from dog were not available in the UniProt database at the time of annotation, the orthologous human proteins were used.	Homo sapiens (Human);Homo sapiens (Human);Canis lupus familiaris (Dog) (Canis familiaris);Homo sapiens (Human);Canis lupus familiaris (Dog) (Canis familiaris);Canis lupus familiaris (Dog) (Canis familiaris);Homo sapiens (Human);Canis lupus familiaris (Dog) (Canis familiaris);Homo sapiens (Human);Homo sapiens (Human)	Dolichyl-diphosphooligosaccharide--protein glycosyltransferase subunit 1 ;Dolichyl-diphosphooligosaccharide--protein glycosyltransferase subunit 2 ;Protein transport protein Sec61 subunit alpha isoform 1 ;Dolichyl-diphosphooligosaccharide--protein glycosyltransferase subunit STT3A ;Protein transport protein Sec61 subunit gamma;Protein transport protein Sec61 subunit beta;Dolichyl-diphosphooligosa…	None	15835887	Oligosaccharyltransferase (OST) catalyzes the cotranslational transfer of high-mannose sugars to nascent polypeptides during N-linked glycosylation in the rough endoplasmic reticulum lumen.
1209	1	1	1	1	Oligosaccharyltransferase OSTC-III	Dog	None	None	P04843;P04844;P16967;P38377;P46977;P60467;P61803;Q05052;Q8N6L1;Q9NRP0;Q9UNL2	6184;6185;403951;404006;3703;404018;1603;404012;200185;58505;6747	MI:0069- mass spectrometry studies of complexes; MI:0028- cosedimentation in solution; MI:0276- blue native page	GO:0006487;GO:0005783	protein N-linked glycosylation;endoplasmic reticulum	14.07.02.02;70.07	N-directed glycosylation, deglycosylation;endoplasmic reticulum	;;;;ITM1 TMC;;;OST48;KCP2;;TRAPG	RPN1;RPN2;SSR1;SEC61A1;STT3A;SEC61B;DAD1;DDOST;KRTCAP2;OSTC;SSR3	Since several proteins from dog were not available in the UniProt database at the time of annotation, the orthologous human proteins were used.	Homo sapiens (Human);Homo sapiens (Human);Canis lupus familiaris (Dog) (Canis familiaris);Canis lupus familiaris (Dog) (Canis familiaris);Homo sapiens (Human);Canis lupus familiaris (Dog) (Canis familiaris);Homo sapiens (Human);Canis lupus familiaris (Dog) (Canis familiaris);Homo sapiens (Human);Homo sapiens (Human);Homo sapiens (Human)	Dolichyl-diphosphooligosaccharide--protein glycosyltransferase subunit 1 ;Dolichyl-diphosphooligosaccharide--protein glycosyltransferase subunit 2 ;Translocon-associated protein subunit alpha ;Protein transport protein Sec61 subunit alpha isoform 1 ;Dolichyl-diphosphooligosaccharide--protein glycosyltransferase subunit STT3A ;Protein transport protein Sec61 subunit beta;Dolichyl-diphosphooligosac…	None	15835887	Oligosaccharyltransferase (OST) catalyzes the cotranslational transfer of high-mannose sugars to nascent polypeptides during N-linked glycosylation in the rough endoplasmic reticulum lumen.
1220	1	1	1	1	TRF2-Ku complex	Human	None	None	P12956;P13010;Q15554	2547;7520;7014	MI:0018- two hybrid; MI:0019- coimmunoprecipitation	GO:0003677;GO:0051276;GO:0005634	DNA binding;chromosome organization;nucleus	16.03.01;42.10.03;70.10	DNA binding;organization of chromosome structure;nucleus	G22P1;G22P2;TRBF2 TRF2	XRCC6;XRCC5;TERF2	None	Homo sapiens (Human);Homo sapiens (Human);Homo sapiens (Human)	X-ray repair cross-complementing protein 6 ;X-ray repair cross-complementing protein 5 ;Telomeric repeat-binding factor 2	None	10984620	None
1223	1	0	0	0	H2AX complex, isolated from cells without IR exposure	Human	None	None	O43390;P05455;P06748;P11021;P11940;P16104;P27797;P62158;P62805;Q08945;Q8N257;Q9Y262;Q9Y5B9	10236;6741;4869;3309;26986;3014;811;None;None;6749;128312;51386;11198	MI:0004- affinity chromatography technologies; MI:0069- mass spectrometry studies of complexes	GO:0006265;GO:0000075;GO:0006354;GO:0051276;GO:0005634	DNA topological change;cell cycle checkpoint;DNA-templated transcription, elongation;chromosome organization;nucleus	10.01.09.05;10.03.01.03;11.02.03.01.04;42.10.03;70.10	DNA conformation modification (e.g. chromatin);cell cycle checkpoints (checkpoints of morphogenesis, DNA-damage,-replication, mitotic phase and spindle);transcription elongation;organization of chromosome structure;nucleus	HNRPR;;NPM;GRP78;PAB1 PABP1 PABPC2;H2AX;CRTC;CALM, CAM, CAM1, CAM2, CAMB, CALML2, CAM3, CAMC, CAMIII;H4/A H4FA; H4/I H4FI; H4/G H4FG; H4/B H4FB; H4/J H4FJ; H4/C H4FC; H4/H H4FH; H4/M H4FM; H4/E H4FE; H;FACT80;;EIF3EIP EIF3S6IP;FACT140 FACTP140	HNRNPR;SSB;NPM1;HSPA5;PABPC1;H2AFX;CALR;CALM1; CAL;HIST1H4A;;SSRP1;HIST3H2BB;EIF3L;SUPT16H	None	Homo sapiens (Human);Homo sapiens (Human);Homo sapiens (Human);Homo sapiens (Human);Homo sapiens (Human);Homo sapiens (Human);Homo sapiens (Human);Homo sapiens (Human);Homo sapiens (Human);Homo sapiens (Human);Homo sapiens (Human);Homo sapiens (Human);Homo sapiens (Human)	Heterogeneous nuclear ribonucleoprotein R ;Lupus La protein ;Nucleophosmin ;78 kDa glucose-regulated protein;Polyadenylate-binding protein 1;Histone H2AX ;Calreticulin ;Calmodulin;Histone H4;FACT complex subunit SSRP1;Histone H2B type 3-B ;Eukaryotic translation initiation factor 3 subunit L ;FACT complex subunit SPT16	None	16522924	None
1227	1	0	0	0	H2AX complex II	Human	None	None	P06748;P11021;P16104;P16989;P27797;P33778;P62805;Q8N257;Q96EY7;Q99879	4869;3309;3014;8531;811;3018;None;128312;55037;8342	MI:0004- affinity chromatography technologies; MI:0069- mass spectrometry studies of complexes	GO:0006281;GO:0006265;GO:0000075;GO:0006354;GO:0006974;GO:0051276;GO:0005634	DNA repair;DNA topological change;cell cycle checkpoint;DNA-templated transcription, elongation;cellular response to DNA damage stimulus;chromosome organization;nucleus	10.01.05.01;10.01.09.05;10.03.01.03;11.02.03.01.04;32.01.09;42.10.03;70.10	DNA repair;DNA conformation modification (e.g. chromatin);cell cycle checkpoints (checkpoints of morphogenesis, DNA-damage,-replication, mitotic phase and spindle);transcription elongation;DNA damage response;organization of chromosome structure;nucleus	NPM;GRP78;H2AX;CSDA DBPA;CRTC;H2BFF;H4/A H4FA; H4/I H4FI; H4/G H4FG; H4/B H4FB; H4/J H4FJ; H4/C H4FC; H4/H H4FH; H4/M H4FM; H4/E H4FE; H;;MRPS39;H2BFE	NPM1;HSPA5;H2AFX;YBX3;CALR;HIST1H2BB;HIST1H4A;;HIST3H2BB;PTCD3;HIST1H2BM	None	Homo sapiens (Human);Homo sapiens (Human);Homo sapiens (Human);Homo sapiens (Human);Homo sapiens (Human);Homo sapiens (Human);Homo sapiens (Human);Homo sapiens (Human);Homo sapiens (Human);Homo sapiens (Human)	Nucleophosmin ;78 kDa glucose-regulated protein;Histone H2AX ;Y-box-binding protein 3 ;Calreticulin ;Histone H2B type 1-B ;Histone H4;Histone H2B type 3-B ;Pentatricopeptide repeat domain-containing protein 3, mitochondrial ;Histone H2B type 1-M	None	16522924	This complex has been isolated from cells after IR exposure and recovery for 2.5h.
1230	1	1	1	1	WINAC complex	Human	WSTF containing complex	None	O14497;O96019;P11473;P51531;P51532;Q02880;Q12824;Q13111;Q8TAQ2;Q92922;Q969G3;Q96GM5;Q9UIG0;Q9Y5B9	8289;86;7421;6595;6597;7155;6598;10036;6601;6599;6605;6602;9031;11198	MI:0004- affinity chromatography technologies;MI:0029- cosedimentation through density gradients;MI:0006- anti bait coimmunoprecipitation	GO:0006260;GO:0006265;GO:0000084;GO:2001141;GO:0006355;GO:0051276;GO:0005634;GO:0005102	DNA replication;DNA topological change;mitotic S phase;regulation of RNA biosynthetic process;regulation of transcription, DNA-templated;chromosome organization;nucleus;receptor binding	10.01.03;10.01.09.05;10.03.01.01.05;11.02.03.04;42.10.03;70.10;16.01.01	DNA synthesis and replication;DNA conformation modification (e.g. chromatin);S phase of mitotic cell cycle;transcriptional control;organization of chromosome structure;nucleus;receptor binding	BAF250 BAF250A C1orf4 OSA1 SMARCF1;BAF53 BAF53A INO80K;NR1I1;BAF190B, BRM, SNF2A, SNF2L2;BAF190A BRG1 SNF2B SNF2L4;;BAF47, INI1, SNF5L1;CAF CAF1P150;BAF170;BAF155;BAF57;BAF60A;WBSC10 WBSCR10 WBSCR9 WSTF;FACT140 FACTP140	ARID1A;ACTL6A;VDR;SMARCA2;SMARCA4;TOP2B;SMARCB1;CHAF1A;SMARCC2;SMARCC1;SMARCE1;SMARCD1;BAZ1B;SUPT16H	None	Homo sapiens (Human);Homo sapiens (Human);Homo sapiens (Human);Homo sapiens (Human);Homo sapiens (Human);Homo sapiens (Human);Homo sapiens (Human);Homo sapiens (Human);Homo sapiens (Human);Homo sapiens (Human);Homo sapiens (Human);Homo sapiens (Human);Homo sapiens (Human);Homo sapiens (Human)	AT-rich interactive domain-containing protein 1A;Actin-like protein 6A;Vitamin D3 receptor ;Probable global transcription activator SNF2L2;Transcription activator BRG1;DNA topoisomerase 2-beta ;SWI/SNF-related matrix-associated actin-dependent regulator of chromatin subfamily B member 1;Chromatin assembly factor 1 subunit A ;SWI/SNF complex subunit SMARCC2;SWI/SNF complex subunit SMARCC1;SWI/SNF-…	None	12837248	WINAC mediates the recruitment of unliganded VDR to VDR target sites in promoters, while subsequent binding of coregulators requires ligand binding.
1231	1	0	0	0	FIB-associated protein complex	Human	None	kidney	O14744;P22087;Q07021;Q71U36;Q99873;Q9H4B7	10419;2091;708;7846;3276;81027	MI:0007-anti tag coimmunoprecipitation	GO:0006364;GO:0000154;GO:0042254;GO:0005634	rRNA processing;rRNA modification;ribosome biogenesis;nucleus	11.04.01;11.06.01;12.01;70.10	rRNA processing;rRNA modification;ribosome biogenesis;nucleus	HRMT1L5 IBP72 JBP1 SKB1;FIB1 FLRN;GC1QBP HABP1 SF2P32;TUBA3;HMT2 HRMT1L2 IR1B4;None	PRMT5;FBL;C1QBP;TUBA1A;PRMT1;TUBB1	None	Homo sapiens (Human);Homo sapiens (Human);Homo sapiens (Human);Homo sapiens (Human);Homo sapiens (Human);Homo sapiens (Human)	Protein arginine N-methyltransferase 5;rRNA 2'-O-methyltransferase fibrillarin;Complement component 1 Q subcomponent-binding protein, mitochondrial;Tubulin alpha-1A chain;Protein arginine N-methyltransferase 1;Tubulin beta-1 chain	None	14583623	FIB-associated protein complexes contain a number of ribosomal proteins and potential trans-acting factors involved in ribosome biogenesis, and the complexes are dependent on RNA integrity.
1237	1	1	1	1	BAF complex	Human	SWI/SNF complex A	None	O14497;O96019;P51531;P51532;Q12824;Q8TAQ2;Q92922;Q969G3;Q96GM5	8289;86;6595;6597;6598;6601;6599;6605;6602	MI:0004- affinity chromatography technologies; MI:0006- anti bait coimmunoprecipitation	GO:0006265;GO:0045893;GO:0003677;GO:0051276;GO:0005634	DNA topological change;positive regulation of transcription, DNA-templated;DNA binding;chromosome organization;nucleus	10.01.09.05;11.02.03.04.01;16.03.01;42.10.03;70.10	DNA conformation modification (e.g. chromatin);transcription activation;DNA binding;organization of chromosome structure;nucleus	BAF250 BAF250A C1orf4 OSA1 SMARCF1;BAF53 BAF53A INO80K;BAF190B, BRM, SNF2A, SNF2L2;BAF190A BRG1 SNF2B SNF2L4;BAF47, INI1, SNF5L1;BAF170;BAF155;BAF57;BAF60A	ARID1A;ACTL6A;SMARCA2;SMARCA4;SMARCB1;SMARCC2;SMARCC1;SMARCE1;SMARCD1	Another subunit of the complex was found in the analysis, which has not been further characterized: BAF110.	Homo sapiens (Human);Homo sapiens (Human);Homo sapiens (Human);Homo sapiens (Human);Homo sapiens (Human);Homo sapiens (Human);Homo sapiens (Human);Homo sapiens (Human);Homo sapiens (Human)	AT-rich interactive domain-containing protein 1A;Actin-like protein 6A;Probable global transcription activator SNF2L2;Transcription activator BRG1;SWI/SNF-related matrix-associated actin-dependent regulator of chromatin subfamily B member 1;SWI/SNF complex subunit SMARCC2;SWI/SNF complex subunit SMARCC1;SWI/SNF-related matrix-associated actin-dependent regulator of chromatin subfamily E member 1;…	None	11073988	BAF250 confers specificity to the human BAF complex and may recruit the complex to its targets through either protein-DNA or protein-protein interactions.
1239	1	1	1	0	EBAFb complex	Human	ENL-associated BAF250b-containing SWI/SNF complex	None	O96019;P51532;Q03111;Q12824;Q8NFD5;Q8TAQ2;Q92922;Q92925;Q969G3;Q96GM5	86;6597;4298;6598;57492;6601;6599;6603;6605;6602	MI:0006- anti bait coimmunoprecipitation; MI:0071- molecular sieving	GO:0006265;GO:0045893;GO:0003677;GO:0051276;GO:0005694	DNA topological change;positive regulation of transcription, DNA-templated;DNA binding;chromosome organization;chromosome	10.01.09.05;11.02.03.04.01;16.03.01;42.10.03;70.10.03	DNA conformation modification (e.g. chromatin);transcription activation;DNA binding;organization of chromosome structure;chromosome	BAF53 BAF53A INO80K;BAF190A BRG1 SNF2B SNF2L4;ENL, LTG19, YEATS1;BAF47, INI1, SNF5L1;BAF250B DAN15 KIAA1235 OSA2;BAF170;BAF155;BAF60B;BAF57;BAF60A	ACTL6A;SMARCA4;MLLT1;SMARCB1;ARID1B;SMARCC2;SMARCC1;SMARCD2;SMARCE1;SMARCD1	Three other subunits of the complex were found in the analysis, which have not been further characterized: EBAF140, EBAF100 and EBAF70.	Homo sapiens (Human);Homo sapiens (Human);Homo sapiens (Human);Homo sapiens (Human);Homo sapiens (Human);Homo sapiens (Human);Homo sapiens (Human);Homo sapiens (Human);Homo sapiens (Human);Homo sapiens (Human)	Actin-like protein 6A;Transcription activator BRG1;Protein ENL;SWI/SNF-related matrix-associated actin-dependent regulator of chromatin subfamily B member 1;AT-rich interactive domain-containing protein 1B;SWI/SNF complex subunit SMARCC2;SWI/SNF complex subunit SMARCC1;SWI/SNF-related matrix-associated actin-dependent regulator of chromatin subfamily D member 2;SWI/SNF-related matrix-associated a…	None	12665591	ENL associates and cooperates with SWI/SNF complexes to activate transcription of the promoter of HoxA7, a downstream target essential for oncogenic activity of ENL.
1252	1	1	1	0	EBAFa complex	Human	ENL-associated BAF250a-containing SWI/SNF complex	None	O14497;O96019;P51532;Q03111;Q12824;Q8TAQ2;Q92922;Q92925;Q969G3;Q96GM5	8289;86;6597;4298;6598;6601;6599;6603;6605;6602	MI:0006- anti bait coimmunoprecipitation; MI:0071- molecular sieving	GO:0006265;GO:0045893;GO:0003677;GO:0051276;GO:0005694	DNA topological change;positive regulation of transcription, DNA-templated;DNA binding;chromosome organization;chromosome	10.01.09.05;11.02.03.04.01;16.03.01;42.10.03;70.10.03	DNA conformation modification (e.g. chromatin);transcription activation;DNA binding;organization of chromosome structure;chromosome	BAF250 BAF250A C1orf4 OSA1 SMARCF1;BAF53 BAF53A INO80K;BAF190A BRG1 SNF2B SNF2L4;ENL, LTG19, YEATS1;BAF47, INI1, SNF5L1;BAF170;BAF155;BAF60B;BAF57;BAF60A	ARID1A;ACTL6A;SMARCA4;MLLT1;SMARCB1;SMARCC2;SMARCC1;SMARCD2;SMARCE1;SMARCD1	Three other subunits of the complex were found in the analysis, which have not been further characterized: EBAF140, EBAF100 and EBAF70.	Homo sapiens (Human);Homo sapiens (Human);Homo sapiens (Human);Homo sapiens (Human);Homo sapiens (Human);Homo sapiens (Human);Homo sapiens (Human);Homo sapiens (Human);Homo sapiens (Human);Homo sapiens (Human)	AT-rich interactive domain-containing protein 1A;Actin-like protein 6A;Transcription activator BRG1;Protein ENL;SWI/SNF-related matrix-associated actin-dependent regulator of chromatin subfamily B member 1;SWI/SNF complex subunit SMARCC2;SWI/SNF complex subunit SMARCC1;SWI/SNF-related matrix-associated actin-dependent regulator of chromatin subfamily D member 2;SWI/SNF-related matrix-associated a…	None	12665591	ENL associates and cooperates with SWI/SNF complexes to activate transcription of the promoter of HoxA7, a downstream target essential for oncogenic activity of ENL.
1257	1	1	0	0	ALL-1 supercomplex	Human	None	None	O00422;O60264;O60341;O75446;O94776;O95983;P20226;P21675;P49848;P51531;P61964;P62826;Q03164;Q09028;Q12824;Q12873;Q13547;Q15029;Q15291;Q16514;Q16576;Q16594;Q8TAQ2;Q92769;Q92797;Q92922;Q96ST3;Q9P2I0	10284;8467;23028;8819;9219;53615;6908;6872;6878;6595;11091;5901;4297;5928;6598;1107;3065;9343;5929;6883;5931;6880;6601;3066;8189;6599;25942;53981	MI:0004- affinity chromatography technologies; MI:0071- molecular sieving	GO:0006265;GO:2001141;GO:0006355;GO:0006473;GO:0006476;GO:0018126;GO:0006479;GO:0051276;GO:0005634	DNA topological change;regulation of RNA biosynthetic process;regulation of transcription, DNA-templated;protein acetylation;protein deacetylation;protein hydroxylation;protein methylation;chromosome organization;nucleus	10.01.09.05;11.02.03.04;14.07.04;14.07.09;42.10.03;70.10	DNA conformation modification (e.g. chromatin);transcriptional control;modification by acetylation, deacetylation;posttranslational modification of amino acids (e.g. hydroxylation, methylation);organization of chromosome structure;nucleus	None;SNF2H WCRF135;AOF2 KDM1 KIAA0601 LSD1;None;MTA1L1 PID;None;GTF2D1 TF2D TFIID;BA2R CCG1 CCGS TAF2A;TAF2E TAFII70;BAF190B, BRM, SNF2A, SNF2L2;BIG3;ARA24;ALL1, CXXC7, HRX, HTRX, MLL, MLL1, TRX1;RBAP48;BAF47, INI1, SNF5L1;None;RPD3L1;KIAA0031 SNRP116;RBQ3;TAF15 TAF2J TAFII20;RBAP46;TAF2G TAFII31;BAF170;None;SPK;BAF155;None;CPSF100 KIAA1367	SAP18;SMARCA5;KDM1A;SAP30;MTA2;MBD3;TBP;TAF1;TAF6;SMARCA2;WDR5;RAN;KMT2A;RBBP4;SMARCB1;CHD3;HDAC1;EFTUD2;RBBP5;TAF12;RBBP7;TAF9;SMARCC2;HDAC2;SYMPK;SMARCC1;SIN3A;CPSF2	None	Homo sapiens (Human);Homo sapiens (Human);Homo sapiens (Human);Homo sapiens (Human);Homo sapiens (Human);Homo sapiens (Human);Homo sapiens (Human);Homo sapiens (Human);Homo sapiens (Human);Homo sapiens (Human);Homo sapiens (Human);Homo sapiens (Human);Homo sapiens (Human);Homo sapiens (Human);Homo sapiens (Human);Homo sapiens (Human);Homo sapiens (Human);Homo sapiens (Human);Homo sapiens (Human);…	Histone deacetylase complex subunit SAP18;SWI/SNF-related matrix-associated actin-dependent regulator of chromatin subfamily A member 5;Lysine-specific histone demethylase 1A;Histone deacetylase complex subunit SAP30;Metastasis-associated protein MTA2;Methyl-CpG-binding domain protein 3;TATA-box-binding protein;Transcription initiation factor TFIID subunit 1;Transcription initiation factor TFIID …	None	12453419	The proteins associated with ALL-1 can be classified into eight groups. (1) BRM, BAF170, BAF155, and INI1, the core components of the ATP-dependent SWI/SNF nucleosome remodeling complex, (2) Mi2, MTA1-L1, HDAC1, HDAC2, RbAp46, RbAp48, MBD3, and KIAA0601, all components of the NuRD complex, (3) Sin3A, SAP30, SAP18, HDAC1, HDAC2, RbAp48, and RbAp46, components of the histone deacetylase Sin3A compl…
1261	1	0	0	0	SRm160/300 complex	Human	None	None	P08621;P09661;P62995;Q8IYB3;Q9UQ35	6625;6627;6434;10250;23524	MI:0019- coimmunoprecipitation	GO:0008380;GO:0003723;GO:0005634	RNA splicing;RNA binding;nucleus	11.04.03.01;16.03.03;70.10	splicing;RNA binding;nucleus	RNPU1Z RPU1 SNRP70 U1AP1;;SFRS10;SRM160;KIAA0324 SRL300 SRM300	SNRNP70;SNRPA1;TRA2B;SRRM1;SRRM2	None	Homo sapiens (Human);Homo sapiens (Human);Homo sapiens (Human);Homo sapiens (Human);Homo sapiens (Human)	U1 small nuclear ribonucleoprotein 70 kDa ;U2 small nuclear ribonucleoprotein A' ;Transformer-2 protein homolog beta;Serine/arginine repetitive matrix protein 1 ;Serine/arginine repetitive matrix protein 2	None	10339552	Exonic splicing enhancer (ESE) sequences are important for the recognition of splice sites in pre-mRNA. These sequences are bound by specific serine-arginine (SR) repeat proteins that promote the assembly of splicing complexes at adjacent splice sites. In a study, it was shown that SRm160/300 is required for a purine-rich ESE to promote the splicing of a pre-mRNA derived from the Drosophila doubl…
1332	1	0	0	0	Large Drosha complex	Human	None	None	O00571;O14979;O43143;P17844;P31943;P35637;P52272;Q00839;Q01844;Q12905;Q12906;Q13148;Q8WYQ5;Q92499;Q92804;Q92841;Q96SB4;Q9BUJ2;Q9NRR4;Q9UKM9	1654;9987;1665;1655;3187;2521;4670;3192;2130;3608;3609;23435;54487;1653;8148;10521;6732;11100;29102;22913	MI:0007- anti tag coimmunoprecipitation; MI:0071- molecular sieving	GO:0006396;GO:0003723;GO:0005634	RNA processing;RNA binding;nucleus	11.04;16.03.03;70.10	RNA processing;RNA binding;nucleus	DBX DDX3;HNRPDL JKTBP;DBP1 DDX15;G17P1 HELR HLR1;HNRPH HNRPH1;TLS;HNRPM NAGR1;HNRPU SAFA U21.1;EWS;NF45;DRBF MPHOSPH4 NF90;TDP43;C22orf12 DGCRK6;;RBP56 TAF2N;;;E1BAP5 HNRPUL1;RN3 RNASE3L RNASEN;HNRPCL2 P542	DDX3X;HNRNPDL;DHX15;DDX5;HNRNPH1;FUS;HNRNPM;HNRNPU;EWSR1;ILF2;ILF3;TARDBP;DGCR8;DDX1;TAF15;DDX17;SRPK1;HNRNPUL1;DROSHA;RALY	None	Homo sapiens (Human);Homo sapiens (Human);Homo sapiens (Human);Homo sapiens (Human);Homo sapiens (Human);Homo sapiens (Human);Homo sapiens (Human);Homo sapiens (Human);Homo sapiens (Human);Homo sapiens (Human);Homo sapiens (Human);Homo sapiens (Human);Homo sapiens (Human);Homo sapiens (Human);Homo sapiens (Human);Homo sapiens (Human);Homo sapiens (Human);Homo sapiens (Human);Homo sapiens (Human);…	ATP-dependent RNA helicase DDX3X ;Heterogeneous nuclear ribonucleoprotein D-like ;Pre-mRNA-splicing factor ATP-dependent RNA helicase DHX15 ;Probable ATP-dependent RNA helicase DDX5 ;Heterogeneous nuclear ribonucleoprotein H ;RNA-binding protein FUS ;Heterogeneous nuclear ribonucleoprotein M ;Heterogeneous nuclear ribonucleoprotein U ;RNA-binding protein EWS ;Interleukin enhancer-binding factor 2…	DGCR8 is deleted in DiGeorge syndrome. EWS is involved in Ewing's sarcoma disease.	15531877	The large Drosha complex shows only weak pri-miRNA processing activity. It might be involved in pri-ribosomal RNA processing.
1345	1	1	0	0	Septin complex	Human	None	None	Q15019;Q16181;Q92599;Q9NVA2;Q9UHD8	4735;989;23176;55752;10801	MI:0047- far western blotting	GO:0030037;GO:0007114	actin filament reorganization involved in cell cycle;cell budding	10.03.05.03;43.01.03.05	cell cycle dependent actin filament reorganization;budding, cell polarity and filament formation	DIFF6 KIAA0158 NEDD5;CDC10;KIAA0202;;KIAA0991 MSF	SEPT2;SEPT7;SEPT8;SEPT11;SEPT9	None	Homo sapiens (Human);Homo sapiens (Human);Homo sapiens (Human);Homo sapiens (Human);Homo sapiens (Human)	Septin-2 ;Septin-7 ;Septin-8;Septin-11;Septin-9	None	15485874	Septins are members of a conserved family of cytoskeletal GTPases, filament-forming and cell division cycle regulatory proteins.
1380	1	1	1	1	Elongator holo complex	Human	None	None	O95163;Q6IA86;Q96EB1;Q9H9T3	8518;55250;26610;55140	MI:0029- cosedimentation through density gradients	GO:0006354;GO:0006473;GO:0006476;GO:0005634	DNA-templated transcription, elongation;protein acetylation;protein deacetylation;nucleus	11.02.03.01.04;14.07.04;70.10	transcription elongation;modification by acetylation, deacetylation;nucleus	ELP1 IKAP;STATIP1;C11orf19 PAXNEB;	IKBKAP;ELP2;ELP4;ELP3	Two other subunits of the complex were found in the analysis, which have not been further characterized: p38, p30.	Homo sapiens (Human);Homo sapiens (Human);Homo sapiens (Human);Homo sapiens (Human)	Elongator complex protein 1 ;Elongator complex protein 2 ;Elongator complex protein 4 ;Elongator complex protein 3	None	11714725	The holo-Elongator complex has histone acetyltransferase activity directed against histone H3 and H4. Holo-Elongator interacts with RNA polymerase II.
1413	1	1	0	0	NCOR1 complex	Human	None	None	O15379;O75376;P51532;Q12824;Q13263;Q15393;Q15459;Q6ZRS2;Q8TAQ2;Q92922	8841;9611;6597;6598;10155;23450;10291;10847;6601;6599	MI:0071- molecular sieving; MI:0004- affinity chromatography technologies; MI:0029- cosedimentation through density gradients	GO:0006265;GO:0045892;GO:0032774;GO:0006473;GO:0006476;GO:0051276;GO:0005634	DNA topological change;negative regulation of transcription, DNA-templated;RNA biosynthetic process;protein acetylation;protein deacetylation;chromosome organization;nucleus	10.01.09.05;11.02.03.04.03;11.02;14.07.04;42.10.03;70.10	DNA conformation modification (e.g. chromatin);transcription repression;RNA synthesis;modification by acetylation, deacetylation;organization of chromosome structure;nucleus	None;KIAA1047;BAF190A BRG1 SNF2B SNF2L4;BAF47, INI1, SNF5L1;KAP1 RNF96 TIF1B;KIAA0017 SAP130;SAP114;KIAA0309;BAF170;BAF155	HDAC3;NCOR1;SMARCA4;SMARCB1;TRIM28;SF3B3;SF3A1;SRCAP;SMARCC2;SMARCC1	None	Homo sapiens (Human);Homo sapiens (Human);Homo sapiens (Human);Homo sapiens (Human);Homo sapiens (Human);Homo sapiens (Human);Homo sapiens (Human);Homo sapiens (Human);Homo sapiens (Human);Homo sapiens (Human)	Histone deacetylase 3;Nuclear receptor corepressor 1;Transcription activator BRG1;SWI/SNF-related matrix-associated actin-dependent regulator of chromatin subfamily B member 1;Transcription intermediary factor 1-beta ;Splicing factor 3B subunit 3;Splicing factor 3A subunit 1 ;Helicase SRCAP ;SWI/SNF complex subunit SMARCC2;SWI/SNF complex subunit SMARCC1	None	11013263	Transcriptional silencing by many transcription factors is mediated by the nuclear receptor corepressor (N-CoR). The mechanism by which N-CoR represses basal transcription involves the direct or indirect recruitment of histone deacetylases (HDACs). Two multiprotein N-CoR complexes have been isolated, designated N-CoR-1 and N-CoR-2, which possess histone deacetylase activity that is mediated by di…
1505	1	1	1	0	NCOR2 complex	Human	None	None	O15379;O75376;O75446;Q13547;Q92769;Q96ST3;Q9Y618	8841;9611;8819;3065;3066;25942;9612	MI:0071- molecular sieving; MI:0029- cosedimentation through density gradients; MI:0004- affinity chromatography technologies	GO:0006265;GO:0045892;GO:0032774;GO:0006473;GO:0006476;GO:0051276;GO:0005634	DNA topological change;negative regulation of transcription, DNA-templated;RNA biosynthetic process;protein acetylation;protein deacetylation;chromosome organization;nucleus	10.01.09.05;11.02.03.04.03;11.02;14.07.04;42.10.03;70.10	DNA conformation modification (e.g. chromatin);transcription repression;RNA synthesis;modification by acetylation, deacetylation;organization of chromosome structure;nucleus	None;KIAA1047;None;RPD3L1;None;None;CTG26	HDAC3;NCOR1;SAP30;HDAC1;HDAC2;SIN3A;NCOR2	None	Homo sapiens (Human);Homo sapiens (Human);Homo sapiens (Human);Homo sapiens (Human);Homo sapiens (Human);Homo sapiens (Human);Homo sapiens (Human)	Histone deacetylase 3;Nuclear receptor corepressor 1;Histone deacetylase complex subunit SAP30;Histone deacetylase 1;Histone deacetylase 2;Paired amphipathic helix protein Sin3a;Nuclear receptor corepressor 2	None	11013263	Transcriptional silencing by many transcription factors is mediated by the nuclear receptor corepressor (N-CoR). The mechanism by which N-CoR represses basal transcription involves the direct or indirect recruitment of histone deacetylases (HDACs). Two multiprotein N-CoR complexes have been isolated, designated N-CoR-1 and N-CoR-2, which possess histone deacetylase activity that is mediated by di…
1571	1	1	1	1	Vigilin-DNA-PK-Ku antigen complex	Human	vigilin-Ku70-Ku86-DNA-PKcs complex	None	P12956;P13010;P78527;Q00341	2547;7520;5591;3069	MI:0007- anti tag coimmunoprecipitation	GO:0007059;GO:0006468;GO:0006470;GO:0046777;GO:0003723;GO:0005694	chromosome segregation;protein phosphorylation;protein dephosphorylation;protein autophosphorylation;RNA binding;chromosome	10.03.04.05;14.07.03;16.03.03;70.10.03	chromosome segregation/division;modification by phosphorylation, dephosphorylation, autophosphorylation;RNA binding;chromosome	G22P1;G22P2;HYRC HYRC1;HBP VGL	XRCC6;XRCC5;PRKDC;HDLBP	None	Homo sapiens (Human);Homo sapiens (Human);Homo sapiens (Human);Homo sapiens (Human)	X-ray repair cross-complementing protein 6 ;X-ray repair cross-complementing protein 5 ;DNA-dependent protein kinase catalytic subunit ;Vigilin	None	15723802	The authors describe, that in the presence of RNA, the Vigilin complex recruits the DNA-PKcs enzyme, which appears to phosphorylate a discrete set of targets, some or all of which are known to participate in chromatin silencing.
1734	1	1	1	1	SF3A1-SF3A2-SF3A3 complex	Human	None	None	Q12874;Q15428;Q15459	10946;8175;10291	MI:0019- coimmunoprecipitation	GO:0008380;GO:0005634	RNA splicing;nucleus	11.04.03.01;70.10	splicing;nucleus	SAP61;SAP62;SAP114	SF3A3;SF3A2;SF3A1	None	Homo sapiens (Human);Homo sapiens (Human);Homo sapiens (Human)	Splicing factor 3A subunit 3 ;Splicing factor 3A subunit 2 ;Splicing factor 3A subunit 1	None	11533230	All SF3A subunits are essential for the formation of the mature 17S U2 snRNP and the prespliceosome.
1737	1	1	1	1	SF3b complex	Human	None	None	O75533;Q13435;Q15393;Q15427;Q7RTV0;Q86XP3;Q9BWJ5;Q9Y3B4	23451;10992;23450;10262;84844;11325;83443;51639	MI:0019- coimmunoprecipitation	GO:0008380;GO:0005634	RNA splicing;nucleus	11.04.03.01;70.10	splicing;nucleus	SAP155;SAP145;KIAA0017 SAP130;SAP49;;;SF3B10;SAP14 SF3B14 SF3B14A	SF3B1;SF3B2;SF3B3;SF3B4;PHF5A;DDX42;SF3B5;SF3B6	None	Homo sapiens (Human);Homo sapiens (Human);Homo sapiens (Human);Homo sapiens (Human);Homo sapiens (Human);Homo sapiens (Human);Homo sapiens (Human);Homo sapiens (Human)	Splicing factor 3B subunit 1 ;Splicing factor 3B subunit 2 ;Splicing factor 3B subunit 3;Splicing factor 3B subunit 4 ;PHD finger-like domain-containing protein 5A ;ATP-dependent RNA helicase DDX42 ;Splicing factor 3B subunit 5 ;Splicing factor 3B subunit 6	None	12234937	The splicing factor SF3b is a multiprotein complex essential for the accurate excision of introns from pre-messenger RNA (PMID:12738865).
1746	1	0	0	0	SMN containing complex	Human	None	None	O14893;P09382;P17931;P57678;P62314;P62316;P62318;Q16637	8487;3956;3958;50628;6632;6633;6634;None	MI:0019- coimmunoprecipitation	GO:0008380;GO:0032774;GO:0006461;GO:0003723;GO:0005634	RNA splicing;RNA biosynthetic process;protein complex assembly;RNA binding;nucleus	11.04.03.01;11.02;14.10;16.03.03;70.10	splicing;RNA synthesis;assembly of protein complexes;RNA binding;nucleus	SIP1;;MAC2;;;SNRPD1;;SMN; SMNT; SMNC	GEMIN2;LGALS1;LGALS3;GEMIN4;SNRPD1;SNRPD2;SNRPD3;SMN1; SMN2	None	Homo sapiens (Human);Homo sapiens (Human);Homo sapiens (Human);Homo sapiens (Human);Homo sapiens (Human);Homo sapiens (Human);Homo sapiens (Human);Homo sapiens (Human)	Gem-associated protein 2 ;Galectin-1 ;Galectin-3 ;Gem-associated protein 4 ;Small nuclear ribonucleoprotein Sm D1 ;Small nuclear ribonucleoprotein Sm D2 ;Small nuclear ribonucleoprotein Sm D3 ;Survival motor neuron protein	Spinal muscular atrophy (SMA), (PMID:10601333)	11522829	Evidence suggests a role for SMN containing complex in spliceosome assembly.
1749	1	0	0	0	SMN-PolII-RHA complex	Human	None	None	O14893;P08579;P14678;P20226;P24928;P57678;P63162;Q00403;Q08211;Q9UHI6	8487;6629;6628;6908;5430;50628;6638;2959;1660;11218	MI:0019- coimmunoprecipitation	GO:0008380;GO:0032774;GO:0006461;GO:0003723;GO:0005737;GO:0005634	RNA splicing;RNA biosynthetic process;protein complex assembly;RNA binding;cytoplasm;nucleus	11.04.03.01;11.02;14.10;16.03.03;70.03;70.10	splicing;RNA synthesis;assembly of protein complexes;RNA binding;cytoplasm;nucleus	SIP1;;COD SNRPB1;GTF2D1 TF2D TFIID;POLR2;;HCERN3 SMN;TF2B TFIIB;DDX9 LKP NDH2;DP103 GEMIN3	GEMIN2;SNRPB2;SNRPB;TBP;POLR2A;GEMIN4;SNRPN;GTF2B;DHX9;DDX20	None	Homo sapiens (Human);Homo sapiens (Human);Homo sapiens (Human);Homo sapiens (Human);Homo sapiens (Human);Homo sapiens (Human);Homo sapiens (Human);Homo sapiens (Human);Homo sapiens (Human);Homo sapiens (Human)	Gem-associated protein 2 ;U2 small nuclear ribonucleoprotein B'' ;Small nuclear ribonucleoprotein-associated proteins B and B' ;TATA-box-binding protein;DNA-directed RNA polymerase II subunit RPB1;Gem-associated protein 4 ;Small nuclear ribonucleoprotein-associated protein N ;Transcription initiation factor IIB;ATP-dependent RNA helicase A ;Probable ATP-dependent RNA helicase DDX20	Spinal muscular atrophy (SMA)	11149922	Physical association between the Survival Motor Neuron (SMN) complex, RNA polymerase II (pol II), snRNPs and RNA helicase A (RHA) suggest a role for the SMN complex in the assembly of the pol II transcription/processing machinery. SMN localizes both in the cytoplasm and in gems, nuclear bodies similar in size and number to coiled bodies (Cajal bodies) and often associated with them.
2174	1	1	1	1	COP9 signalosome complex	Human	JAB1-containing signalosome (GPS1, COPS2, COPS3, COPS4, COPS5, COPS6, COPS7); COP9 complex homolog	None	P61201;Q13098;Q7L5N1;Q92905;Q99627;Q9BT78;Q9UBW8;Q9UNS2	9318;2873;10980;10987;10920;51138;50813;8533	MI:0047-far western blotting	GO:2001141;GO:0006355;GO:0007165;GO:0009583;GO:0009416	regulation of RNA biosynthetic process;regulation of transcription, DNA-templated;signal transduction;detection of light stimulus;response to light stimulus	11.02.03.04;30;34.11.01	transcriptional control;CELLULAR COMMUNICATION/SIGNAL TRANSDUCTION MECHANISM;photoperception and response	CSN2, TRIP15;COPS1, CSN1;CSN6, HVIP;CSN5, JAB1;CSN8;CSN4;CSN7A, DERP10;CSN3	COPS2;GPS1;COPS6;COPS5;COPS8;COPS4;COPS7A;COPS3	Since the authors did not specify COP7, we used isoform COPS7A.	Homo sapiens (Human);Homo sapiens (Human);Homo sapiens (Human);Homo sapiens (Human);Homo sapiens (Human);Homo sapiens (Human);Homo sapiens (Human);Homo sapiens (Human)	COP9 signalosome complex subunit 2;COP9 signalosome complex subunit 1;COP9 signalosome complex subunit 6;COP9 signalosome complex subunit 5;COP9 signalosome complex subunit 8;COP9 signalosome complex subunit 4;COP9 signalosome complex subunit 7a;COP9 signalosome complex subunit 3	None	9535219	The purified complex is very similar, if not identical, to the plant COP9 complex involved in light-mediated signal transduction. A regulating transcriptional activity is discussed.
2183	1	0	0	0	Kaiso-NCOR complex	Human	None	None	O15379;O60907;O75164;O75376;P52732;Q13227;Q86T24;Q92828;Q9BZK7;Q9UPN9	8841;6907;9682;9611;3832;2874;10009;7464;79718;51592	MI:0047-far western blotting	GO:0006265;GO:0045892;GO:0006473;GO:0006476;GO:0003677;GO:0051276;GO:0005634	DNA topological change;negative regulation of transcription, DNA-templated;protein acetylation;protein deacetylation;DNA binding;chromosome organization;nucleus	10.01.09.05;11.02.03.04.03;14.07.04;16.03.01;42.10.03;70.10	DNA conformation modification (e.g. chromatin);transcription repression;modification by acetylation, deacetylation;DNA binding;organization of chromosome structure;nucleus	None;TBL1;JHDM3A JMJD2 JMJD2A KIAA0677;KIAA1047;EG5 KNSL1 TRIP5;None;KAISO ZNF348;IR10 WDR2;IRA1 TBLR1;KIAA1113 RFG7 TIF1G	HDAC3;TBL1X;KDM4A;NCOR1;KIF11;GPS2;ZBTB33;CORO2A;TBL1XR1;TRIM33	None	Homo sapiens (Human);Homo sapiens (Human);Homo sapiens (Human);Homo sapiens (Human);Homo sapiens (Human);Homo sapiens (Human);Homo sapiens (Human);Homo sapiens (Human);Homo sapiens (Human);Homo sapiens (Human)	Histone deacetylase 3;F-box-like/WD repeat-containing protein TBL1X;Lysine-specific demethylase 4A;Nuclear receptor corepressor 1;Kinesin-like protein KIF11;G protein pathway suppressor 2;Transcriptional regulator Kaiso;Coronin-2A;F-box-like/WD repeat-containing protein TBL1XR1;E3 ubiquitin-protein ligase TRIM33	None	14527417	Kaiso targets the N-CoR complex to the MTA2 gene promoter in a methylation-dependent manner.The authors postulate that deacetylation of chromatin stabilizes the association of Kaiso-N-CoR with chromatin.
2211	1	0	0	0	BARD1-BRCA1-CSTF complex	Human	None	None	P33240;P38398;Q05048;Q12996;Q99728	1478;672;1477;1479;580	MI:0006- anti bait coimmunoprecipitation	GO:0031123;GO:0031124;GO:0003723;GO:0005634	RNA 3'-end processing;mRNA 3'-end processing;RNA binding;nucleus	11.04.03.05;16.03.03;70.10	3'-end processing;RNA binding;nucleus	;RNF53;;;	CSTF2;BRCA1;CSTF1;CSTF3;BARD1	None	Homo sapiens (Human);Homo sapiens (Human);Homo sapiens (Human);Homo sapiens (Human);Homo sapiens (Human)	Cleavage stimulation factor subunit 2 ;Breast cancer type 1 susceptibility protein;Cleavage stimulation factor subunit 1 ;Cleavage stimulation factor subunit 3 ;BRCA1-associated RING domain protein 1	BRCA1 is involved in breast cancer.	10477523	Interaction of BARD1 with CstF inhibits RNA polyadenylation and ensures that at DNA damage sites nascent RNAs are not erroneously polyadenylated.
2217	1	0	0	0	MDC1-MRN-ATM-FANCD2 complex	Human	None	None	O60934;P49959;Q13315;Q14676;Q92878;Q9BXW9	4683;4361;472;9656;10111;2177	MI:0006- anti bait coimmunoprecipitation	GO:0006281;GO:0000075;GO:0003677;GO:0006974;GO:0005634	DNA repair;cell cycle checkpoint;DNA binding;cellular response to DNA damage stimulus;nucleus	10.01.05.01;10.03.01.03;16.03.01;32.01.09;70.10	DNA repair;cell cycle checkpoints (checkpoints of morphogenesis, DNA-damage,-replication, mitotic phase and spindle);DNA binding;DNA damage response;nucleus	NBS NBS1 P95;HNGS1 MRE11;;KIAA0170 NFBD1;;FACD	NBN;MRE11A;ATM;MDC1;RAD50;FANCD2	None	Homo sapiens (Human);Homo sapiens (Human);Homo sapiens (Human);Homo sapiens (Human);Homo sapiens (Human);Homo sapiens (Human)	Nibrin ;Double-strand break repair protein MRE11A ;Serine-protein kinase ATM ;Mediator of DNA damage checkpoint protein 1 ;DNA repair protein RAD50 ;Fanconi anemia group D2 protein	None	12607005	Prior exposure of cells to irradiation appears to reduce the interaction of MDC1 with ATM and FANCD2.
2230	1	0	0	0	PCNA complex	Rabbit	None	None	P11387;P11802;P12004;P27694;P38936;Q00535;Q08211	7150;1019;5111;6117;1026;1020;1660	MI:0006- anti bait coimmunoprecipitation; MI:0071- molecular sieving	GO:0006260;GO:0007049;GO:0005634	DNA replication;cell cycle;nucleus	10.01.03;10.03;70.10	DNA synthesis and replication;cell cycle;nucleus	None;;None;REPA1 RPA70;CAP20 CDKN1 CIP1 MDA6 PIC1 SDI1 WAF1;CDKN5;DDX9 LKP NDH2	TOP1;CDK4;PCNA;RPA1;CDKN1A;CDK5;DHX9	Since none of the proteins from rabbit were available in the UniProt database at the time of annotation, the orthologous human proteins were used.	Homo sapiens (Human);Homo sapiens (Human);Homo sapiens (Human);Homo sapiens (Human);Homo sapiens (Human);Homo sapiens (Human);Homo sapiens (Human)	DNA topoisomerase 1;Cyclin-dependent kinase 4 ;Proliferating cell nuclear antigen;Replication protein A 70 kDa DNA-binding subunit;Cyclin-dependent kinase inhibitor 1 ;Cyclin-dependent-like kinase 5 ;ATP-dependent RNA helicase A	None	11254741	None
2236	1	0	0	0	ASF1-histone containing complex	Human	None	None	O96017;P49321;P50502;P68431;Q13112;Q9NVP2;Q9Y294	11200;4678;6767;None;8208;55723;25842	MI:0071- molecular sieving	GO:0006260;GO:0006265;GO:0051276	DNA replication;DNA topological change;chromosome organization	10.01.03;10.01.09.05;42.10.03	DNA synthesis and replication;DNA conformation modification (e.g. chromatin);organization of chromosome structure	CDS1 CHK2 RAD53;;AAG2 FAM10A1 HIP SNC6;H3FA; H3FL; H3FC; H3FB; H3FD; H3FI; H3FH; H3FK; H3FF; H3FJ;CAF1A CAF1P60 MPHOSPH7 MPP7;;None	CHEK2;NASP;ST13;HIST1H3A;;CHAF1B;ASF1B;ASF1A	None	Homo sapiens (Human);Homo sapiens (Human);Homo sapiens (Human);Homo sapiens (Human);Homo sapiens (Human);Homo sapiens (Human);Homo sapiens (Human)	Serine/threonine-protein kinase Chk2 ;Nuclear autoantigenic sperm protein ;Hsc70-interacting protein ;Histone H3.1;Chromatin assembly factor 1 subunit B ;Histone chaperone ASF1B ;Histone chaperone ASF1A	None	15664198	Asf1 provides the cells with a buffering system for histone excess generated in response to stalled replication and explains how mammalian cells maintain a critical "active" histone pool available for deposition during recovery from replication stresses.
2318	1	0	0	0	ITGA6-ITGB4-Laminin10/12 complex	Human	integrin complex	None	O15230;P07942;P11047;P16144;P23229	3911;3912;3915;3691;3655	MI:0004- affinity chromatography technologies	GO:0007155	cell adhesion	34.07	cell adhesion	KIAA0533 KIAA1907;;LAMB2;None;None	LAMA5;LAMB1;LAMC1;ITGB4;ITGA6	None	Homo sapiens (Human);Homo sapiens (Human);Homo sapiens (Human);Homo sapiens (Human);Homo sapiens (Human)	Laminin subunit alpha-5;Laminin subunit beta-1 ;Laminin subunit gamma-1 ;Integrin beta-4;Integrin alpha-6	None	10671376	None
2529	1	0	0	0	LAT-PLC-gamma-1-p85-GRB2-CBL-VAV-SLP-76 signaling complex, C305 activated	Human	None	None	O43561;P15498;P19174;P22681;P27986;P62993;Q13094	27040;7409;5335;867;5295;2885;3937	MI:0019- coimmunoprecipitation	GO:0007169;GO:0050896;GO:0048015	transmembrane receptor protein tyrosine kinase signaling pathway;response to stimulus;phosphatidylinositol-mediated signaling	30.05.01.12;36.25	transmembrane receptor protein tyrosine kinase signalling pathways;animal specific systemic sensing and response	None;VAV;PLC1;CBL2, RNF55;GRB1;ASH;None	LAT;VAV1;PLCG1;CBL;PIK3R1;GRB2;LCP2	None	Homo sapiens (Human);Homo sapiens (Human);Homo sapiens (Human);Homo sapiens (Human);Homo sapiens (Human);Homo sapiens (Human);Homo sapiens (Human)	Linker for activation of T-cells family member 1;Proto-oncogene vav;1-phosphatidylinositol 4,5-bisphosphate phosphodiesterase gamma-1 ;E3 ubiquitin-protein ligase CBL;Phosphatidylinositol 3-kinase regulatory subunit alpha;Growth factor receptor-bound protein 2;Lymphocyte cytosolic protein 2	None	9489702	The authors show that upon tyrosine phosphorylation, LAT binds Grb2, PLC-gamma1, the p85 subunit of PI3K, and other critical signaling molecules. They provide evidence that LAT plays an important role in linking the TCR to cellular activation.
2573	1	0	0	0	Class C VPS/HOPS complex	Human	None	None	P20339;Q15075;Q96JC1;Q9H269;Q9H270;Q9P253	5868;8411;23339;64601;55823;57617	MI:0004- affinity chromatography technologies	GO:0006897;GO:0007032;GO:0005768	endocytosis;endosome organization;endosome	20.09.18.09.01;42.22;70.22	endocytosis;endosome;endosome	RAB5;ZFYVE2;KIAA0770, TLP, VAM6;None;RNF108;KIAA1475	RAB5A;EEA1;VPS39;VPS16;VPS11;VPS18	None	Homo sapiens (Human);Homo sapiens (Human);Homo sapiens (Human);Homo sapiens (Human);Homo sapiens (Human);Homo sapiens (Human)	Ras-related protein Rab-5A;Early endosome antigen 1 ;Vam6/Vps39-like protein;Vacuolar protein sorting-associated protein 16 homolog;Vacuolar protein sorting-associated protein 11 homolog;Vacuolar protein sorting-associated protein 18 homolog	None	16143105	The class C VPS/HOPS complex, an established GEF for Rab7, interacts with Rab5 and is required for Rab5-to-Rab7 conversion.
2599	1	0	0	0	POLR2A-CCNT1-CDK9-NCL-LEM6-CPSF2 complex	Human	None	None	O60563;P19338;P24928;P50750;Q9P2I0;Q9UBK2	904;4691;5430;1025;53981;10891	MI:0007- anti tag coimmunoprecipitation	GO:2001141;GO:0006355;GO:0000398;GO:0006397;GO:0006468;GO:0006470;GO:0046777;GO:0003676;GO:0006464;GO:0050789;GO:0005634	regulation of RNA biosynthetic process;regulation of transcription, DNA-templated;mRNA splicing, via spliceosome;mRNA processing;protein phosphorylation;protein dephosphorylation;protein autophosphorylation;nucleic acid binding;cellular protein modification process;regulation of biological process;nucleus	11.02.03.04;11.04.03;14.07.03;16.03;14.07;18;70.10	transcriptional control;mRNA processing (splicing, 5'-, 3'-end processing);modification by phosphorylation, dephosphorylation, autophosphorylation;nucleic acid binding;protein modification;REGULATION OF METABOLISM AND PROTEIN FUNCTION;nucleus	None;;POLR2;CDC2L4, TAK;CPSF100 KIAA1367;LEM6 PGC1 PGC1A PPARGC1	CCNT1;NCL;POLR2A;CDK9;CPSF2;PPARGC1A	None	Homo sapiens (Human);Homo sapiens (Human);Homo sapiens (Human);Homo sapiens (Human);Homo sapiens (Human);Homo sapiens (Human)	Cyclin-T1;Nucleolin ;DNA-directed RNA polymerase II subunit RPB1;Cyclin-dependent kinase 9;Cleavage and polyadenylation specificity factor subunit 2 ;Peroxisome proliferator-activated receptor gamma coactivator 1-alpha	None	10983978	The authors demonstrate that PGC-1 is part of both the preinitiation and elongation Pol II complexes, and association with the elongation form of Pol II depends on the C-terminal domain of PGC-1.
2600	1	0	0	0	BRD4 complex	Human	None	None	O60244;O60563;O60885;O75448;P50750;Q15648;Q93074;Q9NVC6	9282;904;23476;9862;1025;5469;9968;9440	MI:0676- tandem affinity purification	GO:0006794;GO:0006796;GO:0006354;GO:0045893;GO:0006464;GO:0043085;GO:0008047;GO:0005634	phosphorus utilization;phosphate-containing compound metabolic process;DNA-templated transcription, elongation;positive regulation of transcription, DNA-templated;cellular protein modification process;positive regulation of catalytic activity;enzyme activator activity;nucleus	01.04;11.02.03.01.04;11.02.03.04.01;14.07;18.02.01.01;70.10	phosphate metabolism;transcription elongation;transcription activation;protein modification;enzyme activator;nucleus	ARC150 CRSP2 CXorf4 DRIP150 EXLM1 RGR1 TRAP170;None;HUNK1;ARC100 CRSP4 DRIP100 KIAA0130 THRAP4 TRAP100;CDC2L4, TAK;ARC205 CRSP1 CRSP200 DRIP205 DRIP230 PBP PPARBP PPARGBP RB18A TRAP220 TRIP2;ARC240 CAGH45 HOPA KIAA0192 TNRC11 TRAP230;ARC77 CRSP6 DRIP77 DRIP80 TRAP80	MED14;CCNT1;BRD4;MED24;CDK9;MED1;MED12;MED17	None	Homo sapiens (Human);Homo sapiens (Human);Homo sapiens (Human);Homo sapiens (Human);Homo sapiens (Human);Homo sapiens (Human);Homo sapiens (Human);Homo sapiens (Human)	Mediator of RNA polymerase II transcription subunit 14;Cyclin-T1;Bromodomain-containing protein 4 ;Mediator of RNA polymerase II transcription subunit 24;Cyclin-dependent kinase 9;Mediator of RNA polymerase II transcription subunit 1;Mediator of RNA polymerase II transcription subunit 12;Mediator of RNA polymerase II transcription subunit 17	None	16109376	None
2601	1	0	0	0	P-TEFb-BRD4-TRAP220 complex	Human	None	None	O60563;O60885;P50750;Q15648	904;23476;1025;5469	MI:0007- anti tag coimmunoprecipitation	GO:0006794;GO:0006796;GO:0006354;GO:0045893;GO:0006464;GO:0043085;GO:0008047;GO:0005634	phosphorus utilization;phosphate-containing compound metabolic process;DNA-templated transcription, elongation;positive regulation of transcription, DNA-templated;cellular protein modification process;positive regulation of catalytic activity;enzyme activator activity;nucleus	01.04;11.02.03.01.04;11.02.03.04.01;14.07;18.02.01.01;70.10	phosphate metabolism;transcription elongation;transcription activation;protein modification;enzyme activator;nucleus	None;HUNK1;CDC2L4, TAK;ARC205 CRSP1 CRSP200 DRIP205 DRIP230 PBP PPARBP PPARGBP RB18A TRAP220 TRIP2	CCNT1;BRD4;CDK9;MED1	None	Homo sapiens (Human);Homo sapiens (Human);Homo sapiens (Human);Homo sapiens (Human)	Cyclin-T1;Bromodomain-containing protein 4 ;Cyclin-dependent kinase 9;Mediator of RNA polymerase II transcription subunit 1	None	16109377	Brd4 is necessary to mediate the interaction between P-TEFb and Mediator complex.
2638	1	0	0	0	HES1 promoter corepressor complex	Human	None	None	P24928;P50613;Q06330;Q09472;Q7KZ85;Q92793	5430;1022;3516;2033;6830;1387	MI:0402- chromatin immunoprecipitation assays	GO:0045892;GO:0003677;GO:0005634	negative regulation of transcription, DNA-templated;DNA binding;nucleus	11.02.03.04.03;16.03.01;70.10	transcription repression;DNA binding;nucleus	POLR2;CAK CAK1 CDKN7 MO15 STK1;IGKJRB IGKJRB1 RBPJK RBPSUH;P300;KIAA0162 SPT6H;CBP	POLR2A;CDK7;RBPJ;EP300;SUPT6H;CREBBP	None	Homo sapiens (Human);Homo sapiens (Human);Homo sapiens (Human);Homo sapiens (Human);Homo sapiens (Human);Homo sapiens (Human)	DNA-directed RNA polymerase II subunit RPB1;Cyclin-dependent kinase 7 ;Recombining binding protein suppressor of hairless ;Histone acetyltransferase p300;Transcription elongation factor SPT6 ;CREB-binding protein	None	15546612	This complex has been studied on the HES1 promoter (a Notch target gene) in cells without Notch signaling.
2639	1	0	0	0	HES1 promoter-Notch enhancer complex	Human	None	None	O60563;P24928;P46531;P49336;P50613;P50750;Q06330;Q09472;Q15648;Q7KZ85;Q92585;Q9BT40;Q9Y5B9	904;5430;4851;1024;1022;1025;3516;2033;5469;6830;9794;51763;11198	MI:0402- chromatin immunoprecipitation assays	GO:0045893;GO:0003677;GO:0007219;GO:0005634	positive regulation of transcription, DNA-templated;DNA binding;Notch signaling pathway;nucleus	11.02.03.04.01;16.03.01;30.05.02.14;70.10	transcription activation;DNA binding;Notch-receptor signalling pathway;nucleus	None;POLR2;TAN1;None;CAK CAK1 CDKN7 MO15 STK1;CDC2L4, TAK;IGKJRB IGKJRB1 RBPJK RBPSUH;P300;ARC205 CRSP1 CRSP200 DRIP205 DRIP230 PBP PPARBP PPARGBP RB18A TRAP220 TRIP2;KIAA0162 SPT6H;KIAA0200;PPS SKIP;FACT140 FACTP140	CCNT1;POLR2A;NOTCH1;CDK8;CDK7;CDK9;RBPJ;EP300;MED1;SUPT6H;MAML1;INPP5K;SUPT16H	None	Homo sapiens (Human);Homo sapiens (Human);Homo sapiens (Human);Homo sapiens (Human);Homo sapiens (Human);Homo sapiens (Human);Homo sapiens (Human);Homo sapiens (Human);Homo sapiens (Human);Homo sapiens (Human);Homo sapiens (Human);Homo sapiens (Human);Homo sapiens (Human)	Cyclin-T1;DNA-directed RNA polymerase II subunit RPB1;Neurogenic locus notch homolog protein 1 ;Cyclin-dependent kinase 8;Cyclin-dependent kinase 7 ;Cyclin-dependent kinase 9;Recombining binding protein suppressor of hairless ;Histone acetyltransferase p300;Mediator of RNA polymerase II transcription subunit 1;Transcription elongation factor SPT6 ;Mastermind-like protein 1 ;Inositol polyphosphate…	None	15546612	After Notch signaling endogenous CDK8 is recruited to the HES1 promoter (a Notch target gene) together with Notch and MAM. Signaling also induces binding of SKIP, as well as two transcription elongation factors, P-TEFb and FACT.
2657	1	0	0	0	ESR1-CDK7-CCNH-MNAT1-MTA1-HDAC2 complex	Human	None	None	P03372;P50613;P51946;P51948;Q13330;Q92769	2099;1022;902;4331;9112;3066	MI:0019- coimmunoprecipitation	GO:2001141;GO:0006355;GO:0006468;GO:0006470;GO:0046777;GO:0006464;GO:0050789;GO:0023052;GO:0005634	regulation of RNA biosynthetic process;regulation of transcription, DNA-templated;protein phosphorylation;protein dephosphorylation;protein autophosphorylation;cellular protein modification process;regulation of biological process;signaling;nucleus	11.02.03.04;14.07.03;14.07;18;30.01;70.10	transcriptional control;modification by phosphorylation, dephosphorylation, autophosphorylation;protein modification;REGULATION OF METABOLISM AND PROTEIN FUNCTION;cellular signalling;nucleus	ESR, NR3A1;CAK CAK1 CDKN7 MO15 STK1;;CAP35 MAT1 RNF66;None;None	ESR1;CDK7;CCNH;MNAT1;MTA1;HDAC2	None	Homo sapiens (Human);Homo sapiens (Human);Homo sapiens (Human);Homo sapiens (Human);Homo sapiens (Human);Homo sapiens (Human)	Estrogen receptor;Cyclin-dependent kinase 7 ;Cyclin-H ;CDK-activating kinase assembly factor MAT1 ;Metastasis-associated protein MTA1;Histone deacetylase 2	MTA1 is involved in metastasis or cancer formation.	12527756	The authors identified MAT1 as a target of corepressor MTA1 and provided new evidence to suggest that the transactivation functions of ER are influenced by the regulatory interactions between CAK and MTA1.
2685	1	0	0	0	RNA polymerase II (RNAPII)	Human	None	None	O15514;P13984;P19387;P19388;P24928;P30876;P35269;P36954;P52434;P52435;P53803;P61218;P62487;P62875;Q00403;Q9BWH6;Q9Y5B0	5433;2963;5432;5434;5430;5431;2962;5438;5437;5439;5440;5435;5436;5441;2959;26015;9150	MI:0004- affinity chromatography technologies; MI:0069- mass spectrometry studies of complexes	GO:0006351;GO:0003677;GO:0005634	transcription, DNA-templated;DNA binding;nucleus	11;16.03.01;70.10	TRANSCRIPTION;DNA binding;nucleus	;RAP30;;;POLR2;;RAP74;;;POLR2J1;;POLRF;RPB7;;TF2B TFIIB;KIAA1403;FCP1	POLR2D;GTF2F2;POLR2C;POLR2E;POLR2A;POLR2B;GTF2F1;POLR2I;POLR2H;POLR2J;POLR2K;POLR2F;POLR2G;POLR2L;GTF2B;RPAP1;CTDP1	None	Homo sapiens (Human);Homo sapiens (Human);Homo sapiens (Human);Homo sapiens (Human);Homo sapiens (Human);Homo sapiens (Human);Homo sapiens (Human);Homo sapiens (Human);Homo sapiens (Human);Homo sapiens (Human);Homo sapiens (Human);Homo sapiens (Human);Homo sapiens (Human);Homo sapiens (Human);Homo sapiens (Human);Homo sapiens (Human);Homo sapiens (Human)	DNA-directed RNA polymerase II subunit RPB4 ;General transcription factor IIF subunit 2 ;DNA-directed RNA polymerase II subunit RPB3 ;DNA-directed RNA polymerases I, II, and III subunit RPABC1 ;DNA-directed RNA polymerase II subunit RPB1;DNA-directed RNA polymerase II subunit RPB2 ;General transcription factor IIF subunit 1;DNA-directed RNA polymerase II subunit RPB9 ;DNA-directed RNA polymerases…	None	15282305	The authors demonstrate the purification of a functionally active human RNAPII by the use of doubly tagged subunits expressed in mammalian cells.
2686	1	0	0	0	BRCA1-core RNA polymerase II complex	Human	None	None	O15514;P19387;P19388;P24928;P30876;P36954;P38398;P52434;P52435;P53803;P61218;P62487;P62875	5433;5432;5434;5430;5431;5438;672;5437;5439;5440;5435;5436;5441	MI:0004- affinity chromatography technologies	GO:0006351;GO:0003677;GO:0005634	transcription, DNA-templated;DNA binding;nucleus	11;16.03.01;70.10	TRANSCRIPTION;DNA binding;nucleus	;;;POLR2;;;RNF53;;POLR2J1;;POLRF;RPB7;	POLR2D;POLR2C;POLR2E;POLR2A;POLR2B;POLR2I;BRCA1;POLR2H;POLR2J;POLR2K;POLR2F;POLR2G;POLR2L	None	Homo sapiens (Human);Homo sapiens (Human);Homo sapiens (Human);Homo sapiens (Human);Homo sapiens (Human);Homo sapiens (Human);Homo sapiens (Human);Homo sapiens (Human);Homo sapiens (Human);Homo sapiens (Human);Homo sapiens (Human);Homo sapiens (Human);Homo sapiens (Human)	DNA-directed RNA polymerase II subunit RPB4 ;DNA-directed RNA polymerase II subunit RPB3 ;DNA-directed RNA polymerases I, II, and III subunit RPABC1 ;DNA-directed RNA polymerase II subunit RPB1;DNA-directed RNA polymerase II subunit RPB2 ;DNA-directed RNA polymerase II subunit RPB9 ;Breast cancer type 1 susceptibility protein;DNA-directed RNA polymerases I, II, and III subunit RPABC3 ;DNA-directe…	None	10725406	The transcriptional coactivator BRCA1 interacts directly with the core Pol II complex in vitro.
2715	1	0	0	0	Ubiquitin E3 ligase (CSN1, CSN8, HRT1, SKP1, SKP2, CUL1, CUL2, CUL3)	Human	None	None	P62877;P63208;Q13098;Q13309;Q13616;Q13617;Q13618;Q99627	9978;6500;2873;6502;8454;8453;8452;10920	MI:0047-far western blotting	None	None	None	None	RNF75, ROC1;EMC19, OCP2, SKP1A, TCEB1L;COPS1, CSN1;FBXL1;None;None;KIAA0617;CSN8	RBX1;SKP1;GPS1;SKP2;CUL1;CUL2;CUL3;COPS8	None	Homo sapiens (Human);Homo sapiens (Human);Homo sapiens (Human);Homo sapiens (Human);Homo sapiens (Human);Homo sapiens (Human);Homo sapiens (Human);Homo sapiens (Human)	E3 ubiquitin-protein ligase RBX1;S-phase kinase-associated protein 1;COP9 signalosome complex subunit 1;S-phase kinase-associated protein 2;Cullin-1;Cullin-2;Cullin-3;COP9 signalosome complex subunit 8	None	11337588	Ubiquitin E3 ligases covalently attach ubiquitin to a lysine residue on a target protein. Polyubiquitination marks proteins for degradation by the proteasome. SCF ubiquitin ligases consist of at least four subunits: CUL1 and HRT1 (=ROC1, RBX1), which harbor a core ubiquitin ligase activity; a variable F-box protein that serves as a substrate receptor; and SKP1, which links the two modules togethe…
2721	1	1	0	0	HCF-1 complex	Human	HCF-1-associated protein complex	None	O15047;O15294;O75182;O75446;P07900;P08047;P11021;P11142;P34932;P51610;P61964;Q09028;Q13547;Q16576;Q92769;Q96ST3;Q9H7L9;Q9UBL3	9739;8473;23309;8819;3320;6667;3309;3312;3308;3054;11091;5928;3065;5931;3066;25942;64426;9070	MI:0007-anti tag coimmunoprecipitation	GO:0006265;GO:0000910;GO:0000917;GO:2001141;GO:0006355;GO:0000902;GO:0016049;GO:0051276;GO:0005634;GO:0016575;GO:0016571	DNA topological change;cytokinesis;barrier septum assembly;regulation of RNA biosynthetic process;regulation of transcription, DNA-templated;cell morphogenesis;cell growth;chromosome organization;nucleus;histone deacetylation;histone methylation	10.01.09.05;10.03.03;11.02.03.04;40.01;42.10.03;70.10	DNA conformation modification (e.g. chromatin);cytokinesis (cell division) /septum formation and hydrolysis;transcriptional control;cell growth / morphogenesis;organization of chromosome structure;nucleus	KIAA0339, KMT2F, SET1, SET1A;None;KIAA0700;None;HSP90A HSPC1 HSPCA;TSFP1;GRP78;HSC70, HSP73, HSPA10;APG2;HCF1, HFC1;BIG3;RBAP48;RPD3L1;RBAP46;None;None;SAP45 SDS3;ASH2L1	SETD1A;OGT;SIN3B;SAP30;HSP90AA1;SP1;HSPA5;HSPA8;HSPA4;HCFC1;WDR5;RBBP4;HDAC1;RBBP7;HDAC2;SIN3A;SUDS3;ASH2L	Since the authors did not specify HSP90A, we used HSP90AA1.	Homo sapiens (Human);Homo sapiens (Human);Homo sapiens (Human);Homo sapiens (Human);Homo sapiens (Human);Homo sapiens (Human);Homo sapiens (Human);Homo sapiens (Human);Homo sapiens (Human);Homo sapiens (Human);Homo sapiens (Human);Homo sapiens (Human);Homo sapiens (Human);Homo sapiens (Human);Homo sapiens (Human);Homo sapiens (Human);Homo sapiens (Human);Homo sapiens (Human)	Histone-lysine N-methyltransferase SETD1A;UDP-N-acetylglucosamine--peptide N-acetylglucosaminyltransferase 110 kDa subunit;Paired amphipathic helix protein Sin3b;Histone deacetylase complex subunit SAP30;Heat shock protein HSP 90-alpha;Transcription factor Sp1;78 kDa glucose-regulated protein;Heat shock cognate 71 kDa protein;Heat shock 70 kDa protein 4;Host cell factor 1;WD repeat-containing pro…	None	12670868	HCF-1 can regulate transcription, both positively and negatively, through selective modulation of chromatin structure.
2727	1	0	0	0	SRC-3 complex	Human	None	None	O14920;O15111;P10155;Q15596;Q92793;Q9Y6K9;Q9Y6Q9	3551;1147;6738;10499;1387;8517;8202	MI:0006- anti bait coimmunoprecipitation; MI:0071- molecular sieving; MI:0226- ion exchange chromatography	GO:0045893;GO:0006473;GO:0006476;GO:0007249;GO:0023052;GO:0006954;GO:0005634	positive regulation of transcription, DNA-templated;protein acetylation;protein deacetylation;I-kappaB kinase/NF-kappaB signaling;signaling;inflammatory response;nucleus	11.02.03.04.01;14.07.04;30.01.05.01.04;30.01;36.25.16.07;70.10	transcription activation;modification by acetylation, deacetylation;NIK-I-kappaB/NF-kappaB cascade;cellular signalling;inflammatory response;nucleus	IKKB;IKKA, TCF16;RO60 SSA2;BHLHE75 SRC2 TIF2;CBP;FIP3, NEMO;AIB1, BHLHE42, RAC3, TRAM1, ACTR	IKBKB;CHUK;TROVE2;NCOA2;CREBBP;IKBKG;NCOA3	None	Homo sapiens (Human);Homo sapiens (Human);Homo sapiens (Human);Homo sapiens (Human);Homo sapiens (Human);Homo sapiens (Human);Homo sapiens (Human)	Inhibitor of nuclear factor kappa-B kinase subunit beta;Inhibitor of nuclear factor kappa-B kinase subunit alpha;60 kDa SS-A/Ro ribonucleoprotein ;Nuclear receptor coactivator 2 ;CREB-binding protein;NF-kappa-B essential modulator;Nuclear receptor coactivator 3	None	11971985	SRC-3 enhances NF-kappaB-mediated gene expression in concert with IKK.
2755	1	1	1	0	17S U2 snRNP	Human	None	None	O15042;O43143;O75533;O75937;O75940;P08579;P09661;P10809;P14678;P26368;P62304;P62306;P62308;P62314;P62316;P62318;Q01081;Q07955;Q12874;Q12931;Q13435;Q15393;Q15427;Q15428;Q15459;Q7L014;Q7RTV0;Q8IWX8;Q96I25;Q9BWJ5;Q9P0W2;Q9UHX1;Q9Y3B4	23350;1665;23451;22826;10285;6629;6627;3329;6628;11338;6635;6636;6637;6632;6633;6634;7307;6426;10946;10131;10992;23450;10262;8175;10291;9879;84844;10523;84991;83443;10362;22827;51639	MI:0019- coimmunoprecipitation	GO:0008380;GO:0005634	RNA splicing;nucleus	11.04.03.01;70.10	splicing;nucleus	KIAA0332 SR140;DBP1 DDX15;SAP155;SPF31;SMNR SPF30;;;HSP60;COD SNRPB1;U2AF65;;PBSCF;PBSCG;;SNRPD1;;U2AF35 U2AFBP;ASF SF2 SF2P33 SFRS1;SAP61;HSP75;SAP145;KIAA0017 SAP130;SAP49;SAP62;SAP114;KIAA0801;;DAN26 SCAF6;SPF45;SF3B10;BRAF35 HMGX2 HMGXB2 SMARCE1R;FIR ROBPI SIAHBP1;SAP14 SF3B14 SF3B14A	U2SURP;DHX15;SF3B1;DNAJC8;SMNDC1;SNRPB2;SNRPA1;HSPD1;SNRPB;U2AF2;SNRPE;SNRPF;SNRPG;SNRPD1;SNRPD2;SNRPD3;U2AF1;SRSF1;SF3A3;TRAP1;SF3B2;SF3B3;SF3B4;SF3A2;SF3A1;DDX46;PHF5A;CHERP;RBM17;SF3B5;HMG20B;PUF60;SF3B6	None	Homo sapiens (Human);Homo sapiens (Human);Homo sapiens (Human);Homo sapiens (Human);Homo sapiens (Human);Homo sapiens (Human);Homo sapiens (Human);Homo sapiens (Human);Homo sapiens (Human);Homo sapiens (Human);Homo sapiens (Human);Homo sapiens (Human);Homo sapiens (Human);Homo sapiens (Human);Homo sapiens (Human);Homo sapiens (Human);Homo sapiens (Human);Homo sapiens (Human);Homo sapiens (Human);…	U2 snRNP-associated SURP motif-containing protein ;Pre-mRNA-splicing factor ATP-dependent RNA helicase DHX15 ;Splicing factor 3B subunit 1 ;DnaJ homolog subfamily C member 8 ;Survival of motor neuron-related-splicing factor 30 ;U2 small nuclear ribonucleoprotein B'' ;U2 small nuclear ribonucleoprotein A' ;60 kDa heat shock protein, mitochondrial ;Small nuclear ribonucleoprotein-associated protein…	None	12234937	Spliceosome assembly is initiated by the interaction of the U1 snRNP with the 5' splice site, forming the E complex. The latter also contains the 17S U2 snRNP, which at this stage associates via a non-base pairing interaction. In a subsequent ATP-dependent step, the U2 snRNA base pairs with the branch site of the pre-mRNA leading to stable association of the U2 snRNP and formation of the so-calle…
2757	1	0	0	0	SMN complex, U7 snRNA specific	Human	None	None	P14678;P62304;P62306;P62308;P62318;P83369;Q969L4	6628;6635;6636;6637;6634;134353;84967	MI:0019- coimmunoprecipitation	GO:0008380;GO:0032774;GO:0006461;GO:0003723;GO:0005737;GO:0005634	RNA splicing;RNA biosynthetic process;protein complex assembly;RNA binding;cytoplasm;nucleus	11.04.03.01;11.02;14.10;16.03.03;70.03;70.10	splicing;RNA synthesis;assembly of protein complexes;RNA binding;cytoplasm;nucleus	COD SNRPB1;;PBSCF;PBSCG;;;	SNRPB;SNRPE;SNRPF;SNRPG;SNRPD3;LSM11;LSM10	None	Homo sapiens (Human);Homo sapiens (Human);Homo sapiens (Human);Homo sapiens (Human);Homo sapiens (Human);Homo sapiens (Human);Homo sapiens (Human)	Small nuclear ribonucleoprotein-associated proteins B and B' ;Small nuclear ribonucleoprotein E ;Small nuclear ribonucleoprotein F ;Small nuclear ribonucleoprotein G ;Small nuclear ribonucleoprotein Sm D3 ;U7 snRNA-associated Sm-like protein LSm11;U7 snRNA-associated Sm-like protein LSm10	Spinal muscular atrophy (SMA)	12975319	The Lsm11 protein of the U7 snRNA specific SMN complex plays an important role in histone RNA 3' end processing.
2766	1	1	1	1	TERF2-RAP1 complex	Human	None	None	P12956;P13010;P49959;Q15554;Q92878;Q9BSI4;Q9NYB0	2547;7520;4361;7014;10111;26277;54386	MI:0007- anti tag coimmunoprecipitation	GO:0003677;GO:0006974;GO:0051276;GO:0005634	DNA binding;cellular response to DNA damage stimulus;chromosome organization;nucleus	16.03.01;32.01.09;42.10.03;70.10	DNA binding;DNA damage response;organization of chromosome structure;nucleus	G22P1;G22P2;HNGS1 MRE11;TRBF2 TRF2;;TIN2;DRIP5 RAP1	XRCC6;XRCC5;MRE11A;TERF2;RAD50;TINF2;TERF2IP	None	Homo sapiens (Human);Homo sapiens (Human);Homo sapiens (Human);Homo sapiens (Human);Homo sapiens (Human);Homo sapiens (Human);Homo sapiens (Human)	X-ray repair cross-complementing protein 6 ;X-ray repair cross-complementing protein 5 ;Double-strand break repair protein MRE11A ;Telomeric repeat-binding factor 2 ;DNA repair protein RAD50 ;TERF1-interacting nuclear factor 2 ;Telomeric repeat-binding factor 2-interacting protein 1	None	15383534	This complex is responsible for proper maintenance of telomere length and structure.
2775	1	0	0	0	MDC1-p53BP1-SMC1 complex	Human	None	None	Q12888;Q14676;Q14683	7158;9656;8243	MI:0006- anti bait coimmunoprecipitation	GO:0006281;GO:0000075;GO:0003677;GO:0005634	DNA repair;cell cycle checkpoint;DNA binding;nucleus	10.01.05.01;10.03.01.03;16.03.01;70.10	DNA repair;cell cycle checkpoints (checkpoints of morphogenesis, DNA-damage,-replication, mitotic phase and spindle);DNA binding;nucleus	;KIAA0170 NFBD1;DXS423E KIAA0178 SB1.8 SMC1 SMC1L1	TP53BP1;MDC1;SMC1A	None	Homo sapiens (Human);Homo sapiens (Human);Homo sapiens (Human)	Tumor suppressor p53-binding protein 1 ;Mediator of DNA damage checkpoint protein 1 ;Structural maintenance of chromosomes protein 1A	None	12607005	Interaction of MDC1 with 53BP1 and SMC1 is unaffected by DNA damage.
2814	1	1	1	1	BRCA1-HDAC1-HDAC2 complex	Human	None	None	P38398;Q13547;Q92769	672;3065;3066	MI:0007- anti tag coimmunoprecipitation	GO:0006281;GO:0006473;GO:0006476;GO:0005634	DNA repair;protein acetylation;protein deacetylation;nucleus	10.01.05.01;14.07.04;70.10	DNA repair;modification by acetylation, deacetylation;nucleus	RNF53;RPD3L1;None	BRCA1;HDAC1;HDAC2	None	Homo sapiens (Human);Homo sapiens (Human);Homo sapiens (Human)	Breast cancer type 1 susceptibility protein;Histone deacetylase 1;Histone deacetylase 2	BRCA1 is involved in breast cancer.	10220405	BRCA1 interacts with components of the histone deacetylase complex, and therefore may explain the involvement of BRCA1 in multiple processes such as transcription, DNA repair, and recombination. BRCA1 associates with HDAC1 and HDAC2 via the BRCT domain.
2825	1	0	0	0	BRCA1-RNA polymerase II complex	Human	None	None	O15514;P13984;P18074;P19387;P19388;P19447;P20226;P24928;P29083;P29084;P30876;P32780;P35269;P36954;P38398;P52434;P52435;P53803;P61218;P62487;P62875;Q00403;Q13503;Q13888;Q13889;Q92759	5433;2963;2068;5432;5434;2071;6908;5430;2960;2961;5431;2965;2962;5438;672;5437;5439;5440;5435;5436;5441;2959;9412;2966;2967;2968	MI:0029- cosedimentation through density gradients; MI:0006- anti bait coimmunoprecipitation	GO:0006351;GO:0003677;GO:0005634	transcription, DNA-templated;DNA binding;nucleus	11;16.03.01;70.10	TRANSCRIPTION;DNA binding;nucleus	;RAP30;XPD XPDC;;;XPB XPBC;GTF2D1 TF2D TFIID;POLR2;TF2E1;TF2E2;;BTF2;RAP74;;RNF53;;POLR2J1;;POLRF;RPB7;;TF2B TFIIB;SRB7 SURB7;BTF2P44;;	POLR2D;GTF2F2;ERCC2;POLR2C;POLR2E;ERCC3;TBP;POLR2A;GTF2E1;GTF2E2;POLR2B;GTF2H1;GTF2F1;POLR2I;BRCA1;POLR2H;POLR2J;POLR2K;POLR2F;POLR2G;POLR2L;GTF2B;MED21;GTF2H2;GTF2H3;GTF2H4	None	Homo sapiens (Human);Homo sapiens (Human);Homo sapiens (Human);Homo sapiens (Human);Homo sapiens (Human);Homo sapiens (Human);Homo sapiens (Human);Homo sapiens (Human);Homo sapiens (Human);Homo sapiens (Human);Homo sapiens (Human);Homo sapiens (Human);Homo sapiens (Human);Homo sapiens (Human);Homo sapiens (Human);Homo sapiens (Human);Homo sapiens (Human);Homo sapiens (Human);Homo sapiens (Human);…	DNA-directed RNA polymerase II subunit RPB4 ;General transcription factor IIF subunit 2 ;TFIIH basal transcription factor complex helicase XPD subunit ;DNA-directed RNA polymerase II subunit RPB3 ;DNA-directed RNA polymerases I, II, and III subunit RPABC1 ;TFIIH basal transcription factor complex helicase XPB subunit ;TATA-box-binding protein;DNA-directed RNA polymerase II subunit RPB1;General tr…	BRCA1 is involved in breast cancer.	9159119	The Brca1 tumor supressor protein is associated with the transcription process.
2829	1	1	0	0	RSmad complex	Human	None	None	P51532;P84022;Q13485;Q15796;Q8NFD5;Q8TAQ2;Q92793;Q92922;Q9UPN9;Q9Y6Q9	6597;4088;4089;4087;57492;6601;1387;6599;51592;8202	MI:0004- affinity chromatography technologies	GO:2001141;GO:0006355;GO:0007179;GO:0005634	regulation of RNA biosynthetic process;regulation of transcription, DNA-templated;transforming growth factor beta receptor signaling pathway;nucleus	11.02.03.04;30.05.01.18.01;70.10	transcriptional control;TGF-beta-receptor signalling pathway;nucleus	BAF190A BRG1 SNF2B SNF2L4;MADH3;DPC4 MADH4;MADH2, MADR2;BAF250B DAN15 KIAA1235 OSA2;BAF170;CBP;BAF155;KIAA1113 RFG7 TIF1G;AIB1, BHLHE42, RAC3, TRAM1, ACTR	SMARCA4;SMAD3;SMAD4;SMAD2;ARID1B;SMARCC2;CREBBP;SMARCC1;TRIM33;NCOA3	None	Homo sapiens (Human);Homo sapiens (Human);Homo sapiens (Human);Homo sapiens (Human);Homo sapiens (Human);Homo sapiens (Human);Homo sapiens (Human);Homo sapiens (Human);Homo sapiens (Human);Homo sapiens (Human)	Transcription activator BRG1;Mothers against decapentaplegic homolog 3;Mothers against decapentaplegic homolog 4;Mothers against decapentaplegic homolog 2;AT-rich interactive domain-containing protein 1B;SWI/SNF complex subunit SMARCC2;CREB-binding protein;SWI/SNF complex subunit SMARCC1;E3 ubiquitin-protein ligase TRIM33;Nuclear receptor coactivator 3	None	16751102	Affinity purification of proteins that selectively bind to activated RSmads.
2837	1	0	0	0	Profilin 1 complex	Human	None	None	P07737;P11142;P55072;P63261;Q00610;Q9BVA1	5216;3312;7415;71;1213;347733	MI:0019- coimmunoprecipitation	GO:0006461;GO:0006897;GO:0030036	protein complex assembly;endocytosis;actin cytoskeleton organization	14.10;20.09.18.09.01;42.04.03	assembly of protein complexes;endocytosis;actin cytoskeleton	;HSC70, HSP73, HSPA10;None;ACTG;CLH17, CLTCL2, KIAA0034, CHC;	PFN1;HSPA8;VCP;ACTG1;CLTC;TUBB2B	None	Homo sapiens (Human);Homo sapiens (Human);Homo sapiens (Human);Homo sapiens (Human);Homo sapiens (Human);Homo sapiens (Human)	Profilin-1 ;Heat shock cognate 71 kDa protein;Transitional endoplasmic reticulum ATPase;Actin, cytoplasmic 2;Clathrin heavy chain 1;Tubulin beta-2B chain	None	9463375	In brain profilin I complex links the actin cytoskeleton and endocytic membrane flow, directing actin and clathrin assembly to distinct membrane domains.
2838	1	0	0	0	AR coactivator complex	Human	p44-PRMT-ICLN complex	None	O14744;P54105;Q9BQA1	10419;1207;79084	MI:0007- anti tag coimmunoprecipitation	GO:0045893;GO:0018126;GO:0006479;GO:0003677;GO:0023052;GO:0030850;GO:0005634	positive regulation of transcription, DNA-templated;protein hydroxylation;protein methylation;DNA binding;signaling;prostate gland development;nucleus	11.02.03.04.01;14.07.09;16.03.01;30.01;47.03.21.04;70.10	transcription activation;posttranslational modification of amino acids (e.g. hydroxylation, methylation);DNA binding;cellular signalling;prostate gland;nucleus	HRMT1L5 IBP72 JBP1 SKB1;CLCI ICLN;MEP50 WD45	PRMT5;CLNS1A;WDR77	None	Homo sapiens (Human);Homo sapiens (Human);Homo sapiens (Human)	Protein arginine N-methyltransferase 5;Methylosome subunit pICln ;Methylosome protein 50	Overexpression of WDR77 (p44) correlates with prostate tumorigenesis.	12972618	This complex enhances AR-driven transcription.
2851	1	1	1	1	ING2 complex	Human	None	None	O75446;P29374;Q09028;Q13547;Q16576;Q5PSV4;Q92769;Q96ST3;Q9H0E3;Q9H160;Q9H7L9;Q9HCU9	8819;5926;5928;3065;5931;84312;3066;25942;79595;3622;64426;25855	MI:0069- mass spectrometry studies of complexes; MI:0004- affinity chromatography technologies	GO:0006265;GO:0000278;GO:0051726;GO:0006473;GO:0006476;GO:0006915;GO:0001525;GO:0051276;GO:0005634	DNA topological change;mitotic cell cycle;regulation of cell cycle;protein acetylation;protein deacetylation;apoptotic process;angiogenesis;chromosome organization;nucleus	10.01.09.05;10.03.01.01;10.03.01;14.07.04;40.10.02;41.05.16;42.10.03;70.10	DNA conformation modification (e.g. chromatin);mitotic cell cycle;mitotic cell cycle and cell cycle control;modification by acetylation, deacetylation;apoptosis (type I programmed cell death);angiogenesis;organization of chromosome structure;nucleus	None;RBBP1 RBP1;RBAP48;RPD3L1;RBAP46;;None;None;None;ING1L;SAP45 SDS3;	SAP30;ARID4A;RBBP4;HDAC1;RBBP7;BRMS1L;HDAC2;SIN3A;SAP130;ING2;SUDS3;BRMS1	None	Homo sapiens (Human);Homo sapiens (Human);Homo sapiens (Human);Homo sapiens (Human);Homo sapiens (Human);Homo sapiens (Human);Homo sapiens (Human);Homo sapiens (Human);Homo sapiens (Human);Homo sapiens (Human);Homo sapiens (Human);Homo sapiens (Human)	Histone deacetylase complex subunit SAP30;AT-rich interactive domain-containing protein 4A ;Histone-binding protein RBBP4;Histone deacetylase 1;Histone-binding protein RBBP7;Breast cancer metastasis-suppressor 1-like protein ;Histone deacetylase 2;Paired amphipathic helix protein Sin3a;Histone deacetylase complex subunit SAP130;Inhibitor of growth protein 2 ;Sin3 histone deacetylase corepressor c…	None	16387653	ING2 is in an HDAC complex similar to ING1. ING subunits are probably crucial for acetylation of chromatin substrates.
2918	1	1	1	1	Ku antigen-YY1-alphaMyHC promoter complex	Human	Ku70-Ku80-YY1-alphaMyHC promoter complex	None	P12956;P13010;P25490	2547;7520;7528	MI:0412- electrophoretic mobility supershift assay; MI:0006- anti bait coimmunoprecipitation	GO:0045892;GO:0003677;GO:0005634	negative regulation of transcription, DNA-templated;DNA binding;nucleus	11.02.03.04.03;16.03.01;70.10	transcription repression;DNA binding;nucleus	G22P1;G22P2;INO80S	XRCC6;XRCC5;YY1	None	Homo sapiens (Human);Homo sapiens (Human);Homo sapiens (Human)	X-ray repair cross-complementing protein 6 ;X-ray repair cross-complementing protein 5 ;Transcriptional repressor protein YY1	Human heart failure	15367688	Ku complex binds to the human alphaMyHC promoter and represses alphaMyHC expression. Ku70 and YY1 protein levels are increased in patients with heart failure.
2922	1	0	0	0	LAT-PLC-gamma-1-p85-GRB2-SOS signaling complex, C305 activated	Human	None	None	O43561;P19174;P27986;P62993;Q07889	27040;5335;5295;2885;6654	MI:0019- coimmunoprecipitation	GO:0007169;GO:0050896;GO:0048015	transmembrane receptor protein tyrosine kinase signaling pathway;response to stimulus;phosphatidylinositol-mediated signaling	30.05.01.12;36.25	transmembrane receptor protein tyrosine kinase signalling pathways;animal specific systemic sensing and response	None;PLC1;GRB1;ASH;None	LAT;PLCG1;PIK3R1;GRB2;SOS1	None	Homo sapiens (Human);Homo sapiens (Human);Homo sapiens (Human);Homo sapiens (Human);Homo sapiens (Human)	Linker for activation of T-cells family member 1;1-phosphatidylinositol 4,5-bisphosphate phosphodiesterase gamma-1 ;Phosphatidylinositol 3-kinase regulatory subunit alpha;Growth factor receptor-bound protein 2;Son of sevenless homolog 1	None	9489702	The authors show that upon tyrosine phosphorylation, LAT binds Grb2, PLC-gamma1, the p85 subunit of PI3K, and other critical signaling molecules. They provide evidence that LAT plays an important role in linking the TCR to cellular activation.
2936	1	0	0	0	Ecsit complex (ECSIT, MT-CO2, GAPDH, TRAF6, NDUFAF1)	Human	None	None	P00403;P04406;Q9BQ95;Q9Y375;Q9Y4K3	4513;2597;51295;51103;7189	MI:0047-far western blotting	GO:0006461;GO:0005739	protein complex assembly;mitochondrion	14.10;70.16	assembly of protein complexes;mitochondrion	COII COXII MTCO2;GAPD;None;CIA30;RNF85	MT-CO2;GAPDH;ECSIT;NDUFAF1;TRAF6	None	Homo sapiens (Human);Homo sapiens (Human);Homo sapiens (Human);Homo sapiens (Human);Homo sapiens (Human)	Cytochrome c oxidase subunit 2;Glyceraldehyde-3-phosphate dehydrogenase;Evolutionarily conserved signaling intermediate in Toll pathway, mitochondrial;Complex I intermediate-associated protein 30, mitochondrial;TNF receptor-associated factor 6	None	17344420	Ecsit is a cytosolic adaptor protein essential for inflammatory response and embryonic development via the Toll-like and BMP (bone morphogenetic protein) signal transduction pathways, respectively. Here, a mitochondrial function for Ecsit (an evolutionary conserved signaling intermediate in Toll pathways) in the assembly of mitochondrial complex I (NADH:ubiquinone oxidoreductase) has also been de…
2939	1	0	0	0	Ecsit complex (ECSIT, MT-CO2, NDUFA1, MT-ND1, TRAF6, NDUFAF1)	Human	None	None	O15239;P00403;P03886;Q9BQ95;Q9Y375;Q9Y4K3	4694;4513;4535;51295;51103;7189	MI:0019-coimmunoprecipitation	GO:0006461;GO:0005739	protein complex assembly;mitochondrion	14.10;70.16	assembly of protein complexes;mitochondrion	None;COII COXII MTCO2;MTND1 NADH1 ND1;None;CIA30;RNF85	NDUFA1;MT-CO2;MT-ND1;ECSIT;NDUFAF1;TRAF6	None	Homo sapiens (Human);Homo sapiens (Human);Homo sapiens (Human);Homo sapiens (Human);Homo sapiens (Human);Homo sapiens (Human)	NADH dehydrogenase [ubiquinone] 1 alpha subcomplex subunit 1;Cytochrome c oxidase subunit 2;NADH-ubiquinone oxidoreductase chain 1;Evolutionarily conserved signaling intermediate in Toll pathway, mitochondrial;Complex I intermediate-associated protein 30, mitochondrial;TNF receptor-associated factor 6	None	17344420	Ecsit is a cytosolic adaptor protein essential for inflammatory response and embryonic development via the Toll-like and BMP (bone morphogenetic protein) signal transduction pathways, respectively. Here, a mitochondrial function for Ecsit (an evolutionary conserved signaling intermediate in Toll pathways) in the assembly of mitochondrial complex I (NADH:ubiquinone oxidoreductase) has also been de…
3040	1	0	0	0	Multisynthetase complex	Human	Aminoacyl tRNAsynthetase multienzyme complex	None	O43324;P07814;P14868;P41252;P47897;P54136;P56192;Q12904;Q13155;Q15046;Q9P2J5	9521;2058;1615;3376;5859;5917;4141;9255;7965;3735;51520	MI:0028- cosedimentation in solution; MI:0226- ion exchange chromatography	GO:0004812;GO:0005737;GO:0005634	aminoacyl-tRNA ligase activity;cytoplasm;nucleus	12.10;70.03;70.10	aminoacyl-tRNA-synthetases;cytoplasm;nucleus	AIMP3 P18;GLNS PARS QARS QPRS;;;;;;EMAP2 SCYE1;JTV1;KIAA0070;KIAA1352	EEF1E1;EPRS;DARS;IARS;QARS;RARS;MARS;AIMP1;AIMP2;KARS;LARS	None	Homo sapiens (Human);Homo sapiens (Human);Homo sapiens (Human);Homo sapiens (Human);Homo sapiens (Human);Homo sapiens (Human);Homo sapiens (Human);Homo sapiens (Human);Homo sapiens (Human);Homo sapiens (Human);Homo sapiens (Human)	Eukaryotic translation elongation factor 1 epsilon-1 ;Bifunctional glutamate/proline--tRNA ligase ;Aspartate--tRNA ligase, cytoplasmic ;Isoleucine--tRNA ligase, cytoplasmic ;Glutamine--tRNA ligase ;Arginine--tRNA ligase, cytoplasmic ;Methionine--tRNA ligase, cytoplasmic ;Aminoacyl tRNA synthase complex-interacting multifunctional protein 1 ;Aminoacyl tRNA synthase complex-interacting multifunctio…	None	16169847	The characteristic "core" complex of aminoacyl tRNAsynthetase in higher eukaryotes is composed of nine synthetase activities. These are specific for arginine, aspartate, glutamate, glutamine, isoleucine, leucine, lysine, methionine, and proline. There are also three auxiliary proteins in the multisynthetase complex: p43, p38, and p18. These are involved in protein-protein interactions within the …
3047	1	0	0	0	Parvulin-associated pre-rRNP complex	Mouse	Parvulin-associated preribosomal ribonucleoprotein complex	None	O09167;O43143;O76021;O95995;P09405;P11276;P12970;P14148;P14869;P19253;P21127;P27635;P27659;P35550;P35980;P46781;P47911;P47962;P47963;P53569;P56183;P61255;P62242;P62702;P62717;P62754;P62906;P62908;P62918;P68363;P84099;P97351;P97452;P99024;Q61656;Q6DFW4;Q7TPV4;Q8K363;Q91VE6;Q921N6;Q922K7;Q99LH1;Q99ME9;Q9BWT6;Q9CR57;Q9CYH6;Q9CZM2;Q9D0I8;Q9D0R4;Q9D6Z1;Q9D8E6;Q9D8N0;Q9D903;Q9DBE9;Q9EQ61;Q9ESV0;Q9JIK5;…	19933;1665;26156;2622;17975;14268;27176;19989;11837;22121;984;6134;27367;14113;19899;6203;19988;19983;270106;12607;18114;19941;20116;20102;76808;20104;4736;27050;26961;10376;19921;20091;12181;22154;13207;55989;18432;66942;67949;228889;110109;230737;69237;84057;67115;59014;66480;69902;52513;67134;67891;67160;69072;56095;64934;27225;56200;67239;57750;55131;22974;5303	MI:0007- anti tag coimmunoprecipitation; MI:0069- mass spectrometry studies of complexes	GO:0042254;GO:0005634	ribosome biogenesis;nucleus	12.01;70.10	ribosome biogenesis;nucleus	;DBP1 DDX15;CATX11 CSIG PBK1;GAS11;Nuc;;Surf-3 Surf3;;Arbp;P198 Tstap198-7;CDC2L1 CDK11 PITSLREA PK58;DXS648E QM;;;;None;;;;Cbf2 Cebpa-rs1;Nnp1;;;Rps4;;;NEDD6;;;;;Rps3a1;Kiaa0124;;Tnz2;Nol5;P160;;Mki67ip;;Nol1;;Crfg Nog1;GAJ;;Rrr;;Mrt4;D11Ertd619e Noh61;Nol5a;;;Ebp2;;Pes;;;Bxdc1;;;C20orf1 C20orf2 DIL2 HCA519;	Rpl21;DHX15;RSL1D1;GAS8;Ncl;Fn1;Rpl7a;Rpl7;Rplp0;Rpl13a;CDK11B;RPL10;Rpl3;Fbl;Rpl18;RPS9;Rpl6;Rpl5;Rpl13;Cebpz;Rrp1;Rpl26;Rps8;Rps4x;Rpl18a;Rps6;RPL10A;Rps3;Rpl8;TUBA1B;Rpl19;Rps3a;Bop1;Tubb5;Ddx5;Nop58;Mybbp1a;Ddx18;Nifk;Ddx27;Nop2;Gnl2;Gtpbp4;MND1;Rpl14;Rrs1;Rpl15;Mrto4;Ddx56;Nop56;Rpl4;Eef1g;Ebna1bp2;Ftsj3;Pes1;Ddx24;Ddx21;Rpf2;Wdr12;RBM28;TPX2;PIN4	Since human and mouse cell lines were investigated, not all of the identified protein are from mouse.	Mus musculus (Mouse);Homo sapiens (Human);Homo sapiens (Human);Homo sapiens (Human);Mus musculus (Mouse);Mus musculus (Mouse);Mus musculus (Mouse);Mus musculus (Mouse);Mus musculus (Mouse);Mus musculus (Mouse);Homo sapiens (Human);Homo sapiens (Human);Mus musculus (Mouse);Mus musculus (Mouse);Mus musculus (Mouse);Homo sapiens (Human);Mus musculus (Mouse);Mus musculus (Mouse);Mus musculus (Mouse);…	60S ribosomal protein L21;Pre-mRNA-splicing factor ATP-dependent RNA helicase DHX15 ;Ribosomal L1 domain-containing protein 1 ;Growth arrest-specific protein 8 ;Nucleolin;Fibronectin ;60S ribosomal protein L7a ;60S ribosomal protein L7;60S acidic ribosomal protein P0 ;60S ribosomal protein L13a ;Cyclin-dependent kinase 11B ;60S ribosomal protein L10;60S ribosomal protein L3 ;rRNA 2'-O-methyltrans…	None	11960984	The authors propose that the hParvulin-associating rRNP complexes isolated represent those formed during postmitotic nucleolar reformation before rDNA transcription or premitotic nucleolar disassembly.
3055	1	0	0	0	Nop56p-associated pre-rRNA complex	Human	Nop56p-associated pre-ribosomal ribonucleoprotein complex	None	O00567;O76021;P05141;P05386;P05387;P05388;P06748;P08708;P09651;P11387;P13639;P15880;P16402;P18077;P18124;P18621;P19338;P22087;P25398;P26368;P26373;P27635;P30050;P32969;P35268;P36578;P37108;P39023;P40429;P42766;P46776;P46777;P46778;P46779;P46781;P47914;P49411;P50914;P52272;P55209;P55769;P61247;P61254;P61313;P61353;P61513;P62081;P62241;P62244;P62249;P62263;P62266;P62269;P62273;P62277;P62280;P62424;…	10528;26156;292;6176;6181;6175;4869;6218;3178;7150;1938;6187;3007;6165;6129;6139;4691;2091;6206;11338;6137;6134;6136;6133;6146;6124;6727;6122;23521;11224;6157;6125;6144;6158;6203;6159;7284;9045;4670;4673;4809;6189;6154;6138;6155;6168;6201;6202;6210;6217;6208;6228;6222;6235;6207;6205;6130;59;6147;6194;9349;6209;6229;6156;6170;6160;4736;6161;6135;6132;72;4904;1915;6152;6173;6143;3192;7307;6142;6128…	MI:0007- anti tag coimmunoprecipitation; MI:0069- mass spectrometry studies of complexes	GO:0042254;GO:0005634	ribosome biogenesis;nucleus	12.01;70.10	ribosome biogenesis;nucleus	NOL5A;CATX11 CSIG PBK1;ANT2;RRP1;D11S2243E RPP2;None;NPM;RPS17L;HNRPA1;None;EF2;RPS4;H1F3;None;None;None;;FIB1 FLRN;None;U2AF65;BBC1;DXS648E QM;None;; ; ;;None;RPL1;;None;None;None;None;None;None;None;None;None;;None;HNRPM NAGR1;NRP;NHP2L1;FTE1 MFTL;None;EC45;None;None;None;None;None;None;None;None;D6S218E;None;None;None;SURF-3 SURF3;ACTSA ACTVS;None;None;None;RIG;None;None;None;None;NEDD6;None;N…	NOP56;RSL1D1;SLC25A5;RPLP1;RPLP2;RPLP0;NPM1;RPS17;HNRNPA1;TOP1;EEF2;RPS2;HIST1H1D;RPL35A;RPL7;RPL17;NCL;FBL;RPS12;U2AF2;RPL13;RPL10;RPL12;RPL9; RPL9;RPL22;RPL4;SRP14;RPL3;RPL13A;RPL35;RPL27A;RPL5;RPL21;RPL28;RPS9;RPL29;TUFM;RPL14;HNRNPM;NAP1L1;SNU13;RPS3A;RPL26;RPL15;RPL27;RPL37A;RPS7;RPS8;RPS15A;RPS16;RPS14;RPS23;RPS18;RPS29;RPS13;RPS11;RPL7A;ACTA2;RPL23A;RPS6;RPL23;RPS15;RPS24;RPL30;RPL39;RPL31…	None	Homo sapiens (Human);Homo sapiens (Human);Homo sapiens (Human);Homo sapiens (Human);Homo sapiens (Human);Homo sapiens (Human);Homo sapiens (Human);Homo sapiens (Human);Homo sapiens (Human);Homo sapiens (Human);Homo sapiens (Human);Homo sapiens (Human);Homo sapiens (Human);Homo sapiens (Human);Homo sapiens (Human);Homo sapiens (Human);Homo sapiens (Human);Homo sapiens (Human);Homo sapiens (Human);…	Nucleolar protein 56 ;Ribosomal L1 domain-containing protein 1 ;ADP/ATP translocase 2;60S acidic ribosomal protein P1;60S acidic ribosomal protein P2;60S acidic ribosomal protein P0;Nucleophosmin ;40S ribosomal protein S17;Heterogeneous nuclear ribonucleoprotein A1 ;DNA topoisomerase 1;Elongation factor 2 ;40S ribosomal protein S2;Histone H1.3 ;60S ribosomal protein L35a;60S ribosomal protein L7;…	None	12777385	Identification of pre-rRNA species within hNop56p-associated pre-ribosomal ribonucleoprotein complexes, coupled with the known functions of yeast orthologs of the probable trans-acting factors identified in man, demonstrated that hNop56p functions in the early to middle stages of 60 S subunit synthesis.
3064	1	1	0	0	RNA polymerase II complex, chromatin structure modifying	Human	None	HeLa cells	P20226;P24863;P24928;P29083;P32780;P35269;P49336;P51531;Q00403;Q12824;Q13503;Q14919;Q6UW60;Q8TAQ2;Q92922;Q96GM5	6908;892;5430;2960;2965;2962;1024;6595;2959;6598;9412;10589;54760;6601;6599;6602	MI:0004-affinity chromatography technologies	GO:0006265;GO:0006351;GO:0003677;GO:0005634	DNA topological change;transcription, DNA-templated;DNA binding;nucleus	10.01.09.05;11;16.03.01;70.10	DNA conformation modification (e.g. chromatin);TRANSCRIPTION;DNA binding;nucleus	GTF2D1 TF2D TFIID;None;POLR2;TF2E1;BTF2;RAP74;None;BAF190B, BRM, SNF2A, SNF2L2;TF2B TFIIB;BAF47, INI1, SNF5L1;SRB7 SURB7;None;PC4;BAF170;BAF155;BAF60A	TBP;CCNC;POLR2A;GTF2E1;GTF2H1;GTF2F1;CDK8;SMARCA2;GTF2B;SMARCB1;MED21;DRAP1;PCSK4;SMARCC2;SMARCC1;SMARCD1	Since the authors did not specify SNF2 (= SMARCA) and BAF60 (=SMARCD), we used isoform SNF2A (=SMARCA2) and BAF60A (=SMARCD1).	Homo sapiens (Human);Homo sapiens (Human);Homo sapiens (Human);Homo sapiens (Human);Homo sapiens (Human);Homo sapiens (Human);Homo sapiens (Human);Homo sapiens (Human);Homo sapiens (Human);Homo sapiens (Human);Homo sapiens (Human);Homo sapiens (Human);Homo sapiens (Human);Homo sapiens (Human);Homo sapiens (Human);Homo sapiens (Human)	TATA-box-binding protein;Cyclin-C;DNA-directed RNA polymerase II subunit RPB1;General transcription factor IIE subunit 1;General transcription factor IIH subunit 1;General transcription factor IIF subunit 1;Cyclin-dependent kinase 8;Probable global transcription activator SNF2L2;Transcription initiation factor IIB;SWI/SNF-related matrix-associated actin-dependent regulator of chromatin subfamily …	None	9710619	RNA polymerase II complex contains chromatin structure remodeling activity and histone acetyltransferase activity.Notably, the general transcription factors are absent from this complex.
3065	1	1	1	1	RNA polymerase II complex, chromatin structure modifying	Human	None	HeLa cells	O96019;P24863;P49336;Q12824;Q13503;Q8TAQ2;Q92922;Q969G3;Q96GM5	86;892;1024;6598;9412;6601;6599;6605;6602	MI:0047-far western blotting	GO:0006265;GO:0006351;GO:0003677;GO:0005634	DNA topological change;transcription, DNA-templated;DNA binding;nucleus	10.01.09.05;11;16.03.01;70.10	DNA conformation modification (e.g. chromatin);TRANSCRIPTION;DNA binding;nucleus	BAF53 BAF53A INO80K;None;None;BAF47, INI1, SNF5L1;SRB7 SURB7;BAF170;BAF155;BAF57;BAF60A	ACTL6A;CCNC;CDK8;SMARCB1;MED21;SMARCC2;SMARCC1;SMARCE1;SMARCD1	Since the authors did not specify BAF60, we used isoform BAF60A.	Homo sapiens (Human);Homo sapiens (Human);Homo sapiens (Human);Homo sapiens (Human);Homo sapiens (Human);Homo sapiens (Human);Homo sapiens (Human);Homo sapiens (Human);Homo sapiens (Human)	Actin-like protein 6A;Cyclin-C;Cyclin-dependent kinase 8;SWI/SNF-related matrix-associated actin-dependent regulator of chromatin subfamily B member 1;Mediator of RNA polymerase II transcription subunit 21;SWI/SNF complex subunit SMARCC2;SWI/SNF complex subunit SMARCC1;SWI/SNF-related matrix-associated actin-dependent regulator of chromatin subfamily E member 1;SWI/SNF-related matrix-associated a…	None	9710619	RNA polymerase II complex contains chromatin structure remodeling activity and histone acetyltransferase activity. Notably, the general transcription factors are absent from this complex.
3066	1	1	0	0	RNA polymerase II complex, chromatin structure modifying	Human	None	HeLa cells	P19447;P24863;P24928;P35269;P49336;P51531;P51532;Q00403;Q12824;Q13503;Q13889;Q92793;Q92831	2071;892;5430;2962;1024;6595;6597;2959;6598;9412;2967;1387;8850	MI:0047- far western blotting; MI:0226- ion exchange chromatography	GO:0006265;GO:0006351;GO:0003677;GO:0005634	DNA topological change;transcription, DNA-templated;DNA binding;nucleus	10.01.09.05;11;16.03.01;70.10	DNA conformation modification (e.g. chromatin);TRANSCRIPTION;DNA binding;nucleus	XPB XPBC;None;POLR2;RAP74;None;BAF190B, BRM, SNF2A, SNF2L2;BAF190A BRG1 SNF2B SNF2L4;TF2B TFIIB;BAF47, INI1, SNF5L1;SRB7 SURB7;;CBP;PCAF	ERCC3;CCNC;POLR2A;GTF2F1;CDK8;SMARCA2;SMARCA4;GTF2B;SMARCB1;MED21;GTF2H3;CREBBP;KAT2B	None	Homo sapiens (Human);Homo sapiens (Human);Homo sapiens (Human);Homo sapiens (Human);Homo sapiens (Human);Homo sapiens (Human);Homo sapiens (Human);Homo sapiens (Human);Homo sapiens (Human);Homo sapiens (Human);Homo sapiens (Human);Homo sapiens (Human);Homo sapiens (Human)	TFIIH basal transcription factor complex helicase XPB subunit ;Cyclin-C;DNA-directed RNA polymerase II subunit RPB1;General transcription factor IIF subunit 1;Cyclin-dependent kinase 8;Probable global transcription activator SNF2L2;Transcription activator BRG1;Transcription initiation factor IIB;SWI/SNF-related matrix-associated actin-dependent regulator of chromatin subfamily B member 1;Mediator…	None	9710619	RNA polymerase II complex contains chromatin structure remodeling activity and histone acetyltransferase activity. Notably, the general transcription factors are absent from this complex.
3067	1	1	1	1	RNA polymerase II complex, incomplete (CDK8 complex), chromatin structure modifying	Human	None	HeLa cells	P24863;P35269;P49336;P51946;Q12824;Q13503;Q8TAQ2;Q92922	892;2962;1024;902;6598;9412;6601;6599	MI:0047- far western blotting	GO:0006265;GO:0006351;GO:0003677;GO:0005634	DNA topological change;transcription, DNA-templated;DNA binding;nucleus	10.01.09.05;11;16.03.01;70.10	DNA conformation modification (e.g. chromatin);TRANSCRIPTION;DNA binding;nucleus	None;RAP74;None;;BAF47, INI1, SNF5L1;SRB7 SURB7;BAF170;BAF155	CCNC;GTF2F1;CDK8;CCNH;SMARCB1;MED21;SMARCC2;SMARCC1	None	Homo sapiens (Human);Homo sapiens (Human);Homo sapiens (Human);Homo sapiens (Human);Homo sapiens (Human);Homo sapiens (Human);Homo sapiens (Human);Homo sapiens (Human)	Cyclin-C;General transcription factor IIF subunit 1;Cyclin-dependent kinase 8;Cyclin-H ;SWI/SNF-related matrix-associated actin-dependent regulator of chromatin subfamily B member 1;Mediator of RNA polymerase II transcription subunit 21;SWI/SNF complex subunit SMARCC2;SWI/SNF complex subunit SMARCC1	None	9710619	RNA polymerase II complex contains chromatin structure remodeling activity and histone acetyltransferase activity. Notably, the general transcription factors are absent from this complex.
3071	1	0	0	0	CTLH complex	Human	RANBPM-MKLN1-MAEA-RMND5A-ARMC8 complex	None	Q7L5Y9;Q8IUR7;Q96S59;Q9H871;Q9UL63	10296;25852;10048;64795;4289	MI:0019- coimmunoprecipitation	GO:0007059;GO:0016477;GO:0000226;GO:0005737;GO:0005634	chromosome segregation;cell migration;microtubule cytoskeleton organization;cytoplasm;nucleus	10.03.04.05;34.05.01;42.04.05;70.03;70.10	chromosome segregation/division;cell migration;microtubule cytoskeleton;cytoplasm;nucleus	EMP;;RANBPM;;	MAEA;ARMC8;RANBP9;RMND5A;MKLN1	None	Homo sapiens (Human);Homo sapiens (Human);Homo sapiens (Human);Homo sapiens (Human);Homo sapiens (Human)	Macrophage erythroblast attacher ;Armadillo repeat-containing protein 8;Ran-binding protein 9 ;Protein RMD5 homolog A;Muskelin	None	17467196	This complex might be involved in the regulation of microtubule dynamics, cell migration , nucleokinesis and chromosome segregation. CTHL complex contains alpha and beta splice variants of ARMC8.
3075	1	0	0	0	UTX-MLL2/3 complex	Human	None	None	O14686;O15550;P61964;Q14686;Q15291;Q5H9R7;Q6ZW49;Q86UW6;Q86XN7;Q8NEZ4;Q9UBL3;Q9Y2X9	8085;7403;11091;23054;5929;55291;22976;55728;80209;58508;9070;23528	MI:0007- anti tag coimmunoprecipitation	GO:0045893;GO:0018126;GO:0006479;GO:0006464;GO:0005634	positive regulation of transcription, DNA-templated;protein hydroxylation;protein methylation;cellular protein modification process;nucleus	11.02.03.04.01;14.07.09;14.07;70.10	transcription activation;posttranslational modification of amino acids (e.g. hydroxylation, methylation);protein modification;nucleus	ALR, MLL2, MLL4;UTX;BIG3;AIB3, KIAA0181, RAP250, TRBP;RBQ3;C11orf23 KIAA1558 PP6R3 SAPL SAPS3;PAXIP1L, PTIP;B3BP KIAA1413;C13orf23 KIAA2032;HALR, KIAA1506, MLL3;ASH2L1;GZP1 ZBP99	KMT2D;KDM6A;WDR5;NCOA6;RBBP5;PPP6R3;PAXIP1;N4BP2;PROSER1;KMT2C;ASH2L;ZNF281	None	Homo sapiens (Human);Homo sapiens (Human);Homo sapiens (Human);Homo sapiens (Human);Homo sapiens (Human);Homo sapiens (Human);Homo sapiens (Human);Homo sapiens (Human);Homo sapiens (Human);Homo sapiens (Human);Homo sapiens (Human);Homo sapiens (Human)	Histone-lysine N-methyltransferase 2D;Lysine-specific demethylase 6A;WD repeat-containing protein 5;Nuclear receptor coactivator 6;Retinoblastoma-binding protein 5;Serine/threonine-protein phosphatase 6 regulatory subunit 3 ;PAX-interacting protein 1;NEDD4-binding protein 2 ;Proline and serine-rich protein 1;Histone-lysine N-methyltransferase 2C;Set1/Ash2 histone methyltransferase complex subunit…	None	17761849	Methylation of histone H3 lysine 27 (H3K27) is a post-translational modification highly correlated with genomic silencing. UTX, a member of JmjC-family proteins, is a di- and trimethyl H3K27 demethylase. Results uncover a concerted mechanism for transcriptional activation in which cycles of H3K4 methylation by MLL2/3 are linked with demethylation of H3K27 through UTX.
3080	1	0	0	0	ILF3-XPO5 complex	Human	None	None	Q12906;Q9HAV4	3609;57510	MI:0019- coimmunoprecipitation	GO:0006396;GO:0003723;GO:0050658;GO:0051033;GO:0005634	RNA processing;RNA binding;RNA transport;RNA transmembrane transporter activity;nucleus	11.04;16.03.03;20.01.21;70.10	RNA processing;RNA binding;RNA transport;nucleus	DRBF MPHOSPH4 NF90;KIAA1291 RANBP21	ILF3;XPO5	None	Homo sapiens (Human);Homo sapiens (Human)	Interleukin enhancer-binding factor 3 ;Exportin-5	None	17765891	The authors found that ILF3 is associated with both DGCR8 and Exportin5 (XPO5), although DGCR8 is not associated with XPO5.
3082	1	0	0	0	DGCR8 multiprotein complex	Human	None	None	O43390;P11021;P17844;P19338;P31943;P35637;Q00839;Q08211;Q12906;Q8WYQ5;Q92841	10236;3309;1655;4691;3187;2521;3192;1660;3609;54487;10521	MI:0007- anti tag coimmunoprecipitation; MI:0416- fluorescence microscopy	GO:0006396;GO:0005634	RNA processing;nucleus	11.04;70.10	RNA processing;nucleus	HNRPR;GRP78;G17P1 HELR HLR1;;HNRPH HNRPH1;TLS;HNRPU SAFA U21.1;DDX9 LKP NDH2;DRBF MPHOSPH4 NF90;C22orf12 DGCRK6;	HNRNPR;HSPA5;DDX5;NCL;HNRNPH1;FUS;HNRNPU;DHX9;ILF3;DGCR8;DDX17	None	Homo sapiens (Human);Homo sapiens (Human);Homo sapiens (Human);Homo sapiens (Human);Homo sapiens (Human);Homo sapiens (Human);Homo sapiens (Human);Homo sapiens (Human);Homo sapiens (Human);Homo sapiens (Human);Homo sapiens (Human)	Heterogeneous nuclear ribonucleoprotein R ;78 kDa glucose-regulated protein;Probable ATP-dependent RNA helicase DDX5 ;Nucleolin ;Heterogeneous nuclear ribonucleoprotein H ;RNA-binding protein FUS ;Heterogeneous nuclear ribonucleoprotein U ;ATP-dependent RNA helicase A ;Interleukin enhancer-binding factor 3 ;Microprocessor complex subunit DGCR8 ;Probable ATP-dependent RNA helicase DDX17	None	17765891	None
3102	1	1	1	1	DHX9-ADAR-vigilin-DNA-PK-Ku antigen complex	Human	None	None	P12956;P13010;P55265;P78527;Q00341;Q08211	2547;7520;103;5591;3069;1660	MI:0007- anti tag coimmunoprecipitation	GO:0006265;GO:0007059;GO:0016556;GO:0003723;GO:0051276;GO:0005634	DNA topological change;chromosome segregation;mRNA modification;RNA binding;chromosome organization;nucleus	10.01.09.05;10.03.04.05;11.06.03;16.03.03;42.10.03;70.10	DNA conformation modification (e.g. chromatin);chromosome segregation/division;mRNA modification;RNA binding;organization of chromosome structure;nucleus	G22P1;G22P2;ADAR1 DSRAD G1P1 IFI4;HYRC HYRC1;HBP VGL;DDX9 LKP NDH2	XRCC6;XRCC5;ADAR;PRKDC;HDLBP;DHX9	None	Homo sapiens (Human);Homo sapiens (Human);Homo sapiens (Human);Homo sapiens (Human);Homo sapiens (Human);Homo sapiens (Human)	X-ray repair cross-complementing protein 6 ;X-ray repair cross-complementing protein 5 ;Double-stranded RNA-specific adenosine deaminase ;DNA-dependent protein kinase catalytic subunit ;Vigilin ;ATP-dependent RNA helicase A	None	15723802	Vigilin and DDP1 bind specifically to Inosine-containing RNAs.
3118	1	0	0	0	SMN1-SIP1-SNRP complex	Human	None	None	O14893;P14678;P62304;P62314;P62316;P62318;Q16637	8487;6628;6635;6632;6633;6634;None	MI:0018- two hybrid; MI:0019- coimmunoprecipitation; MI:0047- far western blotting	GO:0005737;GO:0005634	cytoplasm;nucleus	70.03;70.10	cytoplasm;nucleus	SIP1;COD SNRPB1;;;SNRPD1;;SMN; SMNT; SMNC	GEMIN2;SNRPB;SNRPE;SNRPD1;SNRPD2;SNRPD3;SMN1; SMN2	None	Homo sapiens (Human);Homo sapiens (Human);Homo sapiens (Human);Homo sapiens (Human);Homo sapiens (Human);Homo sapiens (Human);Homo sapiens (Human)	Gem-associated protein 2 ;Small nuclear ribonucleoprotein-associated proteins B and B' ;Small nuclear ribonucleoprotein E ;Small nuclear ribonucleoprotein Sm D1 ;Small nuclear ribonucleoprotein Sm D2 ;Small nuclear ribonucleoprotein Sm D3 ;Survival motor neuron protein	Spinal muscular atrophy (SMA)	9323129	SMN (Survival of Motor Neurons) and its associated protein SIP1 are in a complex with spliceosomal snRNP proteins. The SMN/SIP1 complex is very stable.
3167	1	1	1	1	NCOR-SIN3-HDAC-HESX1 complex	Human	None	None	O75182;Q13547;Q92769;Q96ST3;Q9UBX0;Q9Y618	23309;3065;3066;25942;8820;9612	MI:0007- anti tag coimmunoprecipitation	GO:0006265;GO:0045892;GO:0006473;GO:0006476;GO:0003677;GO:0007219;GO:0051276;GO:0005634;GO:0021983	DNA topological change;negative regulation of transcription, DNA-templated;protein acetylation;protein deacetylation;DNA binding;Notch signaling pathway;chromosome organization;nucleus;pituitary gland development	10.01.09.05;11.02.03.04.03;14.07.04;16.03.01;30.05.02.14;42.10.03;70.10	DNA conformation modification (e.g. chromatin);transcription repression;modification by acetylation, deacetylation;DNA binding;Notch-receptor signalling pathway;organization of chromosome structure;nucleus	KIAA0700;RPD3L1;None;None;HANF;CTG26	SIN3B;HDAC1;HDAC2;SIN3A;HESX1;NCOR2	None	Homo sapiens (Human);Homo sapiens (Human);Homo sapiens (Human);Homo sapiens (Human);Homo sapiens (Human);Homo sapiens (Human)	Paired amphipathic helix protein Sin3b;Histone deacetylase 1;Histone deacetylase 2;Paired amphipathic helix protein Sin3a;Homeobox expressed in ES cells 1 ;Nuclear receptor corepressor 2	None	11731482	HESX1 recruits the N-Cor-SIN3-HDAC complex to specific promoters during pituitary organogenesis.
3269	1	0	0	0	RB1-HDAC1-BRG1 complex	Human	None	None	P06400;P51532;Q13547	5925;6597;3065	MI:0007- anti tag coimmunoprecipitation	GO:0006265;GO:0007050;GO:0045892;GO:0051276;GO:0005634	DNA topological change;cell cycle arrest;negative regulation of transcription, DNA-templated;chromosome organization;nucleus	10.01.09.05;10.03.01.02;11.02.03.04.03;42.10.03;70.10	DNA conformation modification (e.g. chromatin);cell cycle arrest;transcription repression;organization of chromosome structure;nucleus	;BAF190A BRG1 SNF2B SNF2L4;RPD3L1	RB1;SMARCA4;HDAC1	None	Homo sapiens (Human);Homo sapiens (Human);Homo sapiens (Human)	Retinoblastoma-associated protein ;Transcription activator BRG1;Histone deacetylase 1	None	10778858	Rb forms a repressor containing histone deacetylase (HDAC) and the hSWI/SNF nucleosome remodeling complex, which inhibits transcription of genes for cyclins E and A and arrests cells in the G1 phase of the cell cycle.
3544	1	1	1	1	COG2-COG3-COG4 subcomplex	Human	None	None	Q14746;Q96JB2;Q9H9E3	22796;83548;25839	MI:0007- anti tag coimmunoprecipitation	GO:0015031;GO:0008565;GO:0000301;GO:0007030	protein transport;protein transporter activity;retrograde transport, vesicle recycling within Golgi;Golgi organization	20.01.10;20.09.07.07;42.08	protein transport;retrograde transport;Golgi	LDLC;SEC34;	COG2;COG3;COG4	None	Homo sapiens (Human);Homo sapiens (Human);Homo sapiens (Human)	Conserved oligomeric Golgi complex subunit 2 ;Conserved oligomeric Golgi complex subunit 3 ;Conserved oligomeric Golgi complex subunit 4	None	16020545	For defining the complex composition the authors combined in vitro co-translation assay with co-immunoprecipitation.
3551	1	1	1	1	COG1-COG8-COG2-COG3-COG4 subcomplex	Human	None	None	Q14746;Q8WTW3;Q96JB2;Q96MW5;Q9H9E3	22796;9382;83548;84342;25839	MI:0007- anti tag coimmunoprecipitation	GO:0015031;GO:0008565;GO:0000301;GO:0007030	protein transport;protein transporter activity;retrograde transport, vesicle recycling within Golgi;Golgi organization	20.01.10;20.09.07.07;42.08	protein transport;retrograde transport;Golgi	LDLC;KIAA1381 LDLB;SEC34;None;	COG2;COG1;COG3;COG8;COG4	None	Homo sapiens (Human);Homo sapiens (Human);Homo sapiens (Human);Homo sapiens (Human);Homo sapiens (Human)	Conserved oligomeric Golgi complex subunit 2 ;Conserved oligomeric Golgi complex subunit 1 ;Conserved oligomeric Golgi complex subunit 3 ;Conserved oligomeric Golgi complex subunit 8;Conserved oligomeric Golgi complex subunit 4	None	16020545	COG1 mediates the interaction between COG1-COG8 and COG2-COG3-COG4. For defining the complex composition the authors combined in vitro co-translation assay with co-immunoprecipitation.
3677	1	0	0	0	RIN1-STAM2-HRS complex	Human	None	HeLa cells	O14964;O75886;Q13671	9146;10254;9610	MI:0019- coimmunoprecipitation	GO:0006886;GO:0006605;GO:0015031;GO:0005768	intracellular protein transport;protein targeting;protein transport;endosome	14.04;20.01.10;70.22	protein targeting, sorting and translocation;protein transport;endosome	HRS;HBP;	HGS;STAM2;RIN1	None	Homo sapiens (Human);Homo sapiens (Human);Homo sapiens (Human)	Hepatocyte growth factor-regulated tyrosine kinase substrate;Signal transducing adapter molecule 2 ;Ras and Rab interactor 1	None	17403676	None
4082	1	1	1	1	Ku70/Ku86/Werner complex	Human	None	None	P12956;P13010;Q14191	2547;7520;7486	MI:0019- coimmunoprecipitation	GO:0006281;GO:0003677;GO:0006974;GO:0005634	DNA repair;DNA binding;cellular response to DNA damage stimulus;nucleus	10.01.05.01;16.03.01;32.01.09;70.10	DNA repair;DNA binding;DNA damage response;nucleus	G22P1;G22P2;RECQ3 RECQL2	XRCC6;XRCC5;WRN	None	Homo sapiens (Human);Homo sapiens (Human);Homo sapiens (Human)	X-ray repair cross-complementing protein 6 ;X-ray repair cross-complementing protein 5 ;Werner syndrome ATP-dependent helicase	Werner syndrome (=is the hallmark premature aging disorder in which affected humans appear older than their chronological age).	10783163	Ku complex interacts with and stimulates the Werner protein.
5158	1	0	0	0	SMARCA2/BRM-BAF57-MECP2 complex	Human	None	None	P51531;P51608;Q969G3	6595;4204;6605	MI:0047- far western blotting; MI:0019- coimmunoprecipitation	GO:0045892	negative regulation of transcription, DNA-templated	11.02.03.04.03	transcription repression	BAF190B, BRM, SNF2A, SNF2L2;;BAF57	SMARCA2;MECP2;SMARCE1	None	Homo sapiens (Human);Homo sapiens (Human);Homo sapiens (Human)	Probable global transcription activator SNF2L2;Methyl-CpG-binding protein 2 ;SWI/SNF-related matrix-associated actin-dependent regulator of chromatin subfamily E member 1	None	15696166	None
5176	1	1	1	1	MGC1-DNA-PKcs-Ku complex	Human	None	None	P12956;P13010;P78527;Q14676	2547;7520;5591;9656	MI:0096- pull down; MI:0006- anti bait coimmunoprecipitation	GO:0006281;GO:0000075;GO:0006974;GO:0005634	DNA repair;cell cycle checkpoint;cellular response to DNA damage stimulus;nucleus	10.01.05.01;10.03.01.03;32.01.09;70.10	DNA repair;cell cycle checkpoints (checkpoints of morphogenesis, DNA-damage,-replication, mitotic phase and spindle);DNA damage response;nucleus	G22P1;G22P2;HYRC HYRC1;KIAA0170 NFBD1	XRCC6;XRCC5;PRKDC;MDC1	None	Homo sapiens (Human);Homo sapiens (Human);Homo sapiens (Human);Homo sapiens (Human)	X-ray repair cross-complementing protein 6 ;X-ray repair cross-complementing protein 5 ;DNA-dependent protein kinase catalytic subunit ;Mediator of DNA damage checkpoint protein 1	None	15377652	MDC1 directly interacts with the DNA-PKc-Ku complex and this interaction is required for efficient DNA-PK autophosphorylation and DNA damage repair.
5177	1	0	0	0	Polycystin-1 multiprotein complex (ACTN1, CDH1, SRC, JUP, VCL, CTNNB1, PXN, BCAR1, PKD1, PTK2, TLN1)	Human	None	epithelium	P12814;P12830;P12931;P14923;P18206;P35222;P49023;P56945;P98161;Q05397;Q9Y490	87;999;6714;3728;7414;1499;5829;9564;5310;5747;7094	MI:0029- cosedimentation through density gradients	GO:0007155;GO:0030855;GO:0002009;GO:0001822	cell adhesion;epithelial cell differentiation;morphogenesis of an epithelium;kidney development	34.07;45.03.09;47.03.07.01	cell adhesion;epithelium;kidney	;CDHE UVO;SRC1;CTNNG DP3;;CTNNB;;CAS CASS1 CRKAS;None;FAK FAK1;KIAA1027 TLN	ACTN1;CDH1;SRC;JUP;VCL;CTNNB1;PXN;BCAR1;PKD1;PTK2;TLN1	None	Homo sapiens (Human);Homo sapiens (Human);Homo sapiens (Human);Homo sapiens (Human);Homo sapiens (Human);Homo sapiens (Human);Homo sapiens (Human);Homo sapiens (Human);Homo sapiens (Human);Homo sapiens (Human);Homo sapiens (Human)	Alpha-actinin-1 ;Cadherin-1;Proto-oncogene tyrosine-protein kinase Src;Junction plakoglobin ;Vinculin ;Catenin beta-1;Paxillin;Breast cancer anti-estrogen resistance protein 1;Polycystin-1;Focal adhesion kinase 1;Talin-1	PKD1 is involved in autosomal dominant polycystic kidney disease (ADPKD).	11113628	The results suggest that polycystin-1 complexes are present in focal adhesions in subconfluent cells and in both focal adhesions and cell\u2013cell adherens complexes in confluent cells.
5179	1	1	1	1	NCOA6-DNA-PK-Ku-PARP1 complex	Human	None	None	P09874;P12956;P13010;P78527;Q14686	142;2547;7520;5591;23054	MI:0096- pull down	GO:0006281;GO:0005634	DNA repair;nucleus	10.01.05.01;70.10	DNA repair;nucleus	ADPRT PPOL;G22P1;G22P2;HYRC HYRC1;AIB3, KIAA0181, RAP250, TRBP	PARP1;XRCC6;XRCC5;PRKDC;NCOA6	None	Homo sapiens (Human);Homo sapiens (Human);Homo sapiens (Human);Homo sapiens (Human);Homo sapiens (Human)	Poly [ADP-ribose] polymerase 1;X-ray repair cross-complementing protein 6 ;X-ray repair cross-complementing protein 5 ;DNA-dependent protein kinase catalytic subunit ;Nuclear receptor coactivator 6	None	12519782	TRBP (NCOA6) stimulates DNA-PK kinase activity in the absence of DNA.
5183	1	1	0	0	DNA-PK-Ku-eIF2-NF90-NF45 complex	Human	None	None	P05198;P12956;P13010;P20042;P41091;P78527;Q12905;Q12906	1965;2547;7520;8894;1968;5591;3608;3609	MI:0412- electrophoretic mobility supershift assay; MI:0006- anti bait coimmunoprecipitation	GO:0006281;GO:0006468;GO:0006470;GO:0046777;GO:0003677;GO:0006464;GO:0043085;GO:0008047;GO:0005634	DNA repair;protein phosphorylation;protein dephosphorylation;protein autophosphorylation;DNA binding;cellular protein modification process;positive regulation of catalytic activity;enzyme activator activity;nucleus	10.01.05.01;14.07.03;16.03.01;14.07;18.02.01.01;70.10	DNA repair;modification by phosphorylation, dephosphorylation, autophosphorylation;DNA binding;protein modification;enzyme activator;nucleus	EIF2A;G22P1;G22P2;EIF2B;EIF2G;HYRC HYRC1;NF45;DRBF MPHOSPH4 NF90	EIF2S1;XRCC6;XRCC5;EIF2S2;EIF2S3;PRKDC;ILF2;ILF3	None	Homo sapiens (Human);Homo sapiens (Human);Homo sapiens (Human);Homo sapiens (Human);Homo sapiens (Human);Homo sapiens (Human);Homo sapiens (Human);Homo sapiens (Human)	Eukaryotic translation initiation factor 2 subunit 1 ;X-ray repair cross-complementing protein 6 ;X-ray repair cross-complementing protein 5 ;Eukaryotic translation initiation factor 2 subunit 2 ;Eukaryotic translation initiation factor 2 subunit 3 ;DNA-dependent protein kinase catalytic subunit ;Interleukin enhancer-binding factor 2 ;Interleukin enhancer-binding factor 3	None	9442054	NF90, in complex with NF45, interacts with DNA-PKcs and Ku and promotes formation of a complex on DNA.
5184	1	0	0	0	SWI/SNF chromatin-remodeling complex	Human	None	None	P51531;P51608;Q13547;Q969G3;Q96ST3	6595;4204;3065;6605;25942	MI:0402- chromatin immunoprecipitation assays	GO:0045892	negative regulation of transcription, DNA-templated	11.02.03.04.03	transcription repression	BAF190B, BRM, SNF2A, SNF2L2;;RPD3L1;BAF57;None	SMARCA2;MECP2;HDAC1;SMARCE1;SIN3A	None	Homo sapiens (Human);Homo sapiens (Human);Homo sapiens (Human);Homo sapiens (Human);Homo sapiens (Human)	Probable global transcription activator SNF2L2;Methyl-CpG-binding protein 2 ;Histone deacetylase 1;SWI/SNF-related matrix-associated actin-dependent regulator of chromatin subfamily E member 1;Paired amphipathic helix protein Sin3a	None	15696166	None
5196	1	0	0	0	TNF-alpha/NF-kappa B signaling complex (CHUK, BTRC, NFKB2, PPP6C, REL, CUL1, IKBKE, SAPS2, SAPS1, ANKRD28, RELA, SKP1)	Human	None	None	O00743;O15084;O15111;O75170;P63208;Q00653;Q04206;Q04864;Q13616;Q14164;Q9UPN7;Q9Y297	5537;23243;1147;9701;6500;4791;5970;5966;8454;9641;22870;8945	MI:0676- tandem affinity purification	GO:0007249;GO:0005125	I-kappaB kinase/NF-kappaB signaling;cytokine activity	30.01.05.01.04;40.02.03.01	NIK-I-kappaB/NF-kappaB cascade;cytokines (interleukines, colony stimulating factors, etc.)	PPP6;KIAA0379;IKKA, TCF16;KIAA0685 PP6R2 SAPS2;EMC19, OCP2, SKP1A, TCEB1L;LYT10;NFKB3;;None;IKKE IKKI KIAA0151;KIAA1115 PP6R1 SAPS1;BTRCP FBW1A FBXW1A	PPP6C;ANKRD28;CHUK;PPP6R2;SKP1;NFKB2;RELA;REL;CUL1;IKBKE;PPP6R1;BTRC	None	Homo sapiens (Human);Homo sapiens (Human);Homo sapiens (Human);Homo sapiens (Human);Homo sapiens (Human);Homo sapiens (Human);Homo sapiens (Human);Homo sapiens (Human);Homo sapiens (Human);Homo sapiens (Human);Homo sapiens (Human);Homo sapiens (Human)	Serine/threonine-protein phosphatase 6 catalytic subunit ;Serine/threonine-protein phosphatase 6 regulatory ankyrin repeat subunit A ;Inhibitor of nuclear factor kappa-B kinase subunit alpha;Serine/threonine-protein phosphatase 6 regulatory subunit 2 ;S-phase kinase-associated protein 1;Nuclear factor NF-kappa-B p100 subunit ;Transcription factor p65;Proto-oncogene c-Rel;Cullin-1;Inhibitor of nuc…	None	14743216	None
5197	1	0	0	0	PTIP-DNA damage response complex	Human	None	None	O60934;P49959;P54132;Q12888;Q6ZW49;Q92878	4683;4361;641;7158;22976;10111	MI:0007- anti tag coimmunoprecipitation; MI:0071- molecular sieving	GO:0006281;GO:0003677;GO:0006974;GO:0005634	DNA repair;DNA binding;cellular response to DNA damage stimulus;nucleus	10.01.05.01;16.03.01;32.01.09;70.10	DNA repair;DNA binding;DNA damage response;nucleus	NBS NBS1 P95;HNGS1 MRE11;RECQ2 RECQL3;;PAXIP1L, PTIP;	NBN;MRE11A;BLM;TP53BP1;PAXIP1;RAD50	None	Homo sapiens (Human);Homo sapiens (Human);Homo sapiens (Human);Homo sapiens (Human);Homo sapiens (Human);Homo sapiens (Human)	Nibrin ;Double-strand break repair protein MRE11A ;Bloom syndrome protein ;Tumor suppressor p53-binding protein 1 ;PAX-interacting protein 1;DNA repair protein RAD50	None	17500065	In cells treated with DNA damage agents, PTIP associates with proteins involved in DNA damage response and DNA repair.
5199	1	0	0	0	Kinase maturation complex 1	Human	None	None	P07900;P08238;P27348;P31946;P34932;P61981;P62258;P63104;Q04917;Q13163;Q16543;Q6Q0C0;Q7KZI7;Q99759;Q9NUG6;Q9UHV9	3320;3326;10971;7529;3308;7532;7531;7534;7533;5607;11140;84231;2011;4215;81572;5202	MI:0676- tandem affinity purification	GO:0035556	intracellular signal transduction	30.01	cellular signalling	HSP90A HSPC1 HSPCA;HSP90B HSPC2 HSPCB;None;;APG2;None;;None;YWHA1;MEK5 MKK5 PRKMK5;CDC37A;RFWD1 RNF119;EMK1;MAPKKK3 MEKK3;C20orf126 PDRG;PFD2	HSP90AA1;HSP90AB1;YWHAQ;YWHAB;HSPA4;YWHAG;YWHAE;YWHAZ;YWHAH;MAP2K5;CDC37;TRAF7;MARK2;MAP3K3;PDRG1;PFDN2	None	Homo sapiens (Human);Homo sapiens (Human);Homo sapiens (Human);Homo sapiens (Human);Homo sapiens (Human);Homo sapiens (Human);Homo sapiens (Human);Homo sapiens (Human);Homo sapiens (Human);Homo sapiens (Human);Homo sapiens (Human);Homo sapiens (Human);Homo sapiens (Human);Homo sapiens (Human);Homo sapiens (Human);Homo sapiens (Human)	Heat shock protein HSP 90-alpha;Heat shock protein HSP 90-beta;14-3-3 protein theta;14-3-3 protein beta/alpha ;Heat shock 70 kDa protein 4;14-3-3 protein gamma;14-3-3 protein epsilon ;14-3-3 protein zeta/delta;14-3-3 protein eta ;Dual specificity mitogen-activated protein kinase kinase 5 ;Hsp90 co-chaperone Cdc37;E3 ubiquitin-protein ligase TRAF7 ;Serine/threonine-protein kinase MARK2 ;Mitogen-ac…	None	14743216	None
5211	1	0	0	0	RAF1-PPP2-PIN1 complex	Human	None	None	P04049;P30153;P62714;P63151;Q13526	5894;5518;5516;5520;5300	MI:0019- coimmunoprecipitation; MI:0047- far western blotting	GO:0007178	transmembrane receptor protein serine/threonine kinase signaling pathway	30.05.01.18	transmembrane receptor protein serine/threonine kinase signalling pathways	RAF;None;None;;None	RAF1;PPP2R1A;PPP2CB;PPP2R2A;PIN1	None	Homo sapiens (Human);Homo sapiens (Human);Homo sapiens (Human);Homo sapiens (Human);Homo sapiens (Human)	RAF proto-oncogene serine/threonine-protein kinase;Serine/threonine-protein phosphatase 2A 65 kDa regulatory subunit A alpha isoform;Serine/threonine-protein phosphatase 2A catalytic subunit beta isoform;Serine/threonine-protein phosphatase 2A 55 kDa regulatory subunit B alpha isoform ;Peptidyl-prolyl cis-trans isomerase NIMA-interacting 1	None	15664191	The Raf-1 kinase is an important signaling molecule, functioning in the Ras pathway to transmit mitogenic, differentiative, and oncogenic signals to the downstream kinases MEK and ERK.
5212	1	0	0	0	Kinase maturation complex 2	Human	None	None	A7MCY6;P07900;P08238;Q12933;Q16543;Q92844;Q9H6S1;Q9UHD2	9755;3320;3326;7186;11140;10010;64343;29110	MI:0676- tandem affinity purification	GO:0035556	intracellular signal transduction	30.01	cellular signalling	KIAA0775 SINTBAD;HSP90A HSPC1 HSPCA;HSP90B HSPC2 HSPCB;TRAP3;CDC37A;ITRAF TRAF2;NAP1 TBKBP2;NAK	TBKBP1;HSP90AA1;HSP90AB1;TRAF2;CDC37;TANK;AZI2;TBK1	None	Homo sapiens (Human);Homo sapiens (Human);Homo sapiens (Human);Homo sapiens (Human);Homo sapiens (Human);Homo sapiens (Human);Homo sapiens (Human);Homo sapiens (Human)	TANK-binding kinase 1-binding protein 1 ;Heat shock protein HSP 90-alpha;Heat shock protein HSP 90-beta;TNF receptor-associated factor 2;Hsp90 co-chaperone Cdc37;TRAF family member-associated NF-kappa-B activator ;5-azacytidine-induced protein 2 ;Serine/threonine-protein kinase TBK1	None	14743216	None
5231	1	1	1	1	53BP1-containing complex	Human	53BP1-Ku70-Ku80-RPA1-RPA2 complex	None	P12956;P13010;P15927;P27694;Q12888	2547;7520;6118;6117;7158	MI:0007- anti tag coimmunoprecipitation	GO:0006281;GO:0003677;GO:0006974	DNA repair;DNA binding;cellular response to DNA damage stimulus	10.01.05.01;16.03.01;32.01.09	DNA repair;DNA binding;DNA damage response	G22P1;G22P2;REPA2 RPA32 RPA34;REPA1 RPA70;	XRCC6;XRCC5;RPA2;RPA1;TP53BP1	None	Homo sapiens (Human);Homo sapiens (Human);Homo sapiens (Human);Homo sapiens (Human);Homo sapiens (Human)	X-ray repair cross-complementing protein 6 ;X-ray repair cross-complementing protein 5 ;Replication protein A 32 kDa subunit ;Replication protein A 70 kDa DNA-binding subunit;Tumor suppressor p53-binding protein 1	None	15856006	53BP1 is involved in DNA damage-induced RPA2 phosphorylation.
5232	1	1	1	0	TNF-alpha/Nf-kappa B signaling complex (RPL6, RPL30, RPS13, CHUK, DDX3X, NFKB2, NFKBIB, REL, IKBKG, NFKB1, MAP3K8, RELB, GLG1, NFKBIA, RELA, TNIP2, GTF2I)	Human	None	None	O00571;O15111;P19838;P25963;P41279;P62277;P62888;P78347;Q00653;Q01201;Q02878;Q04206;Q04864;Q15653;Q8NFZ5;Q92896;Q9Y6K9	1654;1147;4790;4792;1326;6207;6156;2969;4791;5971;6128;5970;5966;4793;79155;2734;8517	MI:0676- tandem affinity purification	GO:0007249;GO:0005125	I-kappaB kinase/NF-kappaB signaling;cytokine activity	30.01.05.01.04;40.02.03.01	NIK-I-kappaB/NF-kappaB cascade;cytokines (interleukines, colony stimulating factors, etc.)	DBX DDX3;IKKA, TCF16;None;IKBA MAD3 NFKBI;COT ESTF;None;None;BAP135 WBSCR6;LYT10;None;TXREB1;NFKB3;;IKBB TRIP9;ABIN2 FLIP1;CFR1 ESL1 MG160;FIP3, NEMO	DDX3X;CHUK;NFKB1;NFKBIA;MAP3K8;RPS13;RPL30;GTF2I;NFKB2;RELB;RPL6;RELA;REL;NFKBIB;TNIP2;GLG1;IKBKG	None	Homo sapiens (Human);Homo sapiens (Human);Homo sapiens (Human);Homo sapiens (Human);Homo sapiens (Human);Homo sapiens (Human);Homo sapiens (Human);Homo sapiens (Human);Homo sapiens (Human);Homo sapiens (Human);Homo sapiens (Human);Homo sapiens (Human);Homo sapiens (Human);Homo sapiens (Human);Homo sapiens (Human);Homo sapiens (Human);Homo sapiens (Human)	ATP-dependent RNA helicase DDX3X ;Inhibitor of nuclear factor kappa-B kinase subunit alpha;Nuclear factor NF-kappa-B p105 subunit;NF-kappa-B inhibitor alpha ;Mitogen-activated protein kinase kinase kinase 8 ;40S ribosomal protein S13;60S ribosomal protein L30;General transcription factor II-I;Nuclear factor NF-kappa-B p100 subunit ;Transcription factor RelB;60S ribosomal protein L6;Transcription …	None	14743216	None
5233	1	1	1	0	TNF-alpha/NF-kappa B signaling complex 5	Human	None	None	O14920;O15111;O15446;O95602;P19838;P23508;P42704;P46199;P52292;P52434;P62875;P63208;Q00653;Q04206;Q04864;Q13576;Q13616;Q15653;Q16342;Q9GZS1;Q9H9Y6;Q9UJF2;Q9UKB1;Q9Y2S0;Q9Y6K9	3551;1147;10849;25885;4790;4163;10128;4528;3838;5437;5441;6500;4791;5970;5966;10788;8454;4793;5134;64425;84172;9462;23291;51082;8517	MI:0676- tandem affinity purification	GO:0007249;GO:0005125	I-kappaB kinase/NF-kappaB signaling;cytokine activity	30.01.05.01.04;40.02.03.01	NIK-I-kappaB/NF-kappaB cascade;cytokines (interleukines, colony stimulating factors, etc.)	IKKB;IKKA, TCF16;ASE1 CAST PAF49;;None;;LRP130;;RCH1, SRP1;;;EMC19, OCP2, SKP1A, TCEB1L;LYT10;NFKB3;;;None;IKBB TRIP9;RP8 ZMYND7;PAF53 PRAF1;;NGAP;BTRCP2 FBW1B FBXW1B KIAA0696;;FIP3, NEMO	IKBKB;CHUK;CD3EAP;POLR1A;NFKB1;MCC;LRPPRC;MTIF2;KPNA2;POLR2H;POLR2L;SKP1;NFKB2;RELA;REL;IQGAP2;CUL1;NFKBIB;PDCD2;POLR1E;POLR1B;RASAL2;FBXW11;POLR1D;IKBKG	None	Homo sapiens (Human);Homo sapiens (Human);Homo sapiens (Human);Homo sapiens (Human);Homo sapiens (Human);Homo sapiens (Human);Homo sapiens (Human);Homo sapiens (Human);Homo sapiens (Human);Homo sapiens (Human);Homo sapiens (Human);Homo sapiens (Human);Homo sapiens (Human);Homo sapiens (Human);Homo sapiens (Human);Homo sapiens (Human);Homo sapiens (Human);Homo sapiens (Human);Homo sapiens (Human);…	Inhibitor of nuclear factor kappa-B kinase subunit beta;Inhibitor of nuclear factor kappa-B kinase subunit alpha;DNA-directed RNA polymerase I subunit RPA34 ;DNA-directed RNA polymerase I subunit RPA1 ;Nuclear factor NF-kappa-B p105 subunit;Colorectal mutant cancer protein ;Leucine-rich PPR motif-containing protein, mitochondrial ;Translation initiation factor IF-2, mitochondrial ;Importin subuni…	None	14743216	None
5234	1	0	0	0	IKBKB-CDC37-KIAA1967-HSP90AB1-HSP90AA1 complex	Human	None	None	O14920;P07900;P08238;Q16543;Q8N163	3551;3320;3326;11140;57805	MI:0676- tandem affinity purification	GO:0007249	I-kappaB kinase/NF-kappaB signaling	30.01.05.01.04	NIK-I-kappaB/NF-kappaB cascade	IKKB;HSP90A HSPC1 HSPCA;HSP90B HSPC2 HSPCB;CDC37A;DBC1 KIAA1967	IKBKB;HSP90AA1;HSP90AB1;CDC37;CCAR2	None	Homo sapiens (Human);Homo sapiens (Human);Homo sapiens (Human);Homo sapiens (Human);Homo sapiens (Human)	Inhibitor of nuclear factor kappa-B kinase subunit beta;Heat shock protein HSP 90-alpha;Heat shock protein HSP 90-beta;Hsp90 co-chaperone Cdc37;Cell cycle and apoptosis regulator protein 2	None	14743216	None
5235	1	1	1	1	WRN-Ku70-Ku80-PARP1 complex	Human	None	HEK 293T cells	P09874;P12956;P13010;Q14191	142;2547;7520;7486	MI:0007- anti tag coimmunoprecipitation; MI:0226- ion exchange chromatography; MI:0071- molecular sieving	GO:0003677;GO:0006974;GO:0005634	DNA binding;cellular response to DNA damage stimulus;nucleus	16.03.01;32.01.09;70.10	DNA binding;DNA damage response;nucleus	ADPRT PPOL;G22P1;G22P2;RECQ3 RECQL2	PARP1;XRCC6;XRCC5;WRN	None	Homo sapiens (Human);Homo sapiens (Human);Homo sapiens (Human);Homo sapiens (Human)	Poly [ADP-ribose] polymerase 1;X-ray repair cross-complementing protein 6 ;X-ray repair cross-complementing protein 5 ;Werner syndrome ATP-dependent helicase	None	14734561	PARP1 regulates the exonucleolytic activity of WRN.
5239	1	1	1	1	CAP(C)-CAP(E) complex	Human	SMC2-SMC4 complex	None	O95347;Q9NTJ3	10592;10051	MI:0006- anti bait coimmunoprecipitation	GO:0000279;GO:0007067;GO:0030261;GO:0005634	M phase;mitotic nuclear division;chromosome condensation;nucleus	10.03.01.01.11;10.03.04.03;70.10	M phase;chromosome condensation;nucleus	CAPE SMC2L1;CAPC SMC4L1	SMC2;SMC4	None	Homo sapiens (Human);Homo sapiens (Human)	Structural maintenance of chromosomes protein 2 ;Structural maintenance of chromosomes protein 4	None	9789013	CAP(C)-CAP(E) complex is required for mitotic chromosome condensation.
5241	1	0	0	0	SMC1-SMC3 complex	Human	None	None	Q14683;Q9UQE7	8243;9126	MI:0006- anti bait coimmunoprecipitation	GO:0000279;GO:0007067;GO:0005634	M phase;mitotic nuclear division;nucleus	10.03.01.01.11;70.10	M phase;nucleus	DXS423E KIAA0178 SB1.8 SMC1 SMC1L1;BAM BMH CSPG6 SMC3L1	SMC1A;SMC3	None	Homo sapiens (Human);Homo sapiens (Human)	Structural maintenance of chromosomes protein 1A ;Structural maintenance of chromosomes protein 3	None	9789013	SMC1-SMC3 complex is required for metaphase progression in mitotic cells.
5251	1	1	1	1	Ku-ORC complex	Human	None	HCT116 cells	O43929;P12956;P13010;Q13416;Q9UBD5;Q9Y5N6	5000;2547;7520;4999;23595;23594	MI:0006- anti bait coimmunoprecipitation; MI:0402- chromatin immunoprecipitation assays	GO:0006267;GO:0003688;GO:0003677;GO:0005524;GO:0005694	pre-replicative complex assembly involved in nuclear cell cycle DNA replication;DNA replication origin binding;DNA binding;ATP binding;chromosome	10.01.03.03;16.03.01;16.19.03;70.10.03	ori recognition and priming complex formation;DNA binding;ATP binding;chromosome	ORC4L;G22P1;G22P2;ORC2L;LATHEO ORC3L;ORC6L	ORC4;XRCC6;XRCC5;ORC2;ORC3;ORC6	None	Homo sapiens (Human);Homo sapiens (Human);Homo sapiens (Human);Homo sapiens (Human);Homo sapiens (Human);Homo sapiens (Human)	Origin recognition complex subunit 4;X-ray repair cross-complementing protein 6 ;X-ray repair cross-complementing protein 5 ;Origin recognition complex subunit 2;Origin recognition complex subunit 3 ;Origin recognition complex subunit 6	None	15910003	Ku associates specifically with DNA replication origins in vivo in a cell cycle dependent manner, its association being maximal in late G1 phase and decreasing as cells enter S phase (PMID:11694575).
5266	1	1	0	0	TNF-alpha/NF-kappa B signaling complex 6	Human	None	None	O14920;O15111;P07900;P08238;P22087;P36578;P62277;P62280;P62888;P62917;Q02878;Q16543;Q99558;Q9Y6K9	3551;1147;3320;3326;2091;6124;6207;6205;6156;6132;6128;11140;9020;8517	MI:0676- tandem affinity purification	GO:0007249;GO:0005125	I-kappaB kinase/NF-kappaB signaling;cytokine activity	30.01.05.01.04;40.02.03.01	NIK-I-kappaB/NF-kappaB cascade;cytokines (interleukines, colony stimulating factors, etc.)	IKKB;IKKA, TCF16;HSP90A HSPC1 HSPCA;HSP90B HSPC2 HSPCB;FIB1 FLRN;RPL1;None;None;None;None;TXREB1;CDC37A;NIK;FIP3, NEMO	IKBKB;CHUK;HSP90AA1;HSP90AB1;FBL;RPL4;RPS13;RPS11;RPL30;RPL8;RPL6;CDC37;MAP3K14;IKBKG	None	Homo sapiens (Human);Homo sapiens (Human);Homo sapiens (Human);Homo sapiens (Human);Homo sapiens (Human);Homo sapiens (Human);Homo sapiens (Human);Homo sapiens (Human);Homo sapiens (Human);Homo sapiens (Human);Homo sapiens (Human);Homo sapiens (Human);Homo sapiens (Human);Homo sapiens (Human)	Inhibitor of nuclear factor kappa-B kinase subunit beta;Inhibitor of nuclear factor kappa-B kinase subunit alpha;Heat shock protein HSP 90-alpha;Heat shock protein HSP 90-beta;rRNA 2'-O-methyltransferase fibrillarin;60S ribosomal protein L4;40S ribosomal protein S13;40S ribosomal protein S11;60S ribosomal protein L30;60S ribosomal protein L8;60S ribosomal protein L6;Hsp90 co-chaperone Cdc37;Mitog…	None	14743216	None
5268	1	0	0	0	TNF-alpha/NF-kappa B signaling complex 7	Human	None	None	O43318;P07900;P08238;Q13451;Q15750;Q16543;Q8N5C8;Q9NYJ8	6885;3320;3326;2289;10454;11140;257397;23118	MI:0676- tandem affinity purification	GO:0007249;GO:0005125	I-kappaB kinase/NF-kappaB signaling;cytokine activity	30.01.05.01.04;40.02.03.01	NIK-I-kappaB/NF-kappaB cascade;cytokines (interleukines, colony stimulating factors, etc.)	TAK1;HSP90A HSPC1 HSPCA;HSP90B HSPC2 HSPCB;AIG6 FKBP51;MAP3K7IP1;CDC37A;MAP3K7IP3;KIAA0733, MAP3K7IP2	MAP3K7;HSP90AA1;HSP90AB1;FKBP5;TAB1;CDC37;TAB3;TAB2	None	Homo sapiens (Human);Homo sapiens (Human);Homo sapiens (Human);Homo sapiens (Human);Homo sapiens (Human);Homo sapiens (Human);Homo sapiens (Human);Homo sapiens (Human)	Mitogen-activated protein kinase kinase kinase 7;Heat shock protein HSP 90-alpha;Heat shock protein HSP 90-beta;Peptidyl-prolyl cis-trans isomerase FKBP5 ;TGF-beta-activated kinase 1 and MAP3K7-binding protein 1;Hsp90 co-chaperone Cdc37;TGF-beta-activated kinase 1 and MAP3K7-binding protein 3 ;TGF-beta-activated kinase 1 and MAP3K7-binding protein 2	None	14743216	None
5269	1	0	0	0	TNF-alpha/NF-kappa B signaling complex 8	Human	None	None	P07900;P08238;Q13451;Q14164;Q16543;Q86UP2	3320;3326;2289;9641;11140;3895	MI:0676- tandem affinity purification	GO:0007249;GO:0005125	I-kappaB kinase/NF-kappaB signaling;cytokine activity	30.01.05.01.04;40.02.03.01	NIK-I-kappaB/NF-kappaB cascade;cytokines (interleukines, colony stimulating factors, etc.)	HSP90A HSPC1 HSPCA;HSP90B HSPC2 HSPCB;AIG6 FKBP51;IKKE IKKI KIAA0151;CDC37A;CG1 KIAA0004	HSP90AA1;HSP90AB1;FKBP5;IKBKE;CDC37;KTN1	None	Homo sapiens (Human);Homo sapiens (Human);Homo sapiens (Human);Homo sapiens (Human);Homo sapiens (Human);Homo sapiens (Human)	Heat shock protein HSP 90-alpha;Heat shock protein HSP 90-beta;Peptidyl-prolyl cis-trans isomerase FKBP5 ;Inhibitor of nuclear factor kappa-B kinase subunit epsilon ;Hsp90 co-chaperone Cdc37;Kinectin	None	14743216	None
5285	1	0	0	0	TNF-alpha/NF-kappa B signaling complex 9	Human	None	None	O15111;P08238;Q13451;Q15653;Q16543	1147;3326;2289;4793;11140	MI:0676- tandem affinity purification	GO:0007249;GO:0005125	I-kappaB kinase/NF-kappaB signaling;cytokine activity	30.01.05.01.04;40.02.03.01	NIK-I-kappaB/NF-kappaB cascade;cytokines (interleukines, colony stimulating factors, etc.)	IKKA, TCF16;HSP90B HSPC2 HSPCB;AIG6 FKBP51;IKBB TRIP9;CDC37A	CHUK;HSP90AB1;FKBP5;NFKBIB;CDC37	None	Homo sapiens (Human);Homo sapiens (Human);Homo sapiens (Human);Homo sapiens (Human);Homo sapiens (Human)	Inhibitor of nuclear factor kappa-B kinase subunit alpha;Heat shock protein HSP 90-beta;Peptidyl-prolyl cis-trans isomerase FKBP5 ;NF-kappa-B inhibitor beta ;Hsp90 co-chaperone Cdc37	None	14743216	None
5286	1	0	0	0	TNF-alpha/NF-kappa B signaling complex 10	Human	None	None	O15111;P07900;P08238;P40222;Q15653;Q16543;Q676U5;Q8IX12;Q9UHD2;Q9Y6K9	1147;3320;3326;200081;4793;11140;55054;None;29110;8517	MI:0676- tandem affinity purification	GO:0007249;GO:0005125	I-kappaB kinase/NF-kappaB signaling;cytokine activity	30.01.05.01.04;40.02.03.01	NIK-I-kappaB/NF-kappaB cascade;cytokines (interleukines, colony stimulating factors, etc.)	IKKA, TCF16;HSP90A HSPC1 HSPCA;HSP90B HSPC2 HSPCB;TXLN;IKBB TRIP9;CDC37A;APG16L;CARP1 DIS;NAK;FIP3, NEMO	CHUK;HSP90AA1;HSP90AB1;TXLNA;NFKBIB;CDC37;ATG16L1;CCAR1;TBK1;IKBKG	None	Homo sapiens (Human);Homo sapiens (Human);Homo sapiens (Human);Homo sapiens (Human);Homo sapiens (Human);Homo sapiens (Human);Homo sapiens (Human);Homo sapiens (Human);Homo sapiens (Human);Homo sapiens (Human)	Inhibitor of nuclear factor kappa-B kinase subunit alpha;Heat shock protein HSP 90-alpha;Heat shock protein HSP 90-beta;Alpha-taxilin;NF-kappa-B inhibitor beta ;Hsp90 co-chaperone Cdc37;Autophagy-related protein 16-1 ;Cell division cycle and apoptosis regulator protein 1 ;Serine/threonine-protein kinase TBK1 ;NF-kappa-B essential modulator	None	14743216	None
5318	1	0	0	0	DDEF1-CTTN-PXN complex	Human	None	MDA-MB-231 cells, 4T1-Luc cells	P49023;Q14247;Q9ULH1	5829;2017;50807	MI:0006- anti bait coimmunoprecipitation	GO:0007010	cytoskeleton organization	42.04	cytoskeleton/structural proteins	;EMS1;DDEF1 KIAA1249	PXN;CTTN;ASAP1	None	Homo sapiens (Human);Homo sapiens (Human);Homo sapiens (Human)	Paxillin;Src substrate cortactin;Arf-GAP with SH3 domain, ANK repeat and PH domain-containing protein 1	None	15719014	This co-precipitation was only detected in highly invasive cells, such as MDA-MB-231 and 4T1/luc, but was undetectable in weak or noninvasive cells, such as MDA-MB-468 and MCF7, as well as in normal mammary epithelial cells. The authors describe that AMAP1 bridges cortactin and paxillin in highly invasive cells.
5361	1	0	0	0	Cell division cycle complex (CDC27, CDC16, ANAPC7)	Human	None	None	P30260;Q13042;Q9UJX3	996;8881;51434	MI:0019- coimmunoprecipitation	GO:0000278	mitotic cell cycle	10.03.01.01	mitotic cell cycle	ANAPC3 D0S1430E D17S978E;ANAPC6;APC7	CDC27;CDC16;ANAPC7	None	Homo sapiens (Human);Homo sapiens (Human);Homo sapiens (Human)	Cell division cycle protein 27 homolog ;Cell division cycle protein 16 homolog ;Anaphase-promoting complex subunit 7	None	15916961	None
5378	1	0	0	0	TRBP containing complex (DICER, TRBP, AGO2, RPL7A, EIF6, MOV10)	Human	None	HEK 293 cells	P56537;P62424;Q15633;Q9HCE1;Q9UKV8;Q9UPY3	3692;6130;6895;4343;27161;23405	MI:0071- molecular sieving; MI:0096- pull down	GO:0032774;GO:0006396;GO:0003723	RNA biosynthetic process;RNA processing;RNA binding	11.02;11.04;16.03.03	RNA synthesis;RNA processing;RNA binding	EIF3A ITGB4BP;SURF-3 SURF3;TRBP;KIAA1631;EIF2C2;DICER HERNA KIAA0928	EIF6;RPL7A;TARBP2;MOV10;AGO2;DICER1	None	Homo sapiens (Human);Homo sapiens (Human);Homo sapiens (Human);Homo sapiens (Human);Homo sapiens (Human);Homo sapiens (Human)	Eukaryotic translation initiation factor 6 ;60S ribosomal protein L7a;RISC-loading complex subunit TARBP2 ;Putative helicase MOV-10 ;Protein argonaute-2 ;Endoribonuclease Dicer	None	17507929	The authors show that depletion of eIF6 in human cells specifically abrogates miRNA-mediated regulation of target protein and mRNA levels.
5380	1	0	0	0	TRBP containing complex (DICER, RPL7A, EIF6, MOV10 and subunits of the 60S ribosomal particle)	Human	None	HEK 293 cells	P05386;P05387;P18077;P18124;P26373;P30050;P46778;P46779;P49207;P50914;P56537;P61313;P61353;P61513;P62424;P62888;P62906;P62910;P62913;P84098;Q02543;Q9HCE1;Q9UHA3;Q9UPY3;Q9Y3U8	6176;6181;6165;6129;6137;6136;6144;6158;6164;9045;3692;6138;6155;6168;6130;6156;4736;6161;6135;6143;6142;4343;51187;23405;25873	MI:0071- molecular sieving; MI:0096- pull down	GO:0032774;GO:0006417;GO:0003723	RNA biosynthetic process;regulation of translation;RNA binding	11.02;12.07;16.03.03	RNA synthesis;translational control;RNA binding	RRP1;D11S2243E RPP2;None;None;BBC1;None;None;None;None;None;EIF3A ITGB4BP;EC45;None;None;SURF-3 SURF3;None;NEDD6;None;None;None;None;KIAA1631;C15orf15 RPL24L;DICER HERNA KIAA0928;None	RPLP1;RPLP2;RPL35A;RPL7;RPL13;RPL12;RPL21;RPL28;RPL34;RPL14;EIF6;RPL15;RPL27;RPL37A;RPL7A;RPL30;RPL10A;RPL32;RPL11;RPL19;RPL18A;MOV10;RSL24D1;DICER1;RPL36	None	Homo sapiens (Human);Homo sapiens (Human);Homo sapiens (Human);Homo sapiens (Human);Homo sapiens (Human);Homo sapiens (Human);Homo sapiens (Human);Homo sapiens (Human);Homo sapiens (Human);Homo sapiens (Human);Homo sapiens (Human);Homo sapiens (Human);Homo sapiens (Human);Homo sapiens (Human);Homo sapiens (Human);Homo sapiens (Human);Homo sapiens (Human);Homo sapiens (Human);Homo sapiens (Human);…	60S acidic ribosomal protein P1;60S acidic ribosomal protein P2;60S ribosomal protein L35a;60S ribosomal protein L7;60S ribosomal protein L13;60S ribosomal protein L12;60S ribosomal protein L21;60S ribosomal protein L28;60S ribosomal protein L34;60S ribosomal protein L14;Eukaryotic translation initiation factor 6 ;60S ribosomal protein L15;60S ribosomal protein L27;60S ribosomal protein L37a;60S …	None	17507929	In mass spectrometric sequencing analyses the authors showed that in addition to RISC subunits they obtained protein sequences corresponding to nearly all subunits of the large (60S) ribosomal particle. The ability of eIF6 to inhibit joining of the 60S and 40S subunits of the ribosome and, thus, to prevent formation of a translationally competent complex, raises the possibility that eIF6 may repr…
5386	1	0	0	0	MLL1-WDR5 complex	Human	None	None	O00268;O43451;O75461;P21675;P34932;P49848;P51610;P61964;Q03164;Q15291;Q15545;Q16594;Q6PI98;Q7Z3B3;Q8IXM2;Q8IZL8;Q8WWY3;Q96EZ8;Q99496;Q9BVI0;Q9H4L4;Q9H7Z6;Q9HCK8;Q9NXF1;Q9UBL3;Q9Y265;Q9Y4W2	6874;8972;1876;6872;3308;6878;3054;11091;4297;5929;6879;6880;125476;284058;124944;27043;26121;10445;6045;51230;26168;84148;57680;54881;9070;8607;81887	MI:0226- ion exchange chromatography; MI:0007- anti tag coimmunoprecipitation	GO:0006265;GO:0045893;GO:0018126;GO:0006479;GO:0005634	DNA topological change;positive regulation of transcription, DNA-templated;protein hydroxylation;protein methylation;nucleus	10.01.09.05;11.02.03.04.01;14.07.09;70.10	DNA conformation modification (e.g. chromatin);transcription activation;posttranslational modification of amino acids (e.g. hydroxylation, methylation);nucleus	TAF2C TAF2C1 TAF4A TAFII130 TAFII135;MGA MGAML;;BA2R CCG1 CCGS TAF2A;APG2;TAF2E TAFII70;HCF1, HFC1;BIG3;ALL1, CXXC7, HRX, HTRX, MLL, MLL1, TRX1;RBQ3;TAF2F TAFII55;TAF2G TAFII31;C18orf37;CENP-36 KIAA1267 MSL1V1 NSL1;C17orf49;HMX3 MNAR;PRP31;INO80Q MSP58;BAP1 DING HIPI3 RING1B;C20orf104 GLEA2 HCA58 NZF TZP;SSP3 SUSP3;MOF MYST1;HELSNF1 KIAA1564;;ASH2L1;INO80H NMP238 TIP49 TIP49A;	TAF4;MGAM;E2F6;TAF1;HSPA4;TAF6;HCFC1;WDR5;KMT2A;RBBP5;TAF7;TAF9;INO80C;KANSL1;BAP18;PELP1;PRPF31;MCRS1;RNF2;PHF20;SENP3;KAT8;CHD8;TEX10;ASH2L;RUVBL1;LAS1L	The apparent size of the MOF-containing MLL1-WDR5 complex is around 1.5 MDa.	Homo sapiens (Human);Homo sapiens (Human);Homo sapiens (Human);Homo sapiens (Human);Homo sapiens (Human);Homo sapiens (Human);Homo sapiens (Human);Homo sapiens (Human);Homo sapiens (Human);Homo sapiens (Human);Homo sapiens (Human);Homo sapiens (Human);Homo sapiens (Human);Homo sapiens (Human);Homo sapiens (Human);Homo sapiens (Human);Homo sapiens (Human);Homo sapiens (Human);Homo sapiens (Human);…	Transcription initiation factor TFIID subunit 4;Maltase-glucoamylase, intestinal [Includes: Maltase ;Transcription factor E2F6 ;Transcription initiation factor TFIID subunit 1;Heat shock 70 kDa protein 4;Transcription initiation factor TFIID subunit 6;Host cell factor 1;WD repeat-containing protein 5;Histone-lysine N-methyltransferase 2A;Retinoblastoma-binding protein 5;Transcription initiation f…	The MLL1 subunit is the product of a protooncogene that was first detected through chromosomal translocations directly associated with aggressive lymphoid and myeloid acute leukemias, especially among infants.	15960975	The MLL1-WDR5 complex has a robust MLL1-mediated histone methyltransferase activity that can effect mono-, di-, and trimethylation of H3 K4 and a MOF-mediated histone acetyltransferase activity that is specific for H4 K16. Both activities are required for optimal transcription activation on a chromatin template in vitro and on an endogenous MLL1 target gene, Hox a9, in vivo.
5450	1	1	0	0	Mediator complex	Human	None	None	A0JLT2;O43513;O60244;O60313;O75448;O75586;O95402;Q13503;Q15528;Q15648;Q6P2C8;Q71F56;Q71SY5;Q96G25;Q96HR3;Q96RN5;Q9BTT4;Q9BUE0;Q9H944;Q9NPJ6;Q9NVC6;Q9NX70;Q9P086;Q9UHV7;Q9ULK4;Q9Y2X0;Q9Y3C7	219541;9443;9282;4976;9862;10001;9441;9412;6837;5469;9442;23389;81857;112950;90390;51586;84246;54797;9477;29079;9440;55588;400569;9969;9439;10025;51003	MI:0004- affinity chromatography technologies	GO:0045893;GO:0005515;GO:0051098;GO:0051090;GO:0005634	positive regulation of transcription, DNA-templated;protein binding;regulation of binding;regulation of sequence-specific DNA binding transcription factor activity;nucleus	11.02.03.04.01;16.01;18.01.07;18.02.09;70.10	transcription activation;protein binding;regulation by binding / dissociation;regulator of transcription factor;nucleus	LCMR1;ARC34 CRSP9;ARC150 CRSP2 CXorf4 DRIP150 EXLM1 RGR1 TRAP170;KIAA0567;ARC100 CRSP4 DRIP100 KIAA0130 THRAP4 TRAP100;ARC33;ARC70 CRSP7;SRB7 SURB7;SURF5;ARC205 CRSP1 CRSP200 DRIP205 DRIP230 PBP PPARBP PPARGBP RB18A TRAP220 TRIP2;CRSP34 CRSP8;KIAA1025 PROSIT240 THRAP2 TRAP240L;ACID1 ARC92 PTOV2;;THRAP6 TRAP25;ARC105 CTG7A PCQAP TIG1 TNRC7;;;TRFP;ARC36 DRIP36 VDRIP;ARC77 CRSP6 DRIP77 DRIP80 TRAP80…	MED19;MED7;MED14;OPA1;MED24;MED6;MED26;MED21;MED22;MED1;MED27;MED13L;MED25;MED8;MED30;MED15;MED10;MED18;MED20;MED4;MED17;MED29;MED11;MED13;MED23;MED16;MED31	None	Homo sapiens (Human);Homo sapiens (Human);Homo sapiens (Human);Homo sapiens (Human);Homo sapiens (Human);Homo sapiens (Human);Homo sapiens (Human);Homo sapiens (Human);Homo sapiens (Human);Homo sapiens (Human);Homo sapiens (Human);Homo sapiens (Human);Homo sapiens (Human);Homo sapiens (Human);Homo sapiens (Human);Homo sapiens (Human);Homo sapiens (Human);Homo sapiens (Human);Homo sapiens (Human);…	Mediator of RNA polymerase II transcription subunit 19 ;Mediator of RNA polymerase II transcription subunit 7 ;Mediator of RNA polymerase II transcription subunit 14;Dynamin-like 120 kDa protein, mitochondrial ;Mediator of RNA polymerase II transcription subunit 24;Mediator of RNA polymerase II transcription subunit 6 ;Mediator of RNA polymerase II transcription subunit 26 ;Mediator of RNA polyme…	None	14576168	None
5495	1	0	0	0	TFIIH transcription factor complex (ERCC2, ERCC3, GTF2H1, CDK7, CCNH, GTF2H2)	Human	None	None	P18074;P19447;P32780;P50613;P51946;Q13888	2068;2071;2965;1022;902;2966	MI:0019- coimmunoprecipitation	GO:0006794;GO:0006796;GO:0006281;GO:0007049;GO:0006351;GO:2001141;GO:0006355;GO:0006464;GO:0030234;GO:0050790;GO:0005634	phosphorus utilization;phosphate-containing compound metabolic process;DNA repair;cell cycle;transcription, DNA-templated;regulation of RNA biosynthetic process;regulation of transcription, DNA-templated;cellular protein modification process;enzyme regulator activity;regulation of catalytic activity;nucleus	01.04;10.01.05.01;10.03;11;11.02.03.04;14.07;18.02.01;70.10	phosphate metabolism;DNA repair;cell cycle;TRANSCRIPTION;transcriptional control;protein modification;enzymatic activity regulation / enzyme regulator;nucleus	XPD XPDC;XPB XPBC;BTF2;CAK CAK1 CDKN7 MO15 STK1;;BTF2P44	ERCC2;ERCC3;GTF2H1;CDK7;CCNH;GTF2H2	None	Homo sapiens (Human);Homo sapiens (Human);Homo sapiens (Human);Homo sapiens (Human);Homo sapiens (Human);Homo sapiens (Human)	TFIIH basal transcription factor complex helicase XPD subunit ;TFIIH basal transcription factor complex helicase XPB subunit ;General transcription factor IIH subunit 1;Cyclin-dependent kinase 7 ;Cyclin-H ;General transcription factor IIH subunit 2	Xeroderma pigmentosum (XP); Trichothiodystrophy (TTD); Mutations in the XPD gene result in xeroderma pigmentosum (XP) and trichothiodystrophy (TTD), the phenotypes of which are often intricate.	12820975	None
5609	1	0	0	0	Emerin regulatory complex	Human	None	None	O15379;O75531;P28749;P50402;P60709;P68431;Q02539;Q13547;Q8WWI1	8841;8815;5933;2010;60;None;3024;3065;4008	MI:0004- affinity chromatography technologies; MI:0226- ion exchange chromatography; MI:0071- molecular sieving	GO:0006265;GO:2001141;GO:0006355;GO:0051276;GO:0005634	DNA topological change;regulation of RNA biosynthetic process;regulation of transcription, DNA-templated;chromosome organization;nucleus	10.01.09.05;11.02.03.04;42.10.03;70.10	DNA conformation modification (e.g. chromatin);transcriptional control;organization of chromosome structure;nucleus	None;BAF, BCRG1;PRB1, p107, CP107;EDMD STA;None;H3FA; H3FL; H3FC; H3FB; H3FD; H3FI; H3FH; H3FK; H3FF; H3FJ;H1F1;RPD3L1;FBX20 FBXO20 KIAA0858	HDAC3;BANF1;RBL1;EMD;ACTB;HIST1H3A;;HIST1H1A;HDAC1;LMO7	None	Homo sapiens (Human);Homo sapiens (Human);Homo sapiens (Human);Homo sapiens (Human);Homo sapiens (Human);Homo sapiens (Human);Homo sapiens (Human);Homo sapiens (Human);Homo sapiens (Human)	Histone deacetylase 3;Barrier-to-autointegration factor;Retinoblastoma-like protein 1;Emerin;Actin, cytoplasmic 1;Histone H3.1;Histone H1.1 ;Histone deacetylase 1;LIM domain only protein 7	Emerin is involved in Emery-Dreifuss muscular dystrophy (EDMD).	17620012	None
5611	1	1	1	1	Emerin complex 24	Human	None	None	P02545;P06400;P20700;P33991;P49736;P50402;P68431;Q00839;Q02539;Q07021;Q08999;Q13287;Q14566;Q9H0E3;Q9H503	4000;5925;4001;4173;4171;2010;None;3192;3024;708;5934;9111;4175;79595;140836	MI:0004- affinity chromatography technologies; MI:0226- ion exchange chromatography; MI:0071- molecular sieving	GO:0006260;GO:0006396;GO:0005634	DNA replication;RNA processing;nucleus	10.01.03;11.04;70.10	DNA synthesis and replication;RNA processing;nucleus	LMN1;;LMN2 LMNB;CDC21;BM28 CCNL1 CDCL1 KIAA0030;EDMD STA;H3FA; H3FL; H3FC; H3FB; H3FD; H3FI; H3FH; H3FK; H3FF; H3FJ;HNRPU SAFA U21.1;H1F1;GC1QBP HABP1 SF2P32;RB2, P130;;;None;BAFL, C20orf179	LMNA;RB1;LMNB1;MCM4;MCM2;EMD;HIST1H3A;;HNRNPU;HIST1H1A;C1QBP;RBL2;NMI;MCM6;SAP130;BANF2	None	Homo sapiens (Human);Homo sapiens (Human);Homo sapiens (Human);Homo sapiens (Human);Homo sapiens (Human);Homo sapiens (Human);Homo sapiens (Human);Homo sapiens (Human);Homo sapiens (Human);Homo sapiens (Human);Homo sapiens (Human);Homo sapiens (Human);Homo sapiens (Human);Homo sapiens (Human);Homo sapiens (Human)	Prelamin-A/C [Cleaved into: Lamin-A/C ;Retinoblastoma-associated protein ;Lamin-B1;DNA replication licensing factor MCM4 ;DNA replication licensing factor MCM2 ;Emerin;Histone H3.1;Heterogeneous nuclear ribonucleoprotein U ;Histone H1.1 ;Complement component 1 Q subcomponent-binding protein, mitochondrial;Retinoblastoma-like protein 2;N-myc-interactor ;DNA replication licensing factor MCM6 ;Histo…	Emerin is involved in Emery-Dreifuss muscular dystrophy (EDMD).	17620012	Complexes are named on the basis of their S300 elution fraction number. Subunits 9-15 were identified via LCMS/MS analysis.
5614	1	0	0	0	Emerin complex 32	Human	None	None	O00422;O15379;P20700;P28749;P50402;P60709;P68431;Q08999;Q12824;Q13263;Q13287;Q13547;Q13813;Q14839;Q8TAQ2;Q92922;Q9BQ87;Q9BZK7;Q9C005;Q9H503;Q9NPJ6;Q9UKL0	10284;8841;4001;5933;2010;60;None;5934;6598;10155;9111;3065;6709;1108;6601;6599;90665;79718;84661;140836;29079;23186	MI:0004- affinity chromatography technologies; MI:0226- ion exchange chromatography; MI:0071- molecular sieving	GO:0006265;GO:0051276;GO:0005634	DNA topological change;chromosome organization;nucleus	10.01.09.05;42.10.03;70.10	DNA conformation modification (e.g. chromatin);organization of chromosome structure;nucleus	None;None;LMN2 LMNB;PRB1, p107, CP107;EDMD STA;None;H3FA; H3FL; H3FC; H3FB; H3FD; H3FI; H3FH; H3FK; H3FF; H3FJ;RB2, P130;BAF47, INI1, SNF5L1;KAP1 RNF96 TIF1B;;RPD3L1;NEAS SPTA2;None;BAF170;BAF155;TBL1;IRA1 TBLR1;None;BAFL, C20orf179;ARC36 DRIP36 VDRIP;KIAA0071 RCOR	SAP18;HDAC3;LMNB1;RBL1;EMD;ACTB;HIST1H3A;;RBL2;SMARCB1;TRIM28;NMI;HDAC1;SPTAN1;CHD4;SMARCC2;SMARCC1;TBL1Y;TBL1XR1;DPY30;BANF2;MED4;RCOR1	None	Homo sapiens (Human);Homo sapiens (Human);Homo sapiens (Human);Homo sapiens (Human);Homo sapiens (Human);Homo sapiens (Human);Homo sapiens (Human);Homo sapiens (Human);Homo sapiens (Human);Homo sapiens (Human);Homo sapiens (Human);Homo sapiens (Human);Homo sapiens (Human);Homo sapiens (Human);Homo sapiens (Human);Homo sapiens (Human);Homo sapiens (Human);Homo sapiens (Human);Homo sapiens (Human);…	Histone deacetylase complex subunit SAP18;Histone deacetylase 3;Lamin-B1;Retinoblastoma-like protein 1;Emerin;Actin, cytoplasmic 1;Histone H3.1;Retinoblastoma-like protein 2;SWI/SNF-related matrix-associated actin-dependent regulator of chromatin subfamily B member 1;Transcription intermediary factor 1-beta ;N-myc-interactor ;Histone deacetylase 1;Spectrin alpha chain, non-erythrocytic 1 ;Chromod…	Emerin is involved in Emery-Dreifuss muscular dystrophy (EDMD).	17620012	Complexes are named on the basis of their S300 elution fraction number. Subunits 9-22 were identified via LCMS/MS analysis.
5615	1	0	0	0	Emerin complex 52	Human	None	None	O00148;O95777;P10827;P12277;P14866;P20700;P27348;P46940;P50402;P51858;P60709;P61978;P62258;P62314;Q00839;Q02539;Q07021;Q08999;Q12906;Q13287;Q53EL6;Q9BZZ5;Q9Y2U8	10212;51691;7067;1152;3191;4001;10971;8826;2010;3068;60;3190;7531;6632;3192;3024;708;5934;3609;9111;27250;8539;23592	MI:0004- affinity chromatography technologies; MI:0226- ion exchange chromatography; MI:0071- molecular sieving	GO:0006396;GO:0035556;GO:0005634	RNA processing;intracellular signal transduction;nucleus	11.04;30.01;70.10	RNA processing;cellular signalling;nucleus	DDX39;;EAR7 ERBA1 NR1A1 THRA1 THRA2;CKBB;HNRPL;LMN2 LMNB;None;KIAA0051;EDMD STA;HMG1L2;None;HNRPK;;;HNRPU SAFA U21.1;H1F1;GC1QBP HABP1 SF2P32;RB2, P130;DRBF MPHOSPH4 NF90;;H731;;MAN1	DDX39A;LSM8;THRA;CKB;HNRNPL;LMNB1;YWHAQ;IQGAP1;EMD;HDGF;ACTB;HNRNPK;YWHAE;SNRPD1;HNRNPU;HIST1H1A;C1QBP;RBL2;ILF3;NMI;PDCD4;API5;LEMD3	None	Homo sapiens (Human);Homo sapiens (Human);Homo sapiens (Human);Homo sapiens (Human);Homo sapiens (Human);Homo sapiens (Human);Homo sapiens (Human);Homo sapiens (Human);Homo sapiens (Human);Homo sapiens (Human);Homo sapiens (Human);Homo sapiens (Human);Homo sapiens (Human);Homo sapiens (Human);Homo sapiens (Human);Homo sapiens (Human);Homo sapiens (Human);Homo sapiens (Human);Homo sapiens (Human);…	ATP-dependent RNA helicase DDX39A ;U6 snRNA-associated Sm-like protein LSm8;Thyroid hormone receptor alpha;Creatine kinase B-type ;Heterogeneous nuclear ribonucleoprotein L ;Lamin-B1;14-3-3 protein theta;Ras GTPase-activating-like protein IQGAP1;Emerin;Hepatoma-derived growth factor ;Actin, cytoplasmic 1;Heterogeneous nuclear ribonucleoprotein K ;14-3-3 protein epsilon ;Small nuclear ribonucleopr…	Emerin is involved in Emery-Dreifuss muscular dystrophy (EDMD).	17620012	Complexes are named on the basis of their S300 elution fraction number. Subunits 8-23 were identified via LCMS/MS analysis.
5876	1	0	0	0	PPP2R1A-PPP2R1B-PPP2CA-PPME1-EIF4A1 complex	Human	None	HT-1080	P30153;P30154;P60842;P67775;Q9Y570	5518;5519;1973;5515;51400	MI:0676- tandem affinity purification	GO:0006468;GO:0006470;GO:0046777;GO:0006469;GO:0019210	protein phosphorylation;protein dephosphorylation;protein autophosphorylation;negative regulation of protein kinase activity;kinase inhibitor activity	14.07.03;18.02.01.02.05	modification by phosphorylation, dephosphorylation, autophosphorylation;kinase inhibitior	None;None;DDX2A EIF4A;None;PME1	PPP2R1A;PPP2R1B;EIF4A1;PPP2CA;PPME1	None	Homo sapiens (Human);Homo sapiens (Human);Homo sapiens (Human);Homo sapiens (Human);Homo sapiens (Human)	Serine/threonine-protein phosphatase 2A 65 kDa regulatory subunit A alpha isoform;Serine/threonine-protein phosphatase 2A 65 kDa regulatory subunit A beta isoform;Eukaryotic initiation factor 4A-I;Serine/threonine-protein phosphatase 2A catalytic subunit alpha isoform;Protein phosphatase methylesterase 1	None	15761952	None
6083	1	0	0	0	CART complex	Human	Cytoskeleton-associated recycling or transport complex	HeLa cells	O14964;O43707;O75382;Q9ULV0	9146;81;10612;4645	MI:0019-coimmunoprecipitation	GO:0004998;GO:0001881;GO:0032456	transferrin receptor activity;receptor recycling;endocytic recycling	None	None	HRS;None;BERP, RNF22, RNF97;KIAA1119	HGS;ACTN4;TRIM3;MYO5B	None	Homo sapiens (Human);Homo sapiens (Human);Homo sapiens (Human);Homo sapiens (Human)	Hepatocyte growth factor-regulated tyrosine kinase substrate;Alpha-actinin-4;Tripartite motif-containing protein 3;Unconventional myosin-Vb	None	15772161	The CART complex is necessary for efficient recycling of the transferrin (Tf) receptor to the plasma membrane, but not movement to lysosomes and degradation of the EGFR.The CART complex, composed of hrs, actinin-4, BERP, and myosin V, seemed to require BERP to link myosin V to hrs-actinin-4.
6084	1	0	0	0	AFF4 super elongation complex (SEC)	Human	None	293 Flp-in-TRex cells	O00472;O60563;O60583;P42568;P50750;P51825;P55199;Q03111;Q96JC9;Q9HB65;Q9UHB7	22936;904;905;4300;1025;4299;8178;4298;85403;80237;27125	MI:0004-affinity chromatography technologies;MI:0019-coimmunoprecipitation;MI:0071-molecular sieving	GO:0006354	DNA-templated transcription, elongation	11.02.03.01.04	transcription elongation	None;None;None;AF9, YEATS3;CDC2L4, TAK;AF4, FEL, MLLT2, PBM1;C19orf17;ENL, LTG19, YEATS1;None;None;AF5Q31, MCEF	ELL2;CCNT1;CCNT2;MLLT3;CDK9;AFF1;ELL;MLLT1;EAF1;ELL3;AFF4	Complex subunit Cyclin-T2 is described as isoform Cyclin-T2a or Cyclin-T2b.	Homo sapiens (Human);Homo sapiens (Human);Homo sapiens (Human);Homo sapiens (Human);Homo sapiens (Human);Homo sapiens (Human);Homo sapiens (Human);Homo sapiens (Human);Homo sapiens (Human);Homo sapiens (Human);Homo sapiens (Human)	RNA polymerase II elongation factor ELL2;Cyclin-T1;Cyclin-T2;Protein AF-9;Cyclin-dependent kinase 9;AF4/FMR2 family member 1;RNA polymerase II elongation factor ELL;Protein ENL;ELL-associated factor 1;RNA polymerase II elongation factor ELL3;AF4/FMR2 family member 4	The authors propose that the AFF4 super elongation complex (SEC) could be a key regulator in the pathogenesis of leukemia through many of the MLL (Mixed Lineage Leukemia) partners are found in hematological malignancies.	20159561	AFF4 is a central factor required for the assembly and integrity of the ELL/P-TEFb (consisting of Cdk9 with cyclin T1, T2a orT2b)/MLL partner elongation complex.
6131	1	1	1	1	SELK multiprotein complex	Human	None	HEK-293 cells	P04843;P04844;P27824;P39656;P46977;P55072;Q9BQE4;Q9BUN8;Q9GZP9;Q9Y6D0	6184;6185;821;1650;3703;7415;55829;79139;51009;58515	MI:0007- anti tag coimmunoprecipitation	GO:0030968;GO:0036503	endoplasmic reticulum unfolded protein response;ERAD pathway	32.01.07	unfolded protein response (e.g. ER quality control)	;;;KIAA0115 OST48;ITM1 TMC;None;SELS;DER1;DER2 FLANA;	RPN1;RPN2;CANX;DDOST;STT3A;VCP;VIMP;DERL1;DERL2;SELK	None	Homo sapiens (Human);Homo sapiens (Human);Homo sapiens (Human);Homo sapiens (Human);Homo sapiens (Human);Homo sapiens (Human);Homo sapiens (Human);Homo sapiens (Human);Homo sapiens (Human);Homo sapiens (Human)	Dolichyl-diphosphooligosaccharide--protein glycosyltransferase subunit 1 ;Dolichyl-diphosphooligosaccharide--protein glycosyltransferase subunit 2 ;Calnexin ;Dolichyl-diphosphooligosaccharide--protein glycosyltransferase 48 kDa subunit ;Dolichyl-diphosphooligosaccharide--protein glycosyltransferase subunit STT3A ;Transitional endoplasmic reticulum ATPase;Selenoprotein S ;Derlin-1 ;Derlin-2 ;Selen…	None	22016385	None
6160	1	0	0	0	hTREX84 complex	Human	None	HeLa cell line	Q13769;Q6I9Y2;Q86W42;Q8NI27;Q96FV9;Q96J01	8563;80145;79228;57187;9984;84321	MI:0004-affinity chromatography technologies	GO:0006406	mRNA export from nucleus	None	None	C22orf19, KIAA0983;NIF3L1BP1;WDR58;CXorf3;HPR1;None	THOC5;THOC7;THOC6;THOC2;THOC1;THOC3	The 40K protein has been described as hTREX40. hTREX40 is described as isoform 2 of THOC6 (Q86W42).	Homo sapiens (Human);Homo sapiens (Human);Homo sapiens (Human);Homo sapiens (Human);Homo sapiens (Human);Homo sapiens (Human)	THO complex subunit 5 homolog;THO complex subunit 7 homolog;THO complex subunit 6 homolog;THO complex subunit 2;THO complex subunit 1;THO complex subunit 3	hTREX84 is highly expressed in aggressive forms of breast cancer.	15833825	None
6164	1	0	0	0	ACK1 signaling complex	Human	CDC42-ACK1-p130Cas-CRK collagen-regulated signaling complex	T47D cells	P46108;P56945;P60953;Q07912	1398;9564;998;10188	MI:0019-coimmunoprecipitation	GO:0023052	signaling	30.01	cellular signalling	None;CAS CASS1 CRKAS;None;ACK1	CRK;BCAR1;CDC42;TNK2	None	Homo sapiens (Human);Homo sapiens (Human);Homo sapiens (Human);Homo sapiens (Human)	Adapter molecule crk;Breast cancer anti-estrogen resistance protein 1;Cell division control protein 42 homolog;Activated CDC42 kinase 1	None	17038317	CDC42, ACK1, p130Cas, and CRK form a collagen-regulated signaling complex. The interaction of Ack1 and p130Cas relies on SH3 and Proline-rich domains. ACK1 not only associated with p130Casbut also induced its phosphorylation.
6167	1	1	1	1	Exocyst complex	Human	None	HEK-293T cells	O00471;O60645;Q8IYI6;Q8TAG9;Q96A65;Q96KP1;Q9NV70;Q9UPT5	10640;11336;149371;54536;60412;55770;55763;23265	MI:0019-coimmunoprecipitation;MI:0416-fluorescence microscopy	GO:0099022;GO:0006887	vesicle tethering;exocytosis	20.09.16.09.03	exocytosis	SEC10 SEC10L1;SEC6 SEC6L1;None;SEC15A SEC15L SEC15L1;KIAA1699 SEC8 SEC8L1;SEC5 SEC5L1;SEC3 SEC3L1;EXO70 KIAA1067	EXOC5;EXOC3;EXOC8;EXOC6;EXOC4;EXOC2;EXOC1;EXOC7	None	Homo sapiens (Human);Homo sapiens (Human);Homo sapiens (Human);Homo sapiens (Human);Homo sapiens (Human);Homo sapiens (Human);Homo sapiens (Human);Homo sapiens (Human)	Exocyst complex component 5;Exocyst complex component 3;Exocyst complex component 8;Exocyst complex component 6;Exocyst complex component 4;Exocyst complex component 2;Exocyst complex component 1;Exocyst complex component 7	None	25964651	The exocyst complex regulates tethering of transferrin-receptor-containing recycling vesicles to the plasma membrane, downstream of the Rab11 small GTPase.
6169	1	1	1	1	Exocyst EXOC5-EXOC6-EXOC7 subcomplex	Human	Exocyst sec10-sec15-exo70 subcomplex	HEK-293T cells	O00471;Q8TAG9;Q9UPT5	10640;54536;23265	MI:0019-coimmunoprecipitation;MI:0416-fluorescence microscopy	None	None	None	None	SEC10 SEC10L1;SEC15A SEC15L SEC15L1;EXO70 KIAA1067	EXOC5;EXOC6;EXOC7	None	Homo sapiens (Human);Homo sapiens (Human);Homo sapiens (Human)	Exocyst complex component 5;Exocyst complex component 6;Exocyst complex component 7	None	25964651	None
6171	1	0	0	0	STRIPAK complex	Human	Striatin-interacting phosphatase and kinase complex; PP2A-\u0002striatin-\u0002Mob3-\u0002STRIP complex	HeLa cells	O43815;P30153;P67775;Q8C079;Q9Y3A3	6801;5518;5515;229707;25843	MI:0007-anti tag coimmunoprecipitation	None	None	None	None	None;None;None;Fam40a, Kiaa1761;MOB3, MOBKL3, PHOCN, PREI3	STRN;PPP2R1A;PPP2CA;Strip1;MOB4	Since the authors did not specify serine/threonine-protein phosphatase 2A catalytic subunit we used the alpha isoform. Since the authors did not specify the striatin-interacting protein, we used the isoform Strip1	Homo sapiens (Human);Homo sapiens (Human);Homo sapiens (Human);Mus musculus (Mouse);Homo sapiens (Human)	Striatin;Serine/threonine-protein phosphatase 2A 65 kDa regulatory subunit A alpha isoform;Serine/threonine-protein phosphatase 2A catalytic subunit alpha isoform;Striatin-interacting protein 1;MOB-like protein phocein	None	18782753	The data highlight a stable, core complex containing PP2A catalytic and scaffolding subunits, striatin(s), Mob3, and STRIP.
6182	1	0	0	0	PP2A A/C-striatin complex	Human	None	transfected NIH 3T3 cells	O43815;P30153;P67775	6801;5518;5515	MI:0019-coimmunoprecipitation	GO:0006470;GO:0019722	protein dephosphorylation;calcium-mediated signaling	14.07.03;30.01.09.03	modification by phosphorylation, dephosphorylation, autophosphorylation;Ca2+ mediated signal transduction	None;None;None	STRN;PPP2R1A;PPP2CA	Since the authors did not specify serine/threonine-protein phosphatase 2A catalytic subunit we used the alpha isoform. Since the authors did not specify serine/threonine-protein phosphatase 2A regulartory subunit we used the alpha isoform.	Homo sapiens (Human);Homo sapiens (Human);Homo sapiens (Human)	Striatin;Serine/threonine-protein phosphatase 2A 65 kDa regulatory subunit A alpha isoform;Serine/threonine-protein phosphatase 2A catalytic subunit alpha isoform	None	10681496	None
6183	1	0	0	0	PP2A A/C-SG2NA complex	Human	None	transfected NIH 3T3 cells	P30153;P67775;Q13033	5518;5515;29966	None	GO:0006470;GO:0019722	protein dephosphorylation;calcium-mediated signaling	14.07.03;30.01.09.03	modification by phosphorylation, dephosphorylation, autophosphorylation;Ca2+ mediated signal transduction	None;None;GS2NA, SG2NA	PPP2R1A;PPP2CA;STRN3	Since the authors did not specify serine/threonine-protein phosphatase 2A catalytic subunit we used the alpha isoform. Since the authors did not specify serine/threonine-protein phosphatase 2A regulartory subunit we used the alpha isoform.	Homo sapiens (Human);Homo sapiens (Human);Homo sapiens (Human)	Serine/threonine-protein phosphatase 2A 65 kDa regulatory subunit A alpha isoform;Serine/threonine-protein phosphatase 2A catalytic subunit alpha isoform;Striatin-3	None	10681496	None
6194	1	0	0	0	B-WICH complex	Human	None	HeLa cells	O00159;O60264;O75533;P35659;Q03468;Q9BQG0;Q9NR30;Q9UIG0	4641;8467;23451;7913;2074;10514;9188;9031	MI:0019- coimmunoprecipitation;MI:0226- ion exchange chromatography	GO:0003682;GO:0001035;GO:0005634	chromatin binding;transcription from RNA polymerase III type 3 promoter;nucleus	70.1	nucleus	;SNF2H WCRF135;SAP155;;CSB;P160;;WBSC10 WBSCR10 WBSCR9 WSTF	MYO1C;SMARCA5;SF3B1;DEK;ERCC6;MYBBP1A;DDX21;BAZ1B	None	Homo sapiens (Human);Homo sapiens (Human);Homo sapiens (Human);Homo sapiens (Human);Homo sapiens (Human);Homo sapiens (Human);Homo sapiens (Human);Homo sapiens (Human)	Unconventional myosin-Ic ;SWI/SNF-related matrix-associated actin-dependent regulator of chromatin subfamily A member 5;Splicing factor 3B subunit 1 ;Protein DEK;DNA excision repair protein ERCC-6 ;Myb-binding protein 1A;Nucleolar RNA helicase 2 ;Tyrosine-protein kinase BAZ1B	None	25883140	The 45 S rRNA, the 5 S rRNA, and the 7SL RNA are parts of the B-WICH complex.
6247	1	1	1	1	BBS-chaperonin complex	Human	BBS/CCT complex	HEK293T cells	P17987;P48643;P49368;P50990;P50991;P78371;Q6ZW61;Q8IWZ6;Q8TAM1;Q9NPJ1	6950;22948;7203;10694;10575;10576;166379;55212;79738;8195	MI:0019- coimmunoprecipitation	GO:0005929;GO:0051131;GO:0042073	cilium;chaperone-mediated protein complex assembly;intraciliary transport	None	None	CCT1 CCTA;CCTE KIAA0098;CCTG TRIC5;C21orf112 CCTQ KIAA0002;CCTD SRB;99D8.1 CCTB;C4orf24;BBS2L1;C12orf58;BBS6	TCP1;CCT5;CCT3;CCT8;CCT4;CCT2;BBS12;BBS7;BBS10;MKKS	None	Homo sapiens (Human);Homo sapiens (Human);Homo sapiens (Human);Homo sapiens (Human);Homo sapiens (Human);Homo sapiens (Human);Homo sapiens (Human);Homo sapiens (Human);Homo sapiens (Human);Homo sapiens (Human)	T-complex protein 1 subunit alpha;T-complex protein 1 subunit epsilon;T-complex protein 1 subunit gamma;T-complex protein 1 subunit theta;T-complex protein 1 subunit delta;T-complex protein 1 subunit beta;Bardet-Biedl syndrome 12 protein;Bardet-Biedl syndrome 7 protein;Bardet-Biedl syndrome 10 protein;McKusick-Kaufman/Bardet-Biedl syndromes putative chaperonin	Bardet-Biedl syndrome (BBS) is a human genetic disorder resultingin obesity, retinal degeneration, polydactyly, and nephropathy.Recent studies indicate that trafficking defects to the ciliary membraneare involved in this syndrome.	20080638	None
6289	1	0	0	0	prohibitin 2 complex, mitochondrial	Human	None	HeLa cells	O00165;P05141;P35232;P45880;Q99623	10456;292;5245;7417;11331	MI:0007-anti tag coimmunoprecipitation	GO:0006915;GO:0008637	apoptotic process;apoptotic mitochondrial changes	40.10.02;40.10.02.02.01	apoptosis (type I programmed cell death);apoptotic mitochondrial changes	HS1BP1;ANT2;None;None;BAP, REA	HAX1;SLC25A5;PHB;VDAC2;PHB2	None	Homo sapiens (Human);Homo sapiens (Human);Homo sapiens (Human);Homo sapiens (Human);Homo sapiens (Human)	HCLS1-associated protein X-1;ADP/ATP translocase 2;Prohibitin;Voltage-dependent anion-selective channel protein 2;Prohibitin-2	None	17008324	Human PHB2 has pleiotropic functions in the mitochondria, including inhibition of apoptosis via the PHB2-\u0001Hax-1 complex and regulation of the mitochondrial morphology.
6290	1	0	0	0	Ubiquitin E3 ligase (DDB1, DYRK2, EDD, VPRBP)	Human	EDVP\u2013DYRK2 complex	293T cells	O95071;Q16531;Q92630;Q9Y4B6	51366;1642;8445;9730	MI:0676- tandem affinity purification	GO:0044772;GO:1902002	mitotic cell cycle phase transition;protein phosphorylation involved in cellular protein catabolic process	None	None	EDD EDD1 HYD KIAA0896;XAP1;;DCAF1 KIAA0800 RIP	UBR5;DDB1;DYRK2;VPRBP	None	Homo sapiens (Human);Homo sapiens (Human);Homo sapiens (Human);Homo sapiens (Human)	E3 ubiquitin-protein ligase UBR5 ;DNA damage-binding protein 1;Dual specificity tyrosine-phosphorylation-regulated kinase 2 ;Protein VPRBP	None	19287380	EDVP\u2013DYRK2 complex regulates katanin p60 ubiquitylation. EDVP\u2013DYRK2 complex controls mitotic transition through the modulation of katanin protein levels.
6302	1	0	0	0	B-WICH complex	Human	None	HeLa cells	O00159;O60264;O75533;P35659;Q03468;Q9BQG0;Q9C093;Q9NR30;Q9UIG0	4641;8467;23451;7913;2074;10514;79925;9188;9031	MI:0071-molecular sieving;MI:0226-ion exchange chromatography;MI:0019-coimmunoprecipitation	GO:0006351;GO:0043044;GO:0005634	transcription, DNA-templated;ATP-dependent chromatin remodeling;nucleus	11;70.10	TRANSCRIPTION;nucleus	;SNF2H WCRF135;SAP155;;CSB;P160;KIAA1770 KPL2;;WBSC10 WBSCR10 WBSCR9 WSTF	MYO1C;SMARCA5;SF3B1;DEK;ERCC6;MYBBP1A;SPEF2;DDX21;BAZ1B	Interactions in the B-WICH Depend on RNA and active transcription. U1 small nuclear ribonucleoprotein 1SNRP homolog protein was nor available at the time of annotation	Homo sapiens (Human);Homo sapiens (Human);Homo sapiens (Human);Homo sapiens (Human);Homo sapiens (Human);Homo sapiens (Human);Homo sapiens (Human);Homo sapiens (Human);Homo sapiens (Human)	Unconventional myosin-Ic ;SWI/SNF-related matrix-associated actin-dependent regulator of chromatin subfamily A member 5;Splicing factor 3B subunit 1 ;Protein DEK;DNA excision repair protein ERCC-6 ;Myb-binding protein 1A;Sperm flagellar protein 2 ;Nucleolar RNA helicase 2 ;Tyrosine-protein kinase BAZ1B	None	16603771	None
6303	1	0	0	0	DDX11-RAD21-SMC1A-SMC3 complex	Human	None	HeLa cells	O60216;Q14683;Q96FC9;Q9UQE7	5885;8243;1663;9126	MI:0019-coimmunoprecipitation	GO:0007062	sister chromatid cohesion	None	None	HR21 KIAA0078 NXP1;DXS423E KIAA0178 SB1.8 SMC1 SMC1L1;CHL1 CHLR1 KRG2;BAM BMH CSPG6 SMC3L1	RAD21;SMC1A;DDX11;SMC3	None	Homo sapiens (Human);Homo sapiens (Human);Homo sapiens (Human);Homo sapiens (Human)	Double-strand-break repair protein rad21 homolog ;Structural maintenance of chromosomes protein 1A ;ATP-dependent DNA helicase DDX11 ;Structural maintenance of chromosomes protein 3	None	17105772	None
6310	1	1	1	1	DEAF1- complex	Human	None	HEK 293T/17 cells; CV1 cells	O75398;P12956;P13010	10522;2547;7520	MI:0007-anti tag coimmunoprecipitation	GO:0005634	nucleus	70.1	nucleus	SPN ZMYND5;G22P1;G22P2	DEAF1;XRCC6;XRCC5	None	Homo sapiens (Human);Homo sapiens (Human);Homo sapiens (Human)	Deformed epidermal autoregulatory factor 1 homolog ;X-ray repair cross-complementing protein 6 ;X-ray repair cross-complementing protein 5	None	22442688	None
6373	1	1	1	1	MiDAC complex	Human	None	K562 cells	Q13547;Q6PJG2;Q92769;Q9H147	3065;91748;3066;116092	MI:0019-coimmunoprecipitation	None	None	None	None	RPD3L1;C14orf117 C14orf43;None;C20orf167 TDIF1	HDAC1;ELMSAN1;HDAC2;DNTTIP1	None	Homo sapiens (Human);Homo sapiens (Human);Homo sapiens (Human);Homo sapiens (Human)	Histone deacetylase 1;ELM2 and SANT domain-containing protein 1 ;Histone deacetylase 2;Deoxynucleotidyltransferase terminal-interacting protein 1	None	21258344	None
6375	1	0	0	0	PEF1-ALG2 complex	Human	PEF1-PDCD6 complex	Jurkat cells	O75340;Q9UBV8	10016;553115	MI:0019-coimmunoprecipitation;MI:0091-chromatography technologies	GO:0051592;GO:0005737	response to calcium ion;cytoplasm	70.03	cytoplasm	ALG2;ABP32	PDCD6;PEF1	None	Homo sapiens (Human);Homo sapiens (Human)	Programmed cell death protein 6;Peflin	None	11278427	Peflin dissociated from ALG-2 in the presence of Ca(2+). Peflin and ALG-2 co-localized in the cytoplasm, but ALG-2 was also detected in the nuclei as revealed by immunofluorescent staining and subcellular fractionation. Peflin was recovered in the cytosolic fraction in the absence of Ca(2+) but in the membrane/cytoskeletal fraction in the presence of Ca(2+). These results suggest that peflin has …
6388	1	1	1	1	CORVET complex	Human	Class C core vacuole/endosome tethering complex; Endosomal tethering complex CORVET	MelJuSo cell	Q8N3P4;Q8WUH2;Q96AX1;Q9H269;Q9H270;Q9P253	23355;9392;65082;64601;55823;57617	MI:0019-coimmunoprecipitation	GO:0033263;GO:0099022;GO:0034058	CORVET complex;vesicle tethering;endosomal vesicle fusion	None	None	KIAA0804;None;None;None;RNF108;KIAA1475	VPS8;TGFBRAP1;VPS33A;VPS16;VPS11;VPS18	None	Homo sapiens (Human);Homo sapiens (Human);Homo sapiens (Human);Homo sapiens (Human);Homo sapiens (Human);Homo sapiens (Human)	Vacuolar protein sorting-associated protein 8 homolog;Transforming growth factor-beta receptor-associated protein 1;Vacuolar protein sorting-associated protein 33A;Vacuolar protein sorting-associated protein 16 homolog;Vacuolar protein sorting-associated protein 11 homolog;Vacuolar protein sorting-associated protein 18 homolog	Missense mutations in the gene VPS11 are associated with hypomyelination and developmental delay (PMID:26307567).	26463206	None
6389	1	1	0	0	HOPS complex	Human	Homotypic fusion and vacuole protein sorting complex; Endosomal tethering complex HOPS	MelJuSo cell	P49754;Q96AX1;Q96JC1;Q9H269;Q9H270;Q9P253	27072;65082;23339;64601;55823;57617	MI:0019-coimmunoprecipitation	GO:0030897;GO:0099022;GO:0034058	HOPS complex;vesicle tethering;endosomal vesicle fusion	None	None	None;None;KIAA0770, TLP, VAM6;None;RNF108;KIAA1475	VPS41;VPS33A;VPS39;VPS16;VPS11;VPS18	None	Homo sapiens (Human);Homo sapiens (Human);Homo sapiens (Human);Homo sapiens (Human);Homo sapiens (Human);Homo sapiens (Human)	Vacuolar protein sorting-associated protein 41 homolog;Vacuolar protein sorting-associated protein 33A;Vam6/Vps39-like protein;Vacuolar protein sorting-associated protein 16 homolog;Vacuolar protein sorting-associated protein 11 homolog;Vacuolar protein sorting-associated protein 18 homolog	Missense mutations in the gene VPS11 are associated with hypomyelination and developmental delay (PMID:26307567).	26463206	The mammalian HOPS complex is recruited to membranes by binding to the RAB7 effector RILP.
6394	1	0	0	0	CNOT1-CNOT2-CNOT3 complex	Human	CCR4-NOT complex	None	A5YKK6;O75175;Q9NZN8	23019;4849;4848	MI:0114-x-ray crystallography	GO:0006355;GO:0035195;GO:1901873	regulation of transcription, DNA-templated;gene silencing by miRNA;regulation of post-translational protein modification	11.02.03.04	transcriptional control	CDC39 KIAA1007 NOT1;KIAA0691 LENG2 NOT3;CDC36 NOT2	CNOT1;CNOT3;CNOT2	None	Homo sapiens (Human);Homo sapiens (Human);Homo sapiens (Human)	CCR4-NOT transcription complex subunit 1;CCR4-NOT transcription complex subunit 3;CCR4-NOT transcription complex subunit 2	None	24121232	None
6421	1	1	1	1	DNTTIP1-ZNF541-HDAC1-HDAC2 complex	Human	None	HEK293	Q13547;Q92769;Q9H0D2;Q9H147	3065;3066;84215;116092	MI:0007-anti tag coimmunoprecipitation	GO:0000118;GO:0004407	histone deacetylase complex;histone deacetylase activity	None	None	RPD3L1;None;None;C20orf167 TDIF1	HDAC1;HDAC2;ZNF541;DNTTIP1	None	Homo sapiens (Human);Homo sapiens (Human);Homo sapiens (Human);Homo sapiens (Human)	Histone deacetylase 1;Histone deacetylase 2;Zinc finger protein 541;Deoxynucleotidyltransferase terminal-interacting protein 1	None	21573134	None
6442	1	0	0	0	Cytochrome c oxidase, mitochondrial	Human	Complex IV; COX; Cytochrome c oxidase (EC 1.9.3.1), mitochondrial	HEK293 cells	P00395;P00403;P00414;P09669;P13073;P20674;Q15526;Q7KZN9;Q7Z7K0;Q96I36;Q9BVV7;Q9GZY4;Q9P0S2;Q9Y2R0	4512;4513;4514;1345;1327;9377;6834;1355;152100;84987;29090;55744;51241;28958	MI:0019-coimmunoprecipitation;MI:0069-mass spectrometry studies of complexes;MI:0047-far western blotting	GO:0022904;GO:0005515;GO:0005743;GO:0009060;GO:0006818;GO:0006091;GO:0004129	respiratory electron transport chain;protein binding;mitochondrial inner membrane;aerobic respiration;hydrogen transport;generation of precursor metabolites and energy;cytochrome-c oxidase activity	02.11.07;20.01.15;16.01;70.16.05;02.13.03;01	regulation of electron transport and membrane-associated energy conservation;electron transport;protein binding;mitochondrial inner membrane;aerobic respiration;METABOLISM	COI, COXI, MTCO1;COII COXII MTCO2;COIII,COXIII,MTCO3;None;COX4;None;None;None;C3orf68;C12orf62;C18orf55,TIM21,HSPC154;C7orf44,MITRAC15;C14orf112,HSPC203,PTD019;CCDC56,MITRAC12,HSPC009	MT-CO1;MT-CO2;MT-CO3;COX6C;COX4I1;COX5A;SURF1;COX15;CMC1;COX14;TIMM21;COA1;COX16;COA3	None	Homo sapiens (Human);Homo sapiens (Human);Homo sapiens (Human);Homo sapiens (Human);Homo sapiens (Human);Homo sapiens (Human);Homo sapiens (Human);Homo sapiens (Human);Homo sapiens (Human);Homo sapiens (Human);Homo sapiens (Human);Homo sapiens (Human);Homo sapiens (Human);Homo sapiens (Human)	Cytochrome c oxidase subunit 1;Cytochrome c oxidase subunit 2;Cytochrome c oxidase subunit 3;Cytochrome c oxidase subunit 6C;Cytochrome c oxidase subunit 4 isoform 1, mitochondrial;Cytochrome c oxidase subunit 5A, mitochondrial;Surfeit locus protein 1;Cytochrome c oxidase assembly protein COX15 homolog;COX assembly mitochondrial protein homolog;Cytochrome c oxidase assembly protein COX14;Mitochon…	Mutations in SURF1 are the most frequent cause of Leigh Syndrome with cytochrome c oxidase deficiency. Mutations in C12orf62, a factor that couples COX I synthesis with cytochrome c oxidase assembly, cause fatal neonatal lactic acidosis.	23260140	During complex IV (= cytochrome C oxidase) assembly, imported subunits engage with mitochondria-encoded COX1 in assembly intermediates. The majority of imported complex IV subunits present N-terminal presequences and are transported by the presequence translocase. Progression of complex IV assembly requires nuclear-encoded subunits to utilize this import pathway: human TIM21 associates with the p…
6459	1	0	0	0	EARP complex	Human	Endosome-associated recycling protein complex	HeLa cells	Q5VIR6;Q8N1B4;Q96JG6;Q9UID3	55275;6293;55610;738	MI:0071-molecular sieving;MI:0019-coimmunoprecipitation	None	None	None	None	PP13624;SACM2L;CCDC132,KIAA1861;ANG2,C11orf2,C11orf3,FFR,PP5382	VPS53;VPS52;VPS50;VPS51	None	Homo sapiens (Human);Homo sapiens (Human);Homo sapiens (Human);Homo sapiens (Human)	Vacuolar protein sorting-associated protein 53 homolog;Vacuolar protein sorting-associated protein 52 homolog;Syndetin;Vacuolar protein sorting-associated protein 51 homolog	None	25799061	None
6463	1	0	0	0	GARP complex	Human	Golgi-associated retrograde protein complex; Vps fifty-three complex; VFT complex	HeLa cells	Q5VIR6;Q8N1B4;Q9P1Q0;Q9UID3	55275;6293;51542;738	MI:0019-coimmunoprecipitation	GO:0042147;GO:0005802;GO:0000938	retrograde transport, endosome to Golgi;trans-Golgi network;GARP complex	None	None	PP13624;SACM2L;HCC8;ANG2,C11orf2,C11orf3,FFR,PP5382	VPS53;VPS52;VPS54;VPS51	None	Homo sapiens (Human);Homo sapiens (Human);Homo sapiens (Human);Homo sapiens (Human)	Vacuolar protein sorting-associated protein 53 homolog;Vacuolar protein sorting-associated protein 52 homolog;Vacuolar protein sorting-associated protein 54;Vacuolar protein sorting-associated protein 51 homolog	People with mutations in VPS53, a subunit of the GARP complex, suffer from a severe neurodegenerative disease known as \u2018progressive cerebello-cerebral atrophy type 2\u2019 (PCCA2).	20685960	GARP deficiency results in accumulation of sphingolipid synthesis intermediates and lysosomal dysfunction, indicating that GARP is necessary for sphingolipid homeostasis (PMID:26357016).
6482	1	0	0	0	CUL4B-DDB1-DTL-CSN complex	Human	None	HeLa cells	P61201;Q13098;Q13620;Q16531;Q9NZJ0	9318;2873;8450;1642;51514	MI:0019-coimmunoprecipitation	None	None	None	None	CSN2, TRIP15;COPS1, CSN1;KIAA0695;XAP1;CDT2,CDW1,DCAF2,L2DTL,RAMP	COPS2;GPS1;CUL4B;DDB1;DTL	None	Homo sapiens (Human);Homo sapiens (Human);Homo sapiens (Human);Homo sapiens (Human);Homo sapiens (Human)	COP9 signalosome complex subunit 2;COP9 signalosome complex subunit 1;Cullin-4B;DNA damage-binding protein 1;Denticleless protein homolog	None	16861906	CUL4/DDB1 E3 ligase complex plays a critical role in regulating the cell cycle progression, replication and DNA damage.
6484	1	1	1	1	WASH-CAPZalpa/beta complex	Human	None	HeLa cells	A8K0Z3;P47756;P52907;Q12768;Q2M389;Q9Y3C0;Q9Y4E1	100287171;832;829;9897;23325;51019;253725	None	GO:0051693;GO:0005769;GO:0034314;GO:0016197	actin filament capping;early endosome;Arp2/3 complex-mediated actin nucleation;endosomal transport	None	None	FAM39E;CAPB, CAPPB, CAPZ;CAPPA1, CAPZ, CAZ1;SPG8, RTSC, RTSC1, WASHC5;MRT43, SWIP, WASHC4;x0009; AD-016; CGI-116;KIAA0592	WASH1;CAPZB;CAPZA1;KIAA0196;KIAA1033;CCDC53;FAM21C	Since the authors did not specify F-actin-capping protein, we used isoform CAPZA1.	Homo sapiens (Human);Homo sapiens (Human);Homo sapiens (Human);Homo sapiens (Human);Homo sapiens (Human);Homo sapiens (Human);Homo sapiens (Human)	WAS protein family homolog 1;F-actin-capping protein subunit beta;F-actin-capping protein subunit alpha-1;WASH complex subunit strumpellin;WASH complex subunit SWIP;WASH complex subunit CCDC53;WASH complex subunit FAM21C	Strumpellin is mutated in the human disease hereditary spastic paraplegia (OMIM:603563). WASH is a member of the Wiskott-Aldrich syndrome protein family (WASP).	20498093	CAPZalpha/beta heterodimer complex also copurified with WASH complex, but only weakly, suggesting that CAPZ is a peripheral component. FAM21 interacts directly with CAPZ and inhibits its actin-capping activity.
6497	1	0	0	0	TOM complex (TOM5, TOM6, TOM7, TOM20, TOM22, TOM40, TOM70), mitochondrial	Human	TOM (TOMM5, TOMM6, TOMM7, TOMM20, TOMM22, TOMM40, TOMM70) complex; preprotein translocase complex	HeLa cells	O94826;O96008;Q15388;Q8N4H5;Q96B49;Q9NS69;Q9P0U1	9868;10452;9804;401505;100188893;56993;54543	MI:0019-coimmunoprecipitation;MI:0051-fluorescence technologies;MI:0276-blue native page;MI:0047-far western blotting	GO:0045040;GO:0005739;GO:0005741;GO:0005742;GO:0070096	protein import into mitochondrial outer membrane;mitochondrion;mitochondrial outer membrane;mitochondrial outer membrane translocase complex;mitochondrial outer membrane translocase complex assembly	70.16;70.16.01	mitochondrion;mitochondrial outer membrane	KIAA0719 TOM70 TOMM70A;C19orf1 PEREC1 TOM40;KIAA0016;C9orf105,TOM5;OBTP,TOM6;TOM22;TOM7,TOMM07	TOMM70;TOMM40;TOMM20;TOMM5;TOMM6;TOMM22;TOMM7	None	Homo sapiens (Human);Homo sapiens (Human);Homo sapiens (Human);Homo sapiens (Human);Homo sapiens (Human);Homo sapiens (Human);Homo sapiens (Human)	Mitochondrial import receptor subunit TOM70;Mitochondrial import receptor subunit TOM40 homolog;Mitochondrial import receptor subunit TOM20 homolog;Mitochondrial import receptor subunit TOM5 homolog;Mitochondrial import receptor subunit TOM6 homolog;Mitochondrial import receptor subunit TOM22 homolog;Mitochondrial import receptor subunit TOM7 homolog	None	18331822	In the present study, the TOM complex was immuno-isolated from HeLa cells and hTom5 and hTom6 were newly identified as components of the complex together with hTom70, hTom20, hTom22, hTom40, and hTom7. Knockdown of Tom7, but not Tom5 and Tom6, strongly compromised stability of the TOM complex. Conversely, knockdown of hTom40 decreased the level of all small Tom proteins. Matrix import of preprote…
6521	1	0	0	0	Akt-PHLPP1-PHLPP2-FANCI-FANCD2-USP1-UAF1 complex	Human	None	HEK293 cells	O60346;O94782;P31749;Q6ZVD8;Q8TAF3;Q9BXW9;Q9NVI1	23239;7398;207;23035;57599;2177;55215	MI:0019-coimmunoprecipitation	None	None	None	None	KIAA0606, PHLPP, PLEKHE1, SCOP;UBP;PKB, RAC;KIAA0931, PHLPPL;KIAA1449, UAF1;FACD;KIAA1794	PHLPP1;USP1;AKT1;PHLPP2;WDR48;FANCD2;FANCI	None	Homo sapiens (Human);Homo sapiens (Human);Homo sapiens (Human);Homo sapiens (Human);Homo sapiens (Human);Homo sapiens (Human);Homo sapiens (Human)	PH domain leucine-rich repeat-containing protein phosphatase 1;Ubiquitin carboxyl-terminal hydrolase 1;RAC-alpha serine/threonine-protein kinase;PH domain leucine-rich repeat-containing protein phosphatase 2;WD repeat-containing protein 48;Fanconi anemia group D2 protein;Fanconi anemia group I protein	FANCI and FANCD2 are involved in Fanconi anemia, complementation group I.	27097374	None
6559	1	0	0	0	RAB11B-SPG10-SPG33 complex	Human	ZFYVE27-KIF5A-RAB11B complex; Protrudin-NKHC1-YPT3 complex	HeLa cells	Q12840;Q15907;Q5T4F4	3798;9230;118813	MI:0051-fluorescence technologies;MI:0428-imaging techniques	GO:0005783;GO:0071787;GO:0071788;GO:0016192	endoplasmic reticulum;endoplasmic reticulum tubular network assembly;endoplasmic reticulum tubular network maintenance;vesicle-mediated transport	70.07;20.09.07	endoplasmic reticulum;vesicular transport (Golgi network, etc.)	NKHC1, SPG10;YPT3;SPG33	KIF5A;RAB11B;ZFYVE27	None	Homo sapiens (Human);Homo sapiens (Human);Homo sapiens (Human)	Kinesin heavy chain isoform 5A;Ras-related protein Rab-11B;Protrudin	The protrudin gene (ZFYVE27) is mutated in a subset of individuals with hereditary spastic paraplegia (HSP), and protrudin is therefore also referred to as spastic paraplegia 33 (SPG33). It is suggested that protrudin contributes to the regulation of ER morphology and function, and that its deregulation by mutation is a causative defect in HSP (PMID:24668814).Mutations of protrudin or KIF5 are a …	21976701	Protrudin is a membrane protein that regulates polarized vesicular trafficking in neurons (PMID:24668814). It serves as an adaptor molecule that connects KIF5 and its cargoes in vesicular transport during process formation. Protrudin facilitated the interaction of KIF5 with Rab11, VAP-A and -B, Surf4, and RTN3, suggesting that protrudin serves as an adaptor protein and that the protrudin-KIF5 com…
6592	1	0	0	0	c-Abl-CAS-Abi1 complex	Human	None	Airway smooth muscle cells	P00519;P56945;Q8IZP0	25;9564;10006	MI:0019-coimmunoprecipitation	GO:0006940	regulation of smooth muscle contraction	None	None	ABL, JTK7;CAS CASS1 CRKAS;SSH3BP1	ABL1;BCAR1;ABI1	None	Homo sapiens (Human);Homo sapiens (Human);Homo sapiens (Human)	Tyrosine-protein kinase ABL1;Breast cancer anti-estrogen resistance protein 1;Abl interactor 1	None	23740246	None
6639	1	1	0	0	CCC-Wash (WASH1, FAM21C) multiprotein complex	Human	CCC (COMMDs1-10, CCDC22, CCDC93)-C16orf62-WASH (WASH1, FAM21C) complex	HEK293T cells; HeLa cells	A8K0Z3;O60826;Q567U6;Q7Z3J2;Q7Z4G1;Q86VX2;Q86X83;Q8N668;Q9GZQ3;Q9H0A8;Q9NX08;Q9P000;Q9UBI1;Q9Y4E1;Q9Y6G5	100287171;28952;54520;57020;170622;149951;51122;150684;28991;54939;54951;29099;23412;253725;51397	MI:0019-coimmunoprecipitation;MI:0051-fluorescence technologies	None	None	None	None	FAM39E;CXorf37,JM1;None;None;MSTP076;C20orf92;HSPC042,My004;C2orf5, MURR1;HT002;None;MDS022;HSPC166;BUP,C10orf8;KIAA0592;HSPC305,PTD002	WASH1;CCDC22;CCDC93;C16orf62;COMMD6;COMMD7;COMMD2;COMMD1;COMMD5;COMMD4;COMMD8;COMMD9;COMMD3;FAM21C;COMMD10	None	Homo sapiens (Human);Homo sapiens (Human);Homo sapiens (Human);Homo sapiens (Human);Homo sapiens (Human);Homo sapiens (Human);Homo sapiens (Human);Homo sapiens (Human);Homo sapiens (Human);Homo sapiens (Human);Homo sapiens (Human);Homo sapiens (Human);Homo sapiens (Human);Homo sapiens (Human);Homo sapiens (Human)	WAS protein family homolog 1;Coiled-coil domain-containing protein 22;Coiled-coil domain-containing protein 93;UPF0505 protein C16orf62;COMM domain-containing protein 6;COMM domain-containing protein 7;COMM domain-containing protein 2;COMM domain-containing protein 1;COMM domain-containing protein 5;COMM domain-containing protein 4;COMM domain-containing protein 8;COMM domain-containing protein 9…	Depletion of CCC complex components leads to lack of copper-dependent movement of the copper transporterATP7A from endosomes, resulting in intracellular copper accumulation and modest alterations in copper homeostasis in humans with CCDC22 mutations.	25355947	All 10 human COMMD family members coprecipitated endogenous CCDC93. The interaction experiments validated the notion that these factors form a multiprotein complex. COMMD1 is directly linked to early endosomes through its interaction with a protein complex containing CCDC22, CCDC93, and C16orf62. This COMMD/CCDC22/CCDC93 (CCC) complex interacts with the multisubunit WASH complex, an evolutionaril…
6645	1	1	1	0	CCC complex	Human	CCC (COMMDs1-10, CCDC22, CCDC93, C16orf62) multiprotein complex	HEK293T cells; HeLa cells	O60826;Q567U6;Q7Z3J2;Q7Z4G1;Q86VX2;Q86X83;Q8N668;Q9GZQ3;Q9H0A8;Q9NX08;Q9P000;Q9UBI1;Q9Y6G5	28952;54520;57020;170622;149951;51122;150684;28991;54939;54951;29099;23412;51397	MI:0019-coimmunoprecipitation;MI:0051-fluorescence technologies	GO:0005769	early endosome	None	None	CXorf37,JM1;None;None;MSTP076;C20orf92;HSPC042,My004;C2orf5, MURR1;HT002;None;MDS022;HSPC166;BUP,C10orf8;HSPC305,PTD002	CCDC22;CCDC93;C16orf62;COMMD6;COMMD7;COMMD2;COMMD1;COMMD5;COMMD4;COMMD8;COMMD9;COMMD3;COMMD10	None	Homo sapiens (Human);Homo sapiens (Human);Homo sapiens (Human);Homo sapiens (Human);Homo sapiens (Human);Homo sapiens (Human);Homo sapiens (Human);Homo sapiens (Human);Homo sapiens (Human);Homo sapiens (Human);Homo sapiens (Human);Homo sapiens (Human);Homo sapiens (Human)	Coiled-coil domain-containing protein 22;Coiled-coil domain-containing protein 93;UPF0505 protein C16orf62;COMM domain-containing protein 6;COMM domain-containing protein 7;COMM domain-containing protein 2;COMM domain-containing protein 1;COMM domain-containing protein 5;COMM domain-containing protein 4;COMM domain-containing protein 8;COMM domain-containing protein 9;COMM domain-containing prote…	Depletion of CCC complex components leads to lack of copper-dependent movement of the copper transporter ATP7A from endosomes, resulting in intracellular copper accumulation and modest alterations in copper homeostasis in humans with CCDC22 mutations.	25355947	All 10 human COMMD family members coprecipitated endogenous CCDC93. The interaction experiments validated the notion that these factors form a multiprotein complex. COMMD1 is directly linked to early endosomes through its interaction with a protein complex containing CCDC22, CCDC93, and C16orf62. In the absence of the CCC complex or its recruitment to endosomes, ATP7A is mislocalized and does not…
[truncated: 10 more rows]
