# Supplementary material for: Context-specific interactions in literature-curated protein interaction databases
Source: BMC Genomics. 2018 Oct 19;19:758. doi: 10.1186/s12864-018-5139-2 (PMC6194712; doi:10.1186/s12864-018-5139-2)
Supplement: Supplementary file 3 — Table S2. Gene Ontology (GO) enrichment of proteins in co-fractionation-specific subset of CORUM. Hypergeometric test. “Hits” are proteins from the co-fractionation-specific subset (p < 10–2) and “background”/“universal” are all proteins from CORUM complexes that were detected, but not necessarily co-fractionating (p < 1) (see Methods for CORUM subset definition). (XLSX 43 kb) [file 12864_2018_5139_MOESM3_ESM.xlsx]

## Sheet: Biological Processes
Gene Ontology ID	Hypergeometric p-value	Odds ratio	exp	Number of proteins in 10-2 subset with GO term (hits)	Total number of proteins with GO term (population)	GO term description	ontology
GO:0006613	7.6547e-27	104.847	37.7171	80	81	cotranslational protein targeting to membrane	BP
GO:0006614	7.6547e-27	104.847	37.7171	80	81	SRP-dependent cotranslational protein targeting to membrane	BP
GO:0070125	2.05429e-25	98.8948	35.8545	76	77	mitochondrial translational elongation	BP
GO:0070126	2.05429e-25	98.8948	35.8545	76	77	mitochondrial translational termination	BP
GO:0032543	4.0449e-25	51.6048	37.7171	79	81	mitochondrial translation	BP
GO:0140053	4.0449e-25	51.6048	37.7171	79	81	mitochondrial gene expression	BP
GO:0070972	1.27865e-24	35.3525	39.114	81	84	protein localization to endoplasmic reticulum	BP
GO:0045047	2.84562e-24	34.8534	38.6484	80	83	protein targeting to ER	BP
GO:0072599	2.84562e-24	34.8534	38.6484	80	83	establishment of protein localization to endoplasmic reticulum	BP
GO:0006413	1.93753e-22	10.8939	51.2208	98	110	translational initiation	BP
GO:0006415	7.85089e-22	24.6221	37.2515	76	80	translational termination	BP
GO:0006612	1.26921e-21	17.6034	40.511	81	87	protein targeting to membrane	BP
GO:0006414	1.55801e-21	20.2605	38.6484	78	83	translational elongation	BP
GO:0034645	2.62423e-21	3.03123	412.56	495	886	cellular macromolecule biosynthetic process	BP
GO:0043624	2.72202e-21	17.3549	40.0453	80	86	cellular protein complex disassembly	BP
GO:0009059	2.69301e-20	2.94894	414.888	495	891	macromolecule biosynthetic process	BP
GO:0032984	1.56398e-19	8.0272	52.6177	97	113	macromolecular complex disassembly	BP
GO:0006518	9.00798e-17	3.01592	142.487	206	306	peptide metabolic process	BP
GO:0044267	1.17728e-16	2.4859	340.385	416	731	cellular protein metabolic process	BP
GO:0006412	1.36785e-16	3.00763	141.09	204	303	translation	BP
GO:0043043	1.36785e-16	3.00763	141.09	204	303	peptide biosynthetic process	BP
GO:0019538	1.96216e-16	2.47211	345.042	420	741	protein metabolic process	BP
GO:0043604	2.48164e-16	2.97284	141.556	204	304	amide biosynthetic process	BP
GO:0043241	2.86699e-16	7.25063	46.0987	84	99	protein complex disassembly	BP
GO:0043603	5.28124e-16	2.91415	143.884	206	309	cellular amide metabolic process	BP
GO:0044249	8.76203e-16	2.58124	426.064	495	915	cellular biosynthetic process	BP
GO:0090150	1.02178e-15	6.78797	46.5643	84	100	establishment of protein localization to membrane	BP
GO:0009058	1.96402e-15	2.55248	426.995	495	917	biosynthetic process	BP
GO:1901576	1.96402e-15	2.55248	426.995	495	917	organic substance biosynthetic process	BP
GO:0019080	6.60759e-15	4.61184	62.8618	105	135	viral gene expression	BP
GO:0019083	3.52232e-14	4.62009	59.1367	99	127	viral transcription	BP
GO:0000184	4.50559e-14	6.03232	45.1674	80	97	nuclear-transcribed mRNA catabolic process, nonsense-mediated decay	BP
GO:2000058	4.707e-14	13.7216	27.9386	55	60	regulation of protein ubiquitination involved in ubiquitin-dependent protein catabolic process	BP
GO:1901566	1.10187e-13	2.52474	165.303	225	355	organonitrogen compound biosynthetic process	BP
GO:0031146	1.30972e-13	51.5294	20.0227	42	43	SCF-dependent proteasomal ubiquitin-dependent protein catabolic process	BP
GO:1904667	1.32801e-13	15.8178	25.6104	51	55	negative regulation of ubiquitin protein ligase activity	BP
GO:1904666	1.99498e-13	13.1774	27.0073	53	58	regulation of ubiquitin protein ligase activity	BP
GO:0072594	2.15244e-13	3.57476	77.2968	121	166	establishment of protein localization to organelle	BP
GO:0002474	2.84749e-13	50.2181	19.557	41	42	antigen processing and presentation of peptide antigen via MHC class I	BP
GO:0009308	2.93979e-13	#NUM!	17.2288	37	37	amine metabolic process	BP
GO:0044106	2.93979e-13	#NUM!	17.2288	37	37	cellular amine metabolic process	BP
GO:0006605	3.64173e-13	4.4007	57.2741	95	123	protein targeting	BP
GO:1901564	5.44431e-13	2.21154	357.614	423	768	organonitrogen compound metabolic process	BP
GO:0051437	5.72394e-13	15.1458	24.6791	49	53	positive regulation of ubiquitin-protein ligase activity involved in regulation of mitotic cell cycle transition	BP
GO:1904668	5.72394e-13	15.1458	24.6791	49	53	positive regulation of ubiquitin protein ligase activity	BP
GO:0006521	6.51547e-13	#NUM!	16.7632	36	36	regulation of cellular amino acid metabolic process	BP
GO:0033238	6.51547e-13	#NUM!	16.7632	36	36	regulation of cellular amine metabolic process	BP
GO:0033365	7.51883e-13	3.09397	93.5943	140	201	protein localization to organelle	BP
GO:0044271	8.31811e-13	2.26067	404.178	467	868	cellular nitrogen compound biosynthetic process	BP
GO:0051444	8.37165e-13	12.6369	26.076	51	56	negative regulation of ubiquitin-protein transferase activity	BP
GO:1903362	9.02112e-13	7.3108	34.9232	64	75	regulation of cellular protein catabolic process	BP
GO:0002479	1.34001e-12	47.6087	18.6257	39	40	antigen processing and presentation of exogenous peptide antigen via MHC class I, TAP-dependent	BP
GO:0042590	1.34001e-12	47.6087	18.6257	39	40	antigen processing and presentation of exogenous peptide antigen via MHC class I	BP
GO:2000060	1.70832e-12	12.368	25.6104	50	55	positive regulation of protein ubiquitination involved in ubiquitin-dependent protein catabolic process	BP
GO:1903050	1.73993e-12	7.18404	34.4576	63	74	regulation of proteolysis involved in cellular protein catabolic process	BP
GO:0051436	2.44362e-12	14.4784	23.7478	47	51	negative regulation of ubiquitin-protein ligase activity involved in mitotic cell cycle	BP
GO:0051439	2.44362e-12	14.4784	23.7478	47	51	regulation of ubiquitin-protein ligase activity involved in mitotic cell cycle	BP
GO:0022411	8.32225e-12	3.32288	74.0373	114	159	cellular component disassembly	BP
GO:0033209	1.03281e-11	13.8155	22.8165	45	49	tumor necrosis factor-mediated signaling pathway	BP
GO:0031145	1.42829e-11	11.5668	24.2135	47	52	anaphase-promoting complex-dependent catabolic process	BP
GO:0051443	1.7919e-11	10.0694	25.6104	49	55	positive regulation of ubiquitin-protein transferase activity	BP
GO:0051438	2.28728e-11	8.20184	28.4042	53	61	regulation of ubiquitin-protein transferase activity	BP
GO:0031397	2.39019e-11	7.58114	29.8012	55	64	negative regulation of protein ubiquitination	BP
GO:1903364	2.39019e-11	7.58114	29.8012	55	64	positive regulation of cellular protein catabolic process	BP
GO:0043161	2.58276e-11	5.34051	39.114	68	84	proteasome-mediated ubiquitin-dependent protein catabolic process	BP
GO:0061418	2.82974e-11	16.6935	20.4883	41	44	regulation of transcription from RNA polymerase II promoter in response to hypoxia	BP
GO:1903052	4.61094e-11	7.43053	29.3355	54	63	positive regulation of proteolysis involved in cellular protein catabolic process	BP
GO:0072657	5.7202e-11	3.91872	53.0833	86	114	protein localization to membrane	BP
GO:1903321	8.35467e-11	6.4326	31.6637	57	68	negative regulation of protein modification by small protein conjugation or removal	BP
GO:0019221	1.61118e-10	4.62638	41.4423	70	89	cytokine-mediated signaling pathway	BP
GO:0002220	1.67339e-10	7.69804	27.0073	50	58	innate immune response activating cell surface receptor signaling pathway	BP
GO:0002223	1.67339e-10	7.69804	27.0073	50	58	stimulatory C-type lectin receptor signaling pathway	BP
GO:0010565	2.49536e-10	15.3945	19.0914	38	41	regulation of cellular ketone metabolic process	BP
GO:0042180	2.49536e-10	15.3945	19.0914	38	41	cellular ketone metabolic process	BP
GO:0010972	2.7688e-10	9.18497	23.7478	45	51	negative regulation of G2/M transition of mitotic cell cycle	BP
GO:0043620	2.7688e-10	9.18497	23.7478	45	51	regulation of DNA-templated transcription in response to stress	BP
GO:1902750	2.7688e-10	9.18497	23.7478	45	51	negative regulation of cell cycle G2/M phase transition	BP
GO:0042787	4.465e-10	5.53262	33.0607	58	71	protein ubiquitination involved in ubiquitin-dependent protein catabolic process	BP
GO:0043618	5.44471e-10	8.96571	23.2822	44	50	regulation of transcription from RNA polymerase II promoter in response to stress	BP
GO:0043687	7.11436e-10	5.22776	33.992	59	73	post-translational protein modification	BP
GO:0045862	9.20932e-10	4.81848	36.3202	62	78	positive regulation of proteolysis	BP
GO:0090090	9.22292e-10	9.98859	21.4196	41	46	negative regulation of canonical Wnt signaling pathway	BP
GO:0030162	1.0694e-09	3.98427	44.7018	73	96	regulation of proteolysis	BP
GO:0010498	1.26186e-09	4.24851	40.9766	68	88	proteasomal protein catabolic process	BP
GO:0030178	2.08341e-09	8.52941	22.3509	42	48	negative regulation of Wnt signaling pathway	BP
GO:0038061	3.51919e-09	5.69656	28.8699	51	62	NIK/NF-kappaB signaling	BP
GO:0045732	4.21198e-09	4.93632	32.595	56	70	positive regulation of protein catabolic process	BP
GO:0006364	5.7091e-09	3.27262	53.549	83	115	rRNA processing	BP
GO:0090263	7.85538e-09	8.09604	21.4196	40	46	positive regulation of canonical Wnt signaling pathway	BP
GO:0042254	1.04428e-08	3.00058	59.6023	90	128	ribosome biogenesis	BP
GO:0001736	1.51645e-08	7.88043	20.9539	39	45	establishment of planar polarity	BP
GO:0007164	1.51645e-08	7.88043	20.9539	39	45	establishment of tissue polarity	BP
GO:0060071	1.51645e-08	7.88043	20.9539	39	45	Wnt signaling pathway, planar cell polarity pathway	BP
GO:0090175	1.51645e-08	7.88043	20.9539	39	45	regulation of establishment of planar polarity	BP
GO:0050852	2.16129e-08	5.33416	27.473	48	59	T cell receptor signaling pathway	BP
GO:0006357	2.571e-08	2.03672	148.075	191	318	regulation of transcription from RNA polymerase II promoter	BP
GO:0045088	2.59758e-08	3.77628	39.5797	64	85	regulation of innate immune response	BP
GO:0042176	3.34792e-08	3.5205	42.8392	68	92	regulation of protein catabolic process	BP
GO:0002218	3.96106e-08	4.12759	34.4576	57	74	activation of innate immune response	BP
GO:0045089	4.26563e-08	3.89674	36.7858	60	79	positive regulation of innate immune response	BP
GO:0006511	4.92756e-08	3.24968	47.03	73	101	ubiquitin-dependent protein catabolic process	BP
GO:0019941	4.92756e-08	3.24968	47.03	73	101	modification-dependent protein catabolic process	BP
GO:0030177	4.95756e-08	5.80733	24.2135	43	52	positive regulation of Wnt signaling pathway	BP
GO:0050851	6.06493e-08	4.88285	27.9386	48	60	antigen receptor-mediated signaling pathway	BP
GO:0006402	6.24223e-08	2.36273	87.0753	121	187	mRNA catabolic process	BP
GO:0006401	1.06834e-07	2.30971	88.4722	122	190	RNA catabolic process	BP
GO:0019439	1.14187e-07	2.29589	89.4035	123	192	aromatic compound catabolic process	BP
GO:0034655	1.14187e-07	2.29589	89.4035	123	192	nucleobase-containing compound catabolic process	BP
GO:0044270	1.14187e-07	2.29589	89.4035	123	192	cellular nitrogen compound catabolic process	BP
GO:0046700	1.14187e-07	2.29589	89.4035	123	192	heterocycle catabolic process	BP
GO:0031396	1.42719e-07	3.2405	43.7705	68	94	regulation of protein ubiquitination	BP
GO:0071456	1.47372e-07	5.21936	24.6791	43	53	cellular response to hypoxia	BP
GO:0002758	1.47902e-07	4.05554	32.1294	53	69	innate immune response-activating signal transduction	BP
GO:0000209	1.57937e-07	3.81794	34.4576	56	74	protein polyubiquitination	BP
GO:1901361	1.79292e-07	2.25967	89.8692	123	193	organic cyclic compound catabolic process	BP
GO:0001738	1.84122e-07	5.89402	21.8852	39	47	morphogenesis of a polarized epithelium	BP
GO:0031398	2.08382e-07	3.68276	35.3889	57	76	positive regulation of protein ubiquitination	BP
GO:0071453	2.27948e-07	4.85666	25.6104	44	55	cellular response to oxygen levels	BP
GO:0001666	2.28639e-07	4.26786	29.3355	49	63	response to hypoxia	BP
GO:1902036	3.18767e-07	4.06587	30.2668	50	65	regulation of hematopoietic stem cell differentiation	BP
GO:0034612	3.96742e-07	4.17366	28.8699	48	62	response to tumor necrosis factor	BP
GO:0071356	3.96742e-07	4.17366	28.8699	48	62	cellular response to tumor necrosis factor	BP
GO:0036294	4.05725e-07	4.73829	25.1447	43	54	cellular response to decreased oxygen levels	BP
GO:0070085	4.264e-07	#NUM!	8.84722	19	19	glycosylation	BP
GO:0060218	4.34031e-07	3.88919	31.1981	51	67	hematopoietic stem cell differentiation	BP
GO:0016072	4.75656e-07	2.56466	60.9993	88	131	rRNA metabolic process	BP
GO:1903320	4.80864e-07	2.93115	47.03	71	101	regulation of protein modification by small protein conjugation or removal	BP
GO:0036293	5.47301e-07	3.97778	29.8012	49	64	response to decreased oxygen levels	BP
GO:1903322	5.71265e-07	3.38679	36.7858	58	79	positive regulation of protein modification by small protein conjugation or removal	BP
GO:0051348	7.14532e-07	3.28964	37.7171	59	81	negative regulation of transferase activity	BP
GO:1905330	8.52042e-07	4.83082	23.2822	40	50	regulation of morphogenesis of an epithelium	BP
GO:0006486	9.2995e-07	#NUM!	8.38158	18	18	protein glycosylation	BP
GO:0043413	9.2995e-07	#NUM!	8.38158	18	18	macromolecule glycosylation	BP
GO:1901532	9.74077e-07	3.65529	31.6637	51	68	regulation of hematopoietic progenitor cell differentiation	BP
GO:0070646	9.76006e-07	3.02859	41.9079	64	90	protein modification by small protein removal	BP
GO:0031349	1.0779e-06	3.11972	39.5797	61	85	positive regulation of defense response	BP
GO:0009100	1.10837e-06	24.8864	10.2442	21	22	glycoprotein metabolic process	BP
GO:0002181	1.14816e-06	10.3262	13.5037	26	29	cytoplasmic translation	BP
GO:0051603	1.19175e-06	2.7377	49.3582	73	106	proteolysis involved in cellular protein catabolic process	BP
GO:0044265	1.3335e-06	1.944	119.67	154	257	cellular macromolecule catabolic process	BP
GO:0060828	1.46677e-06	4.09807	26.5417	44	57	regulation of canonical Wnt signaling pathway	BP
GO:0035567	1.51292e-06	4.70217	22.8165	39	49	non-canonical Wnt signaling pathway	BP
GO:0002244	1.5372e-06	3.25875	35.8545	56	77	hematopoietic progenitor cell differentiation	BP
GO:0038095	1.58748e-06	3.80249	28.8699	47	62	Fc-epsilon receptor signaling pathway	BP
GO:0070482	1.63097e-06	3.57751	31.1981	50	67	response to oxygen levels	BP
GO:0031400	1.64319e-06	2.54845	55.4115	80	119	negative regulation of protein modification process	BP
GO:0043632	2.1099e-06	2.65337	49.8238	73	107	modification-dependent macromolecule catabolic process	BP
GO:0031347	2.17697e-06	2.74307	46.5643	69	100	regulation of defense response	BP
GO:2000027	2.51863e-06	3.99819	26.076	43	56	regulation of organ morphogenesis	BP
GO:0044257	4.11322e-06	2.5375	51.2208	74	110	cellular protein catabolic process	BP
GO:2000736	4.32817e-06	3.26136	32.595	51	70	regulation of stem cell differentiation	BP
GO:0019882	4.49567e-06	3.42275	30.2668	48	65	antigen processing and presentation	BP
GO:0045087	4.95796e-06	2.57155	48.8925	71	105	innate immune response	BP
GO:0034097	6.15685e-06	2.26046	64.2588	89	138	response to cytokine	BP
GO:0071345	6.59928e-06	2.31561	60.068	84	129	cellular response to cytokine stimulus	BP
GO:0048490	9.59657e-06	#NUM!	6.98465	15	15	anterograde synaptic vesicle transport	BP
GO:0099514	9.59657e-06	#NUM!	6.98465	15	15	synaptic vesicle cytoskeletal transport	BP
GO:0099517	9.59657e-06	#NUM!	6.98465	15	15	synaptic vesicle transport along microtubule	BP
GO:0009101	9.99387e-06	21.2278	8.84722	18	19	glycoprotein biosynthetic process	BP
GO:0019884	1.21027e-05	3.26904	29.3355	46	63	antigen processing and presentation of exogenous antigen	BP
GO:0016579	1.28799e-05	2.77531	38.1827	57	82	protein deubiquitination	BP
GO:0010389	1.38104e-05	3.02811	32.595	50	70	regulation of G2/M transition of mitotic cell cycle	BP
GO:0006520	1.55913e-05	3.80106	23.2822	38	50	cellular amino acid metabolic process	BP
GO:0042255	1.7487e-05	7.11582	13.038	24	28	ribosome assembly	BP
GO:0030111	1.82722e-05	3.05388	31.1981	48	67	regulation of Wnt signaling pathway	BP
GO:0006508	1.89542e-05	1.97099	83.8158	110	180	proteolysis	BP
GO:0009057	1.90976e-05	1.76687	127.121	158	273	macromolecule catabolic process	BP
GO:0010605	1.93293e-05	1.60219	230.028	267	494	negative regulation of macromolecule metabolic process	BP
GO:0098930	2.06659e-05	20.0161	8.38158	17	18	axonal transport	BP
GO:0031331	2.30601e-05	2.66479	38.6484	57	83	positive regulation of cellular catabolic process	BP
GO:0071822	2.77374e-05	1.70312	143.418	175	308	protein complex subunit organization	BP
GO:0016575	2.80951e-05	5.34836	15.3662	27	33	histone deacetylation	BP
GO:0002478	3.17765e-05	3.11636	28.4042	44	61	antigen processing and presentation of exogenous peptide antigen	BP
GO:0048002	3.17765e-05	3.11636	28.4042	44	61	antigen processing and presentation of peptide antigen	BP
GO:0044260	4.16296e-05	1.84639	537.352	564	1154	cellular macromolecule metabolic process	BP
GO:0008089	4.25771e-05	18.8084	7.91594	16	17	anterograde axonal transport	BP
GO:0006476	4.35022e-05	4.75534	16.2975	28	35	protein deacetylation	BP
GO:0035601	4.35022e-05	4.75534	16.2975	28	35	protein deacylation	BP
GO:0098732	4.35022e-05	4.75534	16.2975	28	35	macromolecule deacylation	BP
GO:0043170	4.54825e-05	1.8646	542.009	568	1164	macromolecule metabolic process	BP
GO:1902749	4.80249e-05	2.74508	33.5263	50	72	regulation of cell cycle G2/M phase transition	BP
GO:0070647	5.86727e-05	1.7963	100.579	127	216	protein modification by small protein conjugation or removal	BP
GO:0016567	5.8919e-05	1.99607	69.3808	92	149	protein ubiquitination	BP
GO:0016032	6.14503e-05	1.68585	132.708	162	285	viral process	BP
GO:0010948	6.19615e-05	2.29852	47.03	66	101	negative regulation of cell cycle process	BP
GO:1901575	6.23347e-05	1.66944	139.227	169	299	organic substance catabolic process	BP
GO:0045930	6.29365e-05	2.39135	42.8392	61	92	negative regulation of mitotic cell cycle	BP
GO:0032446	6.68613e-05	1.89359	81.0219	105	174	protein modification by small protein conjugation	BP
GO:1901565	7.01277e-05	2.09022	59.1367	80	127	organonitrogen compound catabolic process	BP
GO:1901988	8.19951e-05	2.51155	37.2515	54	80	negative regulation of cell cycle phase transition	BP
GO:1901991	8.19951e-05	2.51155	37.2515	54	80	negative regulation of mitotic cell cycle phase transition	BP
GO:0060070	8.55836e-05	2.76701	30.7325	46	66	canonical Wnt signaling pathway	BP
GO:0000715	8.73692e-05	17.6045	7.45029	15	16	nucleotide-excision repair, DNA damage recognition	BP
GO:0002009	9.7348e-05	2.56378	34.9232	51	75	morphogenesis of an epithelium	BP
GO:0000028	9.8261e-05	#NUM!	5.58772	12	12	ribosomal small subunit assembly	BP
GO:0030433	9.8261e-05	#NUM!	5.58772	12	12	ubiquitin-dependent ERAD pathway	BP
GO:0032986	9.8261e-05	#NUM!	5.58772	12	12	protein-DNA complex disassembly	BP
GO:0036503	9.8261e-05	#NUM!	5.58772	12	12	ERAD pathway	BP
GO:0030163	9.94618e-05	2.0604	58.6711	79	126	protein catabolic process	BP
GO:0034641	0.000110309	1.64626	496.376	525	1066	cellular nitrogen compound metabolic process	BP
GO:0008088	0.000111378	9.99435	8.84722	17	19	axo-dendritic transport	BP
GO:0042274	0.000118658	7.46063	10.2442	19	22	ribosomal small subunit biogenesis	BP
GO:0002429	0.000152902	2.37267	38.6484	55	83	immune response-activating cell surface receptor signaling pathway	BP
GO:0010467	0.000168781	1.55215	452.605	483	972	gene expression	BP
GO:0060255	0.000172458	1.50074	388.346	421	834	regulation of macromolecule metabolic process	BP
GO:0009896	0.000202049	2.26196	41.4423	58	89	positive regulation of catabolic process	BP
GO:0006337	0.000213003	#NUM!	5.12208	11	11	nucleosome disassembly	BP
GO:0006487	0.000213003	#NUM!	5.12208	11	11	protein N-linked glycosylation	BP
GO:0031498	0.000213003	#NUM!	5.12208	11	11	chromatin disassembly	BP
GO:0031503	0.000213003	#NUM!	5.12208	11	11	protein complex localization	BP
GO:0000956	0.000236529	1.94245	61.4649	81	132	nuclear-transcribed mRNA catabolic process	BP
GO:0002768	0.000248221	2.28759	39.114	55	84	immune response-regulating cell surface receptor signaling pathway	BP
GO:0038093	0.000275322	2.35987	35.8545	51	77	Fc receptor signaling pathway	BP
GO:0034613	0.000283026	1.57683	143.884	171	309	cellular protein localization	BP
GO:0034470	0.000316349	1.84981	68.9152	89	148	ncRNA processing	BP
GO:0044419	0.00036518	1.57021	139.693	166	300	interspecies interaction between organisms	BP
GO:0009892	0.000376357	1.46797	238.409	269	512	negative regulation of metabolic process	BP
GO:1903706	0.000376845	2.03057	49.8238	67	107	regulation of hemopoiesis	BP
GO:0072384	0.000421844	6.65376	9.31287	17	20	organelle transport along microtubule	BP
GO:0047496	0.00042331	8.79019	7.91594	15	17	vesicle transport along microtubule	BP
GO:0009628	0.000426577	1.75163	80.0906	101	172	response to abiotic stimulus	BP
GO:0006458	0.000461337	#NUM!	4.65643	10	10	'de novo' protein folding	BP
GO:0018196	0.000461337	#NUM!	4.65643	10	10	peptidyl-asparagine modification	BP
GO:0018279	0.000461337	#NUM!	4.65643	10	10	protein N-linked glycosylation via asparagine	BP
GO:0044403	0.000463326	1.55744	139.227	165	299	symbiosis, encompassing mutualism through parasitism	BP
GO:0048729	0.000527303	2.19686	38.1827	53	82	tissue morphogenesis	BP
GO:0019222	0.000590463	1.44976	398.591	428	856	regulation of metabolic process	BP
GO:0006886	0.000608462	1.58546	118.273	142	254	intracellular protein transport	BP
GO:0010629	0.000633291	1.47019	196.036	224	421	negative regulation of gene expression	BP
GO:0006952	0.000716078	1.80586	64.7244	83	139	defense response	BP
GO:0051704	0.000755432	1.47272	182.998	210	393	multi-organism process	BP
GO:0048863	0.000875219	2.09152	39.5797	54	85	stem cell differentiation	BP
GO:0070727	0.000880308	1.50887	146.212	171	314	cellular macromolecule localization	BP
GO:0002253	0.000929814	1.96641	46.5643	62	100	activation of immune response	BP
GO:0044093	0.000949198	1.60205	101.51	123	218	positive regulation of molecular function	BP
GO:0000462	0.00099834	#NUM!	4.19079	9	9	maturation of SSU-rRNA from tricistronic rRNA transcript (SSU-rRNA, 5.8S rRNA, LSU-rRNA)	BP
GO:0019752	0.00101526	2.1386	36.3202	50	78	carboxylic acid metabolic process	BP
GO:0010970	0.00105276	4.46408	11.1754	19	24	transport along microtubule	BP
GO:0099111	0.00105276	4.46408	11.1754	19	24	microtubule-based transport	BP
GO:0010468	0.00105735	1.40623	342.248	371	735	regulation of gene expression	BP
GO:0050776	0.00112345	1.8063	59.1367	76	127	regulation of immune response	BP
GO:0080134	0.00141888	1.62444	86.6096	106	186	regulation of response to stress	BP
GO:0099518	0.00145053	5.85209	8.38158	15	18	vesicle cytoskeletal trafficking	BP
GO:0061136	0.00146974	3.9168	12.1067	20	26	regulation of proteasomal protein catabolic process	BP
GO:0038111	0.00147517	12.8275	5.58772	11	12	interleukin-7-mediated signaling pathway	BP
GO:0061647	0.00147517	12.8275	5.58772	11	12	histone H3-K9 modification	BP
GO:0098760	0.00147517	12.8275	5.58772	11	12	response to interleukin-7	BP
GO:0098761	0.00147517	12.8275	5.58772	11	12	cellular response to interleukin-7	BP
GO:0043086	0.00152494	1.86418	49.8238	65	107	negative regulation of catalytic activity	BP
GO:0006082	0.00155034	2.06192	36.7858	50	79	organic acid metabolic process	BP
GO:0043436	0.00155034	2.06192	36.7858	50	79	oxoacid metabolic process	BP
GO:0045184	0.00156023	1.46502	154.128	178	331	establishment of protein localization	BP
GO:0002757	0.00162555	1.93389	43.7705	58	94	immune response-activating signal transduction	BP
GO:0044092	0.00166783	1.74011	62.3962	79	134	negative regulation of molecular function	BP
GO:0008104	0.00186515	1.43271	174.616	199	375	protein localization	BP
GO:1901990	0.00191237	1.77367	56.3428	72	121	regulation of mitotic cell cycle phase transition	BP
GO:0006807	0.00214217	1.60064	549.459	568	1180	nitrogen compound metabolic process	BP
GO:0000338	0.00215857	#NUM!	3.72515	8	8	protein deneddylation	BP
GO:0006904	0.00215857	#NUM!	3.72515	8	8	vesicle docking involved in exocytosis	BP
GO:1901998	0.00215857	#NUM!	3.72515	8	8	toxin transport	BP
GO:0002764	0.00233858	1.87892	44.2361	58	95	immune response-regulating signaling pathway	BP
GO:0044248	0.00241708	1.44415	150.403	173	323	cellular catabolic process	BP
GO:0050778	0.00242122	1.76791	54.0146	69	116	positive regulation of immune response	BP
GO:0043933	0.00261802	1.38607	215.127	240	462	macromolecular complex subunit organization	BP
GO:0033059	0.00265087	5.45318	7.91594	14	17	cellular pigmentation	BP
GO:0043473	0.00265087	5.45318	7.91594	14	17	pigmentation	BP
GO:1901987	0.00267547	1.72577	57.7398	73	124	regulation of cell cycle phase transition	BP
GO:0000086	0.00371566	1.88013	39.5797	52	85	G2/M transition of mitotic cell cycle	BP
GO:0009887	0.00376322	1.76886	48.4269	62	104	animal organ morphogenesis	BP
GO:0002684	0.00386597	1.65737	61.9306	77	133	positive regulation of immune system process	BP
GO:0009056	0.00445785	1.39283	164.372	186	353	catabolic process	BP
GO:0044238	0.00457941	1.54605	552.253	569	1186	primary metabolic process	BP
GO:0006891	0.0046632	#NUM!	3.2595	7	7	intra-Golgi vesicle-mediated transport	BP
GO:0043248	0.0046632	#NUM!	3.2595	7	7	proteasome assembly	BP
GO:0006355	0.00470307	1.34533	240.272	264	516	regulation of transcription, DNA-templated	BP
GO:0015031	0.0051414	1.39737	151.334	172	325	protein transport	BP
GO:0015833	0.0051414	1.39737	151.334	172	325	peptide transport	BP
GO:0042886	0.0051414	1.39737	151.334	172	325	amide transport	BP
GO:0048489	0.00538229	3.74106	9.77851	16	21	synaptic vesicle transport	BP
GO:0097479	0.00538229	3.74106	9.77851	16	21	synaptic vesicle localization	BP
GO:0097480	0.00538229	3.74106	9.77851	16	21	establishment of synaptic vesicle localization	BP
GO:0099003	0.00538229	3.74106	9.77851	16	21	vesicle-mediated transport in synapse	BP
GO:0000027	0.00555208	6.40495	6.05336	11	13	ribosomal large subunit assembly	BP
GO:0032438	0.00555208	6.40495	6.05336	11	13	melanosome organization	BP
GO:0048753	0.00555208	6.40495	6.05336	11	13	pigment granule organization	BP
GO:0098876	0.00555208	6.40495	6.05336	11	13	vesicle-mediated transport to the plasma membrane	BP
GO:0048278	0.00583136	10.4618	4.65643	9	10	vesicle docking	BP
GO:0070979	0.00583136	10.4618	4.65643	9	10	protein K11-linked ubiquitination	BP
GO:0140029	0.00583136	10.4618	4.65643	9	10	exocytic process	BP
GO:1903051	0.00583136	10.4618	4.65643	9	10	negative regulation of proteolysis involved in cellular protein catabolic process	BP
GO:1903363	0.00583136	10.4618	4.65643	9	10	negative regulation of cellular protein catabolic process	BP
GO:0071705	0.00589499	1.38455	155.525	176	334	nitrogen compound transport	BP
GO:0022603	0.00599798	1.75777	43.7705	56	94	regulation of anatomical structure morphogenesis	BP
GO:1903506	0.0062669	1.32975	242.135	265	520	regulation of nucleic acid-templated transcription	BP
GO:2001141	0.0062669	1.32975	242.135	265	520	regulation of RNA biosynthetic process	BP
GO:0033036	0.00688131	1.3513	184.86	206	397	macromolecule localization	BP
GO:0044839	0.00734508	1.76762	40.511	52	87	cell cycle G2/M phase transition	BP
GO:0060429	0.00748333	1.6447	53.0833	66	114	epithelium development	BP
GO:0006955	0.00751443	1.49138	85.2127	101	183	immune response	BP
GO:0032479	0.00757202	2.73485	13.9693	21	30	regulation of type I interferon production	BP
GO:0071702	0.00793849	1.36174	160.181	180	344	organic substance transport	BP
GO:0061077	0.00855271	4.6592	6.98465	12	15	chaperone-mediated protein folding	BP
GO:0051053	0.00875193	2.57919	14.9006	22	32	negative regulation of DNA metabolic process	BP

## Sheet: Molecular Function
Gene Ontology ID	Hypergeometric p-value	Odds ratio	exp	Number of proteins in 10-2 subset with GO term (hits)	Total number of proteins with GO term (population)	GO term description	ontology
GO:0003735	6.34543e-49	106.355	66.5591	142	144	structural constituent of ribosome	MF
GO:0005198	2.2675e-35	10.7272	82.7366	157	179	structural molecule activity	MF
GO:0031491	4.56421e-09	18.9157	15.2531	31	33	nucleosome binding	MF
GO:0004407	7.11298e-09	#NUM!	11.0932	24	24	histone deacetylase activity	MF
GO:0019213	7.11298e-09	#NUM!	11.0932	24	24	deacetylase activity	MF
GO:0033558	7.11298e-09	#NUM!	11.0932	24	24	protein deacetylase activity	MF
GO:0031492	1.03987e-08	32.7761	12.942	27	28	nucleosomal DNA binding	MF
GO:0016810	4.73083e-08	30.2479	12.0176	25	26	hydrolase activity, acting on carbon-nitrogen (but not peptide) bonds	MF
GO:0016811	1.00564e-07	28.9901	11.5554	24	25	hydrolase activity, acting on carbon-nitrogen (but not peptide) bonds, in linear amides	MF
GO:0001104	2.90475e-07	6.28571	19.8753	36	43	RNA polymerase II transcription cofactor activity	MF
GO:0035326	7.39638e-07	14.4752	12.0176	24	26	enhancer binding	MF
GO:0001158	9.51703e-07	25.2414	10.1687	21	22	enhancer sequence-specific DNA binding	MF
GO:0008134	1.33878e-06	2.4496	61.0125	87	132	transcription factor binding	MF
GO:0031490	1.64589e-06	5.33088	19.8753	35	43	chromatin DNA binding	MF
GO:0000980	2.00216e-06	24	9.70653	20	21	RNA polymerase II distal enhancer sequence-specific DNA binding	MF
GO:0003712	2.79292e-06	2.32653	64.248	90	139	transcription cofactor activity	MF
GO:0003690	4.79751e-06	2.60898	47.146	69	102	double-stranded DNA binding	MF
GO:0140110	8.51375e-06	1.96029	93.3676	122	202	transcription regulator activity	MF
GO:0003682	1.27705e-05	2.13489	68.4079	93	148	chromatin binding	MF
GO:0004298	1.87816e-05	#NUM!	6.47102	14	14	threonine-type endopeptidase activity	MF
GO:0070003	1.87816e-05	#NUM!	6.47102	14	14	threonine-type peptidase activity	MF
GO:0019843	2.37324e-05	5.42537	15.2531	27	33	rRNA binding	MF
GO:1990837	3.44075e-05	2.55307	39.7506	58	86	sequence-specific double-stranded DNA binding	MF
GO:0001076	3.5353e-05	3.38905	24.4974	39	53	transcription factor activity, RNA polymerase II transcription factor binding	MF
GO:0003713	8.75146e-05	2.41488	39.7506	57	86	transcription coactivator activity	MF
GO:0000989	8.9232e-05	1.94255	70.719	93	153	transcription factor activity, transcription factor binding	MF
GO:0000975	0.000104073	2.14372	51.7682	71	112	regulatory region DNA binding	MF
GO:0001067	0.000104073	2.14372	51.7682	71	112	regulatory region nucleic acid binding	MF
GO:0044212	0.000104073	2.14372	51.7682	71	112	transcription regulatory region DNA binding	MF
GO:0043565	0.000130579	2.06607	55.4659	75	120	sequence-specific DNA binding	MF
GO:0000987	0.000168913	3.615	18.4886	30	40	core promoter proximal region sequence-specific DNA binding	MF
GO:0001159	0.000168913	3.615	18.4886	30	40	core promoter proximal region DNA binding	MF
GO:0000988	0.000185255	1.86508	72.5679	94	157	transcription factor activity, protein binding	MF
GO:0016757	0.000196216	#NUM!	5.08437	11	11	transferase activity, transferring glycosyl groups	MF
GO:0003743	0.000199612	7.15686	9.70653	18	21	translation initiation factor activity	MF
GO:0000976	0.000266437	2.43643	33.2795	48	72	transcription regulatory region sequence-specific DNA binding	MF
GO:0003684	0.000342982	5.66735	10.631	19	23	damaged DNA binding	MF
GO:0000977	0.000343212	2.61585	27.7329	41	60	RNA polymerase II regulatory region sequence-specific DNA binding	MF
GO:0001012	0.000343212	2.61585	27.7329	41	60	RNA polymerase II regulatory region DNA binding	MF
GO:0016758	0.000428194	#NUM!	4.62216	10	10	transferase activity, transferring hexosyl groups	MF
GO:0000978	0.000467687	3.36279	17.5642	28	38	RNA polymerase II core promoter proximal region sequence-specific DNA binding	MF
GO:0004576	0.000933615	#NUM!	4.15994	9	9	oligosaccharyl transferase activity	MF
GO:0004579	0.000933615	#NUM!	4.15994	9	9	dolichyl-diphosphooligosaccharide-protein glycotransferase activity	MF
GO:0033613	0.0024277	5.5303	7.85767	14	17	activating transcription factor binding	MF
GO:0001105	0.00274797	11.8065	5.08437	10	11	RNA polymerase II transcription coactivator activity	MF
GO:0004175	0.00286244	4.03785	10.1687	17	22	endopeptidase activity	MF
GO:0000981	0.00296337	2.39799	22.1864	32	48	RNA polymerase II transcription factor activity, sequence-specific DNA binding	MF
GO:0001103	0.00517058	6.49515	6.0088	11	13	RNA polymerase II repressing transcription factor binding	MF
GO:0051059	0.0054824	10.6087	4.62216	9	10	NF-kappaB binding	MF
GO:0001085	0.00785584	2.61612	14.7909	22	32	RNA polymerase II transcription factor binding	MF
GO:0001227	0.00794909	4.72492	6.93324	12	15	transcriptional repressor activity, RNA polymerase II transcription regulatory region sequence-specific binding	MF
GO:0046966	0.00794909	4.72492	6.93324	12	15	thyroid hormone receptor binding	MF
GO:0003700	0.00859697	1.72786	41.5994	53	90	DNA binding transcription factor activity	MF
GO:0036402	0.00962683	#NUM!	2.77329	6	6	proteasome-activating ATPase activity	MF
GO:0001190	0.00965584	5.89516	5.54659	10	12	transcriptional activator activity, RNA polymerase II transcription factor binding	MF

## Sheet: Cellular Compartment
Gene Ontology ID	Hypergeometric p-value	Odds ratio	exp	Number of proteins in 10-2 subset with GO term (hits)	Total number of proteins with GO term (population)	GO term description	ontology
GO:0044391	7.9689e-49	56.2117	71.516	150	154	ribosomal subunit	CC
GO:0005840	4.08993e-46	26.5706	77.5531	158	167	ribosome	CC
GO:0044445	4.94092e-32	25.6127	54.3336	111	117	cytosolic part	CC
GO:0015934	4.29749e-27	30.4302	44.117	91	95	large ribosomal subunit	CC
GO:0000313	2.46611e-25	#NUM!	32.9717	71	71	organellar ribosome	CC
GO:0005761	2.46611e-25	#NUM!	32.9717	71	71	mitochondrial ribosome	CC
GO:0022626	5.72609e-24	26.9776	39.9375	82	86	cytosolic ribosome	CC
GO:0015935	7.52956e-20	76.2694	28.3278	60	61	small ribosomal subunit	CC
GO:0000315	4.33072e-16	#NUM!	20.8975	45	45	organellar large ribosomal subunit	CC
GO:0005762	4.33072e-16	#NUM!	20.8975	45	45	mitochondrial large ribosomal subunit	CC
GO:0000502	2.66207e-13	#NUM!	17.1824	37	37	proteasome complex	CC
GO:1905369	2.66207e-13	#NUM!	17.1824	37	37	endopeptidase complex	CC
GO:0005759	4.07013e-13	5.55377	44.5814	78	96	mitochondrial matrix	CC
GO:0022625	6.37005e-13	18.9792	22.7551	46	49	cytosolic large ribosomal subunit	CC
GO:0022627	1.3134e-12	#NUM!	16.2536	35	35	cytosolic small ribosomal subunit	CC
GO:1905368	1.09756e-10	15.9033	19.5044	39	42	peptidase complex	CC
GO:0000314	7.5059e-10	#NUM!	12.5385	27	27	organellar small ribosomal subunit	CC
GO:0005763	7.5059e-10	#NUM!	12.5385	27	27	mitochondrial small ribosomal subunit	CC
GO:0016592	2.60336e-09	34.9902	13.9317	29	30	mediator complex	CC
GO:0032991	3.88155e-09	2.38028	527.547	568	1136	macromolecular complex	CC
GO:0022624	3.85403e-08	#NUM!	10.2166	22	22	proteasome accessory complex	CC
GO:0005838	1.85112e-07	#NUM!	9.28779	20	20	proteasome regulatory particle	CC
GO:0019866	7.70329e-07	2.56928	58.0487	84	125	organelle inner membrane	CC
GO:0005743	8.34833e-07	2.63252	54.798	80	118	mitochondrial inner membrane	CC
GO:0043228	8.50005e-06	1.60643	340.862	381	734	non-membrane-bounded organelle	CC
GO:0043232	8.50005e-06	1.60643	340.862	381	734	intracellular non-membrane-bounded organelle	CC
GO:0005852	9.2169e-06	#NUM!	6.96584	15	15	eukaryotic translation initiation factor 3 complex	CC
GO:0000118	1.59044e-05	6.20946	14.3961	26	31	histone deacetylase complex	CC
GO:0099023	1.59044e-05	6.20946	14.3961	26	31	tethering complex	CC
GO:1904115	1.97825e-05	20.1158	8.35901	17	18	axon cytoplasm	CC
GO:0005839	2.00855e-05	#NUM!	6.50145	14	14	proteasome core complex	CC
GO:0016514	2.00855e-05	#NUM!	6.50145	14	14	SWI/SNF complex	CC
GO:0008540	9.51371e-05	#NUM!	5.57267	12	12	proteasome regulatory particle, base subcomplex	CC
GO:0044444	0.00010566	1.54143	422.13	455	909	cytoplasmic part	CC
GO:0030529	0.000108536	1.57141	179.719	211	387	intracellular ribonucleoprotein complex	CC
GO:1990904	0.000108536	1.57141	179.719	211	387	ribonucleoprotein complex	CC
GO:0031966	0.000108779	2.00797	62.2282	83	134	mitochondrial membrane	CC
GO:0005740	0.000113905	1.99376	63.157	84	136	mitochondrial envelope	CC
GO:1904949	0.000127198	4.42321	15.3249	26	33	ATPase complex	CC
GO:0070822	0.000206787	#NUM!	5.10828	11	11	Sin3-type complex	CC
GO:0071565	0.000206787	#NUM!	5.10828	11	11	nBAF complex	CC
GO:0032838	0.000215286	7.09179	9.75218	18	21	cell projection cytoplasm	CC
GO:0070603	0.000221564	4.24616	14.8605	25	32	SWI/SNF superfamily-type complex	CC
GO:0044429	0.000372113	1.84511	67.3365	87	145	mitochondrial part	CC
GO:0005686	0.000408209	8.83413	7.89462	15	17	U2 snRNP	CC
GO:0000145	0.000449079	#NUM!	4.6439	10	10	exocyst	CC
GO:0008250	0.000449079	#NUM!	4.6439	10	10	oligosaccharyltransferase complex	CC
GO:0071564	0.000449079	#NUM!	4.6439	10	10	npBAF complex	CC
GO:0005680	0.000974431	#NUM!	4.17951	9	9	anaphase-promoting complex	CC
GO:0030123	0.000974431	#NUM!	4.17951	9	9	AP-3 adaptor complex	CC
GO:0031080	0.000974431	#NUM!	4.17951	9	9	nuclear pore outer ring	CC
GO:0031597	0.000974431	#NUM!	4.17951	9	9	cytosolic proteasome complex	CC
GO:0098827	0.00179817	3.15664	15.3249	24	33	endoplasmic reticulum subcompartment	CC
GO:0016580	0.00211255	#NUM!	3.71512	8	8	Sin3 complex	CC
GO:0101031	0.00211255	#NUM!	3.71512	8	8	chaperone complex	CC
GO:0031082	0.002872	11.7011	5.10828	10	11	BLOC complex	CC
GO:0031083	0.002872	11.7011	5.10828	10	11	BLOC-1 complex	CC
GO:0005789	0.00289981	3.0202	14.8605	23	32	endoplasmic reticulum membrane	CC
GO:0000790	0.00324025	1.70806	57.1199	72	123	nuclear chromatin	CC
GO:1904813	0.00346564	2.83707	15.7892	24	34	ficolin-1-rich granule lumen	CC
GO:0042175	0.00405331	2.6873	16.718	25	36	nuclear outer membrane-endoplasmic reticulum membrane network	CC
GO:0000796	0.00457609	#NUM!	3.25073	7	7	condensin complex	CC
GO:0005832	0.00457609	#NUM!	3.25073	7	7	chaperonin-containing T-complex	CC
GO:0019773	0.00457609	#NUM!	3.25073	7	7	proteasome core complex, alpha-subunit complex	CC
GO:0019774	0.00457609	#NUM!	3.25073	7	7	proteasome core complex, beta-subunit complex	CC
GO:0031595	0.00457609	#NUM!	3.25073	7	7	nuclear proteasome complex	CC
GO:0071541	0.00457609	#NUM!	3.25073	7	7	eukaryotic translation initiation factor 3 complex, eIF3m	CC
GO:0033267	0.00668994	3.32985	10.681	17	23	axon part	CC
GO:0034774	0.00874281	2.27836	19.04	27	41	secretory granule lumen	CC
GO:0005667	0.00967408	1.7111	41.7951	53	90	transcription factor complex	CC
GO:0002199	0.00990401	#NUM!	2.78634	6	6	zona pellucida receptor complex	CC
GO:0005791	0.00990401	#NUM!	2.78634	6	6	rough endoplasmic reticulum	CC
GO:0008541	0.00990401	#NUM!	2.78634	6	6	proteasome regulatory particle, lid subcomplex	CC
GO:0030897	0.00990401	#NUM!	2.78634	6	6	HOPS complex	CC
GO:0033256	0.00990401	#NUM!	2.78634	6	6	I-kappaB/NF-kappaB complex	CC
GO:0042555	0.00990401	#NUM!	2.78634	6	6	MCM complex	CC
GO:0070847	0.00990401	#NUM!	2.78634	6	6	core mediator complex	CC
