# Supplementary material for: Context-specific interactions in literature-curated protein interaction databases
Source: BMC Genomics. 2018 Oct 19;19:758. doi: 10.1186/s12864-018-5139-2 (PMC6194712; doi:10.1186/s12864-018-5139-2)
Supplement: Supplementary file 4 — Table S3. Third co-fractionation dataset. (CSV 782 kb) [file 12864_2018_5139_MOESM4_ESM.csv]

Majority protein IDs	Replicate	Ratio M/L F01	Ratio M/L F02	Ratio M/L F03	Ratio M/L F04	Ratio M/L F05	Ratio M/L F06	Ratio M/L F07	Ratio M/L F08	Ratio M/L F09	Ratio M/L F10	Ratio M/L F11	Ratio M/L F12	Ratio M/L F13	Ratio M/L F14	Ratio M/L F15	Ratio M/L F16	Ratio M/L F17	Ratio M/L F18	Ratio M/L F19	Ratio M/L F20	Ratio M/L F21	Ratio M/L F22	Ratio M/L F23	Ratio M/L F24	Ratio M/L F25	Ratio M/L F26	Ratio M/L F27	Ratio M/L F28	Ratio M/L F29	Ratio M/L F30	Ratio M/L F31	Ratio M/L F32	Ratio M/L F33	Ratio M/L F34	Ratio M/L F35	Ratio M/L F36	Ratio M/L F37	Ratio M/L F38	Ratio M/L F39	Ratio M/L F40	Ratio M/L F41	Ratio M/L F42	Ratio M/L F43	Ratio M/L F44	Ratio M/L F45	Ratio M/L F46	Ratio M/L F47	Ratio M/L F48
A1L020	1	NaN	NaN	NaN	4.6375	2.9603	NaN	NaN	NaN	NaN	NaN	NaN	NaN	NaN	NaN	NaN	NaN	NaN	NaN	NaN	NaN	NaN	NaN	NaN	NaN	NaN	NaN	NaN	NaN	NaN	NaN	NaN	NaN	NaN	NaN	NaN	NaN	NaN	NaN	NaN	NaN	NaN	NaN	NaN	NaN	NaN	NaN	NaN	NaN
A1L0T0	1	NaN	NaN	NaN	NaN	NaN	NaN	NaN	NaN	NaN	NaN	NaN	NaN	NaN	NaN	NaN	NaN	NaN	NaN	NaN	NaN	NaN	NaN	NaN	NaN	NaN	NaN	NaN	NaN	NaN	NaN	NaN	NaN	NaN	NaN	NaN	NaN	NaN	NaN	NaN	NaN	NaN	NaN	NaN	NaN	NaN	NaN	NaN	NaN
A2A3N6	1	NaN	NaN	NaN	NaN	NaN	0.74065	NaN	NaN	3.0105	2.9315	2.6792	3.976	5.7297	6.5754	4.3331	4.2283	NaN	4.8651	3.1509	1.0905	NaN	NaN	NaN	0.44066	NaN	NaN	NaN	NaN	NaN	NaN	NaN	NaN	NaN	NaN	NaN	NaN	NaN	NaN	NaN	NaN	NaN	NaN	1.2251	NaN	1.3543	1.3112	NaN	NaN
A5A3E0	1	NaN	NaN	NaN	NaN	NaN	NaN	NaN	NaN	NaN	NaN	NaN	NaN	NaN	NaN	NaN	NaN	NaN	NaN	NaN	NaN	NaN	NaN	NaN	NaN	NaN	NaN	NaN	NaN	NaN	NaN	NaN	NaN	NaN	NaN	NaN	NaN	NaN	NaN	NaN	NaN	NaN	NaN	NaN	NaN	NaN	NaN	NaN	NaN
A5YKK6-2;A5YKK6;A5YKK6-3;A5YKK6-4	1	NaN	NaN	NaN	NaN	NaN	NaN	NaN	NaN	NaN	4.3371	NaN	5.0107	4.055	4.2311	4.5229	2.0795	NaN	NaN	NaN	NaN	NaN	NaN	NaN	NaN	NaN	NaN	NaN	NaN	NaN	NaN	NaN	NaN	NaN	NaN	NaN	NaN	NaN	NaN	NaN	NaN	NaN	NaN	NaN	NaN	NaN	NaN	NaN	NaN
A6NDG6	1	NaN	NaN	NaN	NaN	NaN	NaN	NaN	NaN	NaN	NaN	NaN	NaN	NaN	NaN	NaN	NaN	NaN	NaN	NaN	NaN	NaN	NaN	NaN	NaN	NaN	NaN	NaN	NaN	NaN	NaN	NaN	NaN	NaN	NaN	NaN	NaN	NaN	NaN	NaN	NaN	NaN	NaN	NaN	NaN	NaN	NaN	NaN	NaN
A6NKD9	1	NaN	NaN	NaN	NaN	NaN	NaN	NaN	NaN	NaN	NaN	NaN	NaN	NaN	NaN	NaN	NaN	NaN	NaN	NaN	NaN	NaN	NaN	NaN	NaN	NaN	NaN	NaN	NaN	NaN	3.4103	NaN	NaN	NaN	NaN	NaN	NaN	NaN	NaN	NaN	NaN	NaN	NaN	NaN	NaN	NaN	NaN	NaN	NaN
C9JLW8	1	NaN	NaN	NaN	NaN	NaN	NaN	NaN	NaN	NaN	NaN	NaN	NaN	NaN	NaN	NaN	NaN	NaN	NaN	NaN	2.5512	NaN	NaN	2.2949	2.924	NaN	NaN	2.5196	NaN	NaN	NaN	NaN	1.475	1.5406	NaN	NaN	NaN	NaN	NaN	NaN	NaN	NaN	NaN	NaN	NaN	NaN	NaN	NaN	NaN
Q13765;E9PAV3-2;E9PAV3	1	NaN	NaN	NaN	NaN	NaN	NaN	NaN	NaN	NaN	0.25918	NaN	0.39584	0.34148	NaN	NaN	NaN	0.16281	NaN	NaN	NaN	NaN	NaN	NaN	NaN	NaN	NaN	NaN	NaN	NaN	NaN	NaN	NaN	NaN	NaN	NaN	NaN	NaN	0.55702	NaN	NaN	NaN	0.64994	0.88282	NaN	NaN	NaN	NaN	NaN
O00139-2;O00139-1;O00139-5;O00139;O00139-4	1	NaN	NaN	NaN	4.5585	9.7645	11.167	NaN	NaN	NaN	NaN	NaN	NaN	NaN	NaN	NaN	NaN	NaN	NaN	NaN	NaN	NaN	NaN	NaN	NaN	NaN	NaN	NaN	NaN	NaN	NaN	NaN	NaN	NaN	NaN	NaN	NaN	NaN	NaN	NaN	NaN	NaN	NaN	NaN	NaN	NaN	NaN	NaN	NaN
O00148	1	NaN	NaN	NaN	NaN	NaN	NaN	NaN	NaN	NaN	NaN	NaN	NaN	NaN	NaN	NaN	NaN	NaN	NaN	NaN	NaN	NaN	NaN	NaN	NaN	NaN	NaN	NaN	NaN	NaN	NaN	NaN	NaN	NaN	NaN	NaN	NaN	NaN	NaN	NaN	NaN	NaN	NaN	NaN	NaN	NaN	NaN	NaN	NaN
O00154-2;O00154-3;O00154-4;O00154-6;O00154-5;O00154-7;O00154	1	NaN	NaN	NaN	NaN	NaN	NaN	NaN	NaN	NaN	NaN	NaN	NaN	NaN	NaN	NaN	NaN	NaN	NaN	NaN	NaN	NaN	NaN	NaN	NaN	NaN	NaN	NaN	NaN	NaN	NaN	NaN	NaN	NaN	NaN	NaN	NaN	NaN	NaN	NaN	NaN	NaN	NaN	NaN	NaN	NaN	NaN	NaN	NaN
O00170	1	NaN	NaN	NaN	NaN	NaN	NaN	NaN	NaN	NaN	NaN	NaN	1.0972	NaN	NaN	NaN	NaN	NaN	NaN	NaN	NaN	NaN	1.2261	NaN	1.531	1.8376	1.8243	1.7928	1.6942	2.3278	1.9627	2.9379	2.2914	2.3719	NaN	NaN	2.5416	NaN	NaN	NaN	2.3753	2.7945	NaN	2.7945	NaN	NaN	2.616	NaN	NaN
O00178	1	0.18401	0.21068	NaN	NaN	2.0709	NaN	NaN	NaN	NaN	NaN	NaN	NaN	0.66034	NaN	0.4912	0.46033	NaN	0.31014	NaN	NaN	NaN	NaN	NaN	0.64614	NaN	NaN	0.60913	0.69216	0.67113	0.70747	NaN	0.98383	NaN	1.1178	NaN	1.412	1.5677	1.3529	1.8791	1.3072	2.2117	NaN	1.6271	2.5351	2.4465	3.7178	4.7384	10.567
O00203-3;O00203	1	NaN	NaN	NaN	NaN	NaN	NaN	NaN	NaN	NaN	NaN	0.42075	NaN	NaN	3.9079	8.1562	9.0418	5.0025	3.7877	3.494	NaN	NaN	NaN	NaN	3.0268	1.7185	2.567	NaN	NaN	2.2243	NaN	NaN	NaN	NaN	NaN	NaN	NaN	NaN	NaN	NaN	NaN	NaN	NaN	NaN	NaN	NaN	NaN	NaN	NaN
O00264	1	NaN	NaN	NaN	NaN	NaN	NaN	NaN	NaN	NaN	NaN	NaN	NaN	NaN	NaN	NaN	NaN	NaN	NaN	NaN	NaN	NaN	NaN	NaN	NaN	NaN	NaN	NaN	NaN	NaN	NaN	NaN	NaN	NaN	NaN	NaN	NaN	NaN	NaN	NaN	NaN	NaN	NaN	NaN	NaN	NaN	NaN	NaN	NaN
O00273;O00273-2	1	0.12759	NaN	NaN	NaN	NaN	NaN	NaN	NaN	NaN	NaN	NaN	NaN	NaN	0.23615	NaN	0.1721	NaN	NaN	NaN	NaN	NaN	NaN	NaN	NaN	NaN	NaN	NaN	NaN	NaN	NaN	NaN	NaN	NaN	NaN	NaN	NaN	NaN	NaN	NaN	0.91946	NaN	NaN	1.486	1.33	2.0425	3.065	4.0798	7.9515
O00303	1	NaN	NaN	1.6984	NaN	4.1799	2.9807	2.9309	5.4706	6.5979	8.5326	10.32	11.294	9.966	10.428	6.431	3.7034	NaN	NaN	NaN	2.3016	NaN	NaN	NaN	NaN	NaN	NaN	NaN	NaN	NaN	NaN	NaN	NaN	NaN	NaN	NaN	NaN	NaN	NaN	NaN	NaN	NaN	NaN	NaN	NaN	NaN	NaN	NaN	NaN
O00330-3;O00330;O00330-2	1	NaN	NaN	NaN	NaN	5.5526	8.7652	3.7133	NaN	NaN	NaN	NaN	NaN	NaN	NaN	NaN	NaN	NaN	NaN	NaN	NaN	NaN	NaN	NaN	NaN	NaN	NaN	NaN	NaN	NaN	NaN	NaN	NaN	NaN	NaN	NaN	NaN	NaN	NaN	NaN	NaN	NaN	NaN	NaN	NaN	NaN	NaN	NaN	NaN
O00410;O00410-3;O00410-2	1	0.099214	0.16203	0.56243	0.92736	1.4965	0.71104	0.48042	0.42205	0.38954	0.39567	0.40835	0.40573	0.33151	0.30909	0.29733	0.33556	0.28801	0.26134	0.28274	0.37624	0.37887	0.35377	0.46594	0.55342	0.6773	0.69284	0.61837	0.69936	0.54956	0.60664	0.8023	0.84245	0.93059	1.2038	1.2617	1.8476	2.2376	3.0187	3.6387	3.2061	3.015	1.7629	2.209	1.8292	1.798	2.3463	2.0411	2.3673
O00418	1	NaN	NaN	NaN	NaN	NaN	NaN	NaN	NaN	NaN	NaN	NaN	NaN	NaN	NaN	NaN	NaN	NaN	NaN	NaN	NaN	NaN	NaN	NaN	NaN	NaN	NaN	NaN	NaN	NaN	NaN	NaN	NaN	NaN	NaN	NaN	NaN	NaN	NaN	NaN	NaN	4.199	NaN	NaN	4.3572	5.5155	6.6765	8.385	8.0552
O00425	1	NaN	0.69611	5.2894	13.581	9.3124	3.5742	6.4132	4.1286	2.2465	3.425	3.0958	NaN	NaN	NaN	NaN	NaN	NaN	NaN	NaN	NaN	NaN	NaN	NaN	NaN	NaN	NaN	NaN	NaN	NaN	NaN	NaN	NaN	NaN	NaN	NaN	NaN	NaN	NaN	NaN	NaN	NaN	NaN	NaN	NaN	NaN	NaN	NaN	NaN
O00429;O00429-3;O00429-5;O00429-6;O00429-7	1	0.43628	0.26158	NaN	NaN	NaN	0.68829	0.6186	NaN	NaN	NaN	0.51317	NaN	NaN	0.41174	NaN	0.43716	0.43001	0.46139	0.46056	NaN	NaN	0.49447	NaN	0.42547	0.51148	NaN	0.49248	0.60983	NaN	0.60437	NaN	NaN	1.28	NaN	NaN	NaN	NaN	1.305	1.5548	2.1832	6.6335	4.5085	12.505	11.982	10.444	7.9534	3.1384	1.4639
O00429-4	1	NaN	NaN	NaN	NaN	NaN	NaN	NaN	NaN	NaN	NaN	NaN	NaN	NaN	NaN	NaN	NaN	NaN	NaN	NaN	NaN	NaN	NaN	NaN	NaN	NaN	NaN	NaN	NaN	NaN	NaN	NaN	NaN	NaN	NaN	NaN	NaN	NaN	NaN	NaN	NaN	4.4276	NaN	20.482	5.3579	NaN	8.7534	NaN	NaN
O00459	1	NaN	NaN	NaN	NaN	NaN	NaN	NaN	NaN	NaN	NaN	NaN	NaN	NaN	NaN	NaN	NaN	NaN	NaN	NaN	NaN	NaN	NaN	NaN	NaN	NaN	NaN	NaN	NaN	NaN	NaN	NaN	NaN	NaN	NaN	NaN	NaN	NaN	NaN	NaN	NaN	NaN	NaN	NaN	NaN	1.9468	3.538	2.8652	2.3878
O00499-9;O00499-10;O00499-7;O00499-8;O00499-4;O00499-6;O00499-11;O00499-3;O00499-2;O00499-5;O00499	1	NaN	NaN	NaN	NaN	NaN	NaN	NaN	NaN	NaN	NaN	NaN	NaN	0.45408	NaN	0.40009	NaN	NaN	NaN	NaN	NaN	NaN	NaN	NaN	NaN	NaN	NaN	1.2783	1.7967	3.2671	4.873	5.0983	3.9448	4.0208	4.881	4.1716	NaN	1.657	1.0076	NaN	NaN	2.0823	NaN	NaN	2.1412	1.8458	1.7156	NaN	NaN
O00505	1	NaN	NaN	0.32233	NaN	1.7866	1.0913	0.75192	0.57553	0.54128	0.54638	NaN	NaN	0.64774	0.54762	0.63393	0.55181	NaN	0.70507	0.6819	0.88502	NaN	1.0004	NaN	1.3835	1.424	1.6314	1.8382	2.3615	2.9811	2.7472	3.0232	4.3893	4.0233	5.0778	4.3717	4.6762	7.4996	5.4154	5.6046	5.1732	5.558	NaN	2.6438	1.9185	0.9895	NaN	NaN	NaN
O00512	1	NaN	NaN	NaN	NaN	NaN	NaN	NaN	NaN	NaN	NaN	NaN	NaN	NaN	NaN	NaN	NaN	4.7144	NaN	NaN	NaN	NaN	NaN	NaN	NaN	NaN	NaN	NaN	NaN	NaN	NaN	NaN	NaN	NaN	NaN	NaN	NaN	NaN	NaN	NaN	NaN	NaN	NaN	NaN	NaN	NaN	NaN	NaN	NaN
O00541-2;O00541	1	NaN	NaN	NaN	NaN	9.9812	NaN	NaN	NaN	NaN	NaN	NaN	NaN	NaN	NaN	NaN	NaN	NaN	NaN	NaN	NaN	NaN	NaN	NaN	NaN	NaN	NaN	NaN	NaN	NaN	NaN	NaN	NaN	NaN	NaN	NaN	NaN	NaN	NaN	NaN	NaN	NaN	NaN	NaN	NaN	4.5587	4.2972	5.9821	NaN
O00567	1	NaN	NaN	NaN	NaN	NaN	NaN	NaN	NaN	NaN	NaN	NaN	NaN	NaN	NaN	NaN	NaN	NaN	NaN	NaN	NaN	NaN	NaN	NaN	NaN	NaN	NaN	NaN	NaN	NaN	NaN	NaN	NaN	NaN	NaN	NaN	NaN	NaN	NaN	NaN	NaN	NaN	NaN	NaN	NaN	NaN	NaN	NaN	NaN
O00571;O00571-2;O15523-2;O15523	1	NaN	NaN	3.9799	5.9356	7.0461	4.4525	4.7063	3.7398	2.9298	3.1642	1.4999	NaN	1.5399	NaN	NaN	NaN	NaN	NaN	NaN	NaN	NaN	NaN	NaN	NaN	NaN	NaN	NaN	NaN	NaN	NaN	NaN	NaN	NaN	NaN	NaN	NaN	NaN	NaN	NaN	NaN	NaN	NaN	NaN	NaN	NaN	NaN	NaN	NaN
O00629	1	0.094777	NaN	NaN	NaN	2.0612	1.4524	NaN	NaN	0.54008	NaN	NaN	NaN	NaN	0.70477	NaN	NaN	NaN	NaN	NaN	1.1044	1.4199	NaN	1.1904	NaN	NaN	NaN	1.0564	2.7674	3.1052	2.9542	2.6737	3.2775	2.7665	3.6774	NaN	3.4476	2.1429	NaN	2.8562	3.1019	3.3473	NaN	NaN	NaN	NaN	NaN	NaN	NaN
O00743-2;O00743;O00743-3	1	NaN	NaN	NaN	NaN	NaN	NaN	NaN	0.55787	NaN	0.63485	NaN	NaN	0.9342	1.058	1.2041	NaN	1.8136	NaN	2.0075	NaN	NaN	NaN	NaN	3.3612	3.6158	NaN	4.2157	5.1826	3.373	NaN	3.9384	4.2371	NaN	NaN	NaN	NaN	NaN	NaN	NaN	NaN	NaN	NaN	NaN	NaN	NaN	NaN	1.0064	NaN
O00754-2;O00754	1	NaN	NaN	NaN	NaN	NaN	NaN	NaN	NaN	NaN	NaN	NaN	NaN	NaN	NaN	NaN	NaN	NaN	NaN	NaN	NaN	NaN	NaN	NaN	NaN	NaN	NaN	NaN	NaN	NaN	NaN	NaN	NaN	NaN	NaN	NaN	NaN	NaN	NaN	NaN	NaN	NaN	NaN	NaN	NaN	NaN	5.737	7.1119	7.6573
O14497;O14497-2;O14497-3	1	NaN	NaN	NaN	NaN	4.3639	5.1519	4.408	1.822	NaN	NaN	NaN	NaN	NaN	NaN	NaN	NaN	NaN	NaN	NaN	NaN	NaN	NaN	NaN	NaN	NaN	NaN	NaN	NaN	NaN	NaN	NaN	NaN	NaN	NaN	NaN	NaN	NaN	NaN	NaN	NaN	NaN	NaN	NaN	NaN	NaN	NaN	NaN	NaN
O14531	1	0.12619	NaN	NaN	NaN	NaN	NaN	NaN	NaN	NaN	NaN	NaN	NaN	NaN	NaN	NaN	NaN	NaN	NaN	NaN	NaN	NaN	NaN	NaN	NaN	NaN	NaN	NaN	NaN	NaN	NaN	NaN	NaN	NaN	NaN	NaN	NaN	NaN	NaN	NaN	NaN	NaN	NaN	2.941	5.1788	3.2867	7.6663	13.751	16.859
O14576-2;O14576;O14576-4;O14576-3;O14576-5	1	NaN	NaN	NaN	NaN	NaN	NaN	NaN	NaN	NaN	7.6839	5.9168	8.4864	NaN	NaN	NaN	NaN	NaN	NaN	NaN	NaN	NaN	NaN	NaN	NaN	NaN	NaN	NaN	NaN	NaN	NaN	NaN	2.7985	NaN	NaN	NaN	NaN	NaN	NaN	NaN	NaN	NaN	NaN	NaN	NaN	NaN	NaN	NaN	NaN
O14579-3;O14579-2;O14579	1	NaN	NaN	NaN	NaN	NaN	NaN	NaN	NaN	NaN	NaN	NaN	NaN	NaN	NaN	NaN	NaN	NaN	NaN	NaN	3.022	1.0218	7.6631	4.4988	4.5396	2.3868	NaN	NaN	NaN	NaN	NaN	NaN	NaN	NaN	NaN	NaN	NaN	NaN	NaN	NaN	NaN	NaN	NaN	NaN	NaN	NaN	NaN	NaN	NaN
O14617;O14617-5;O14617-4;O14617-2;O14617-3	1	NaN	NaN	NaN	NaN	NaN	NaN	NaN	NaN	NaN	NaN	NaN	NaN	NaN	1.6817	8.1062	13.918	6.249	4.5064	3.4275	NaN	NaN	NaN	NaN	NaN	NaN	NaN	NaN	NaN	NaN	NaN	NaN	NaN	NaN	NaN	NaN	NaN	NaN	NaN	NaN	NaN	NaN	NaN	NaN	NaN	NaN	NaN	NaN	NaN
O14639-2;O14639-6;O14639;O14639-4;O14639-3;O14639-5	1	NaN	NaN	NaN	NaN	NaN	NaN	NaN	NaN	NaN	NaN	NaN	NaN	NaN	NaN	NaN	NaN	NaN	NaN	NaN	NaN	NaN	NaN	NaN	NaN	NaN	NaN	NaN	3.4328	NaN	NaN	NaN	NaN	NaN	NaN	NaN	NaN	NaN	NaN	NaN	NaN	NaN	NaN	NaN	NaN	6.2262	NaN	NaN	NaN
O14737;O14737-2	1	NaN	NaN	NaN	NaN	NaN	NaN	NaN	NaN	NaN	NaN	NaN	NaN	NaN	NaN	NaN	NaN	NaN	NaN	NaN	NaN	NaN	NaN	NaN	NaN	NaN	NaN	NaN	NaN	NaN	NaN	NaN	NaN	NaN	NaN	NaN	NaN	NaN	NaN	NaN	NaN	NaN	NaN	NaN	NaN	NaN	NaN	NaN	NaN
O14744;O14744-5;O14744-2;O14744-3;O14744-4	1	0.09579	0.35347	0.31941	NaN	1.0378	0.64733	NaN	NaN	NaN	NaN	NaN	NaN	NaN	0.79641	NaN	1.0625	1.6822	1.7161	2.3943	2.6602	4.087	5.4472	5.8692	6.9418	10.052	8.6033	7.8756	7.2428	5.7326	3.5594	1.9612	1.1911	0.80087	0.60936	0.47275	0.37127	NaN	NaN	NaN	0.3041	NaN	NaN	0.36289	NaN	NaN	NaN	NaN	NaN
O14777	1	NaN	NaN	NaN	NaN	NaN	NaN	NaN	NaN	NaN	NaN	NaN	NaN	NaN	NaN	NaN	NaN	NaN	NaN	NaN	NaN	NaN	NaN	NaN	NaN	NaN	NaN	NaN	NaN	NaN	NaN	NaN	NaN	NaN	NaN	NaN	NaN	NaN	NaN	NaN	NaN	NaN	NaN	NaN	NaN	NaN	NaN	NaN	NaN
O14813	1	NaN	NaN	NaN	NaN	NaN	NaN	NaN	NaN	NaN	NaN	NaN	NaN	NaN	NaN	NaN	NaN	NaN	NaN	NaN	NaN	NaN	NaN	NaN	NaN	NaN	NaN	NaN	NaN	NaN	NaN	NaN	NaN	NaN	NaN	NaN	NaN	NaN	NaN	NaN	NaN	NaN	NaN	3.3409	NaN	NaN	NaN	6.3974	4.4005
O14893-3;O14893-2;O14893	1	NaN	NaN	NaN	NaN	NaN	NaN	NaN	NaN	NaN	NaN	NaN	NaN	NaN	NaN	NaN	NaN	NaN	NaN	NaN	NaN	NaN	NaN	NaN	NaN	NaN	NaN	NaN	NaN	NaN	NaN	NaN	NaN	NaN	NaN	NaN	NaN	NaN	NaN	NaN	NaN	NaN	NaN	NaN	NaN	NaN	NaN	NaN	NaN
O14929;O14929-2	1	NaN	0.18361	NaN	NaN	NaN	NaN	NaN	NaN	NaN	NaN	NaN	NaN	NaN	NaN	NaN	NaN	NaN	0.47219	NaN	NaN	NaN	NaN	NaN	NaN	NaN	NaN	1.0087	NaN	NaN	NaN	NaN	NaN	0.7904	NaN	NaN	NaN	1.4571	NaN	NaN	4.4647	NaN	NaN	NaN	5.3959	4.4133	NaN	3.107	2.7573
P19105;O14950	1	0.11381	0.11042	0.65952	1.0556	NaN	NaN	NaN	0.62857	0.65328	0.77919	0.67427	0.6545	0.89541	6.0339	11.35	10.398	4.1497	NaN	NaN	NaN	NaN	NaN	0.22522	NaN	NaN	0.23197	NaN	0.17549	NaN	0.15859	0.23326	NaN	NaN	NaN	NaN	NaN	0.23545	NaN	NaN	NaN	NaN	NaN	NaN	NaN	NaN	0.38392	0.44579	NaN
O14964;O14964-2	1	NaN	NaN	NaN	NaN	NaN	NaN	NaN	NaN	NaN	NaN	NaN	NaN	NaN	NaN	NaN	NaN	NaN	NaN	NaN	NaN	NaN	NaN	NaN	7.0832	9.6919	9.8711	5.5085	6.5055	1.8948	NaN	NaN	NaN	NaN	NaN	NaN	NaN	NaN	NaN	NaN	NaN	NaN	NaN	NaN	NaN	NaN	NaN	NaN	NaN
O14979-3;O14979-2;O14979	1	NaN	NaN	NaN	NaN	NaN	NaN	NaN	6.0208	NaN	NaN	NaN	10.146	7.0777	NaN	NaN	NaN	NaN	NaN	NaN	NaN	NaN	NaN	NaN	NaN	NaN	NaN	NaN	NaN	NaN	NaN	NaN	NaN	NaN	NaN	NaN	NaN	NaN	NaN	NaN	NaN	NaN	NaN	NaN	NaN	NaN	NaN	NaN	NaN
O14981	1	NaN	NaN	NaN	NaN	NaN	NaN	NaN	NaN	NaN	NaN	NaN	NaN	NaN	NaN	NaN	NaN	NaN	NaN	NaN	NaN	NaN	NaN	NaN	NaN	NaN	NaN	NaN	NaN	NaN	NaN	NaN	NaN	NaN	NaN	NaN	NaN	NaN	1.5902	NaN	NaN	NaN	NaN	2.1661	6.2189	5.8443	5.0062	NaN	NaN
O15013-7;O15013-4;O15013-5;O15013-6;O15013	1	NaN	NaN	NaN	NaN	NaN	NaN	NaN	NaN	NaN	NaN	NaN	NaN	NaN	NaN	NaN	NaN	NaN	NaN	NaN	NaN	NaN	NaN	NaN	4.476	NaN	NaN	NaN	NaN	NaN	NaN	NaN	NaN	NaN	NaN	NaN	NaN	NaN	NaN	NaN	NaN	NaN	NaN	NaN	NaN	NaN	NaN	NaN	NaN
O15066;O15066-2	1	NaN	NaN	NaN	NaN	NaN	NaN	NaN	NaN	NaN	NaN	NaN	NaN	NaN	NaN	NaN	NaN	NaN	NaN	NaN	NaN	NaN	NaN	NaN	NaN	NaN	NaN	NaN	NaN	NaN	NaN	NaN	NaN	NaN	4.553	6.6271	7.1135	5.1096	NaN	NaN	NaN	NaN	NaN	NaN	NaN	NaN	NaN	NaN	NaN
O15075-2;O15075	1	NaN	NaN	NaN	NaN	NaN	NaN	NaN	NaN	NaN	NaN	NaN	NaN	NaN	NaN	NaN	NaN	NaN	NaN	NaN	NaN	NaN	NaN	NaN	NaN	NaN	NaN	NaN	NaN	NaN	NaN	NaN	NaN	NaN	NaN	NaN	NaN	NaN	NaN	NaN	NaN	NaN	NaN	NaN	NaN	NaN	NaN	NaN	NaN
O15084-2;O15084;O15084-4;O15084-1	1	NaN	NaN	NaN	NaN	NaN	NaN	NaN	NaN	NaN	NaN	NaN	NaN	NaN	NaN	NaN	NaN	NaN	NaN	NaN	NaN	NaN	NaN	NaN	NaN	NaN	NaN	NaN	NaN	NaN	NaN	NaN	NaN	NaN	NaN	NaN	NaN	NaN	NaN	NaN	NaN	NaN	NaN	NaN	NaN	NaN	NaN	NaN	NaN
O15085;O15085-2	1	NaN	NaN	NaN	NaN	NaN	NaN	NaN	NaN	NaN	NaN	NaN	NaN	NaN	NaN	NaN	NaN	NaN	NaN	NaN	2.0422	NaN	NaN	NaN	NaN	NaN	NaN	NaN	NaN	NaN	NaN	NaN	NaN	NaN	NaN	NaN	NaN	NaN	NaN	NaN	NaN	NaN	NaN	NaN	NaN	NaN	NaN	NaN	NaN
O15143	1	NaN	NaN	NaN	NaN	NaN	NaN	NaN	NaN	NaN	NaN	NaN	NaN	NaN	NaN	NaN	NaN	NaN	NaN	NaN	NaN	NaN	NaN	NaN	NaN	NaN	NaN	NaN	NaN	NaN	NaN	NaN	NaN	NaN	NaN	NaN	NaN	NaN	NaN	NaN	NaN	NaN	NaN	NaN	0.24661	NaN	NaN	2.7328	6.0778
O15144	1	NaN	NaN	NaN	NaN	NaN	NaN	NaN	NaN	NaN	NaN	NaN	NaN	NaN	NaN	NaN	NaN	NaN	NaN	NaN	NaN	NaN	NaN	NaN	NaN	NaN	NaN	NaN	NaN	NaN	NaN	NaN	NaN	NaN	NaN	NaN	NaN	NaN	NaN	NaN	NaN	NaN	NaN	NaN	NaN	NaN	NaN	NaN	NaN
O15145	1	NaN	NaN	NaN	NaN	NaN	NaN	NaN	NaN	NaN	NaN	NaN	NaN	NaN	NaN	NaN	NaN	NaN	NaN	NaN	NaN	NaN	NaN	NaN	NaN	NaN	NaN	NaN	NaN	NaN	NaN	NaN	NaN	NaN	NaN	NaN	NaN	NaN	NaN	NaN	NaN	NaN	NaN	NaN	NaN	NaN	NaN	NaN	9.0515
O15173;O15173-2	1	NaN	NaN	NaN	NaN	NaN	NaN	NaN	NaN	NaN	NaN	NaN	NaN	NaN	NaN	NaN	NaN	NaN	NaN	NaN	NaN	NaN	NaN	NaN	NaN	NaN	NaN	NaN	NaN	NaN	NaN	NaN	NaN	NaN	NaN	NaN	NaN	NaN	NaN	NaN	NaN	NaN	NaN	NaN	NaN	NaN	NaN	NaN	NaN
O15212	1	NaN	0.057836	0.16811	NaN	NaN	NaN	NaN	NaN	0.33224	NaN	NaN	NaN	NaN	NaN	NaN	0.35648	NaN	0.25135	0.35173	NaN	NaN	0.60665	NaN	NaN	NaN	NaN	NaN	NaN	NaN	NaN	NaN	NaN	NaN	NaN	NaN	NaN	1.3641	1.0712	NaN	NaN	NaN	NaN	2.1838	NaN	3.3104	5.5428	7.7591	7.3305
O15294;O15294-2;O15294-4	1	NaN	NaN	NaN	NaN	NaN	NaN	2.0219	2.1882	1.8781	2.0045	NaN	NaN	NaN	2.3597	3.6174	3.1511	3.1481	2.8079	2.1991	1.3221	NaN	1.1946	NaN	NaN	1.4995	1.1564	1.0294	NaN	NaN	NaN	NaN	NaN	NaN	NaN	NaN	NaN	NaN	2.6807	NaN	1.6916	1.8427	NaN	1.5375	NaN	NaN	NaN	2.7603	3.522
O15294-3	1	NaN	NaN	NaN	NaN	NaN	NaN	NaN	NaN	NaN	NaN	NaN	NaN	NaN	1.7528	NaN	NaN	NaN	NaN	NaN	NaN	NaN	NaN	NaN	NaN	NaN	NaN	NaN	NaN	NaN	NaN	NaN	NaN	NaN	NaN	NaN	NaN	NaN	NaN	NaN	NaN	NaN	NaN	NaN	NaN	NaN	NaN	NaN	1.1623
O15355	1	0.033192	0.033846	0.1502	0.90188	NaN	0.87226	0.11549	0.10422	0.15529	0.11202	0.21108	0.16173	0.15382	0.13262	0.20439	0.18755	0.31514	0.3152	0.35626	0.43368	0.55629	0.57309	0.79842	0.69621	0.67772	0.81129	0.62687	0.85282	1.092	1.0217	1.3042	1.372	1.4376	1.9323	2.2433	2.4674	2.8698	2.9041	3.3906	3.5319	5.2623	4.0223	7.7793	13.601	11.489	12.129	13.515	8.7596
O15371-2;O15371-3;O15371	1	NaN	NaN	NaN	NaN	NaN	3.733	NaN	6.6218	7.2315	NaN	11.408	10	8.0344	10.745	5.4278	3.1487	NaN	NaN	NaN	NaN	NaN	NaN	NaN	NaN	NaN	NaN	NaN	NaN	NaN	NaN	NaN	NaN	NaN	NaN	NaN	NaN	NaN	NaN	NaN	NaN	NaN	NaN	NaN	NaN	NaN	NaN	NaN	NaN
O15372	1	NaN	NaN	NaN	NaN	NaN	NaN	NaN	1.9925	3.6009	NaN	NaN	NaN	NaN	NaN	NaN	NaN	NaN	NaN	NaN	NaN	NaN	NaN	NaN	NaN	NaN	NaN	NaN	NaN	NaN	NaN	NaN	NaN	NaN	NaN	NaN	NaN	NaN	NaN	NaN	NaN	NaN	NaN	NaN	NaN	NaN	NaN	NaN	NaN
O15381-3;O15381-4;O15381-2;O15381-5;O15381	1	NaN	NaN	NaN	NaN	NaN	NaN	NaN	NaN	NaN	NaN	NaN	NaN	NaN	NaN	NaN	NaN	NaN	NaN	NaN	NaN	NaN	NaN	NaN	NaN	NaN	NaN	NaN	NaN	NaN	NaN	NaN	NaN	NaN	NaN	NaN	NaN	NaN	NaN	NaN	NaN	NaN	NaN	NaN	NaN	NaN	NaN	NaN	NaN
O15511;O15511-2	1	NaN	NaN	NaN	NaN	NaN	NaN	NaN	NaN	NaN	NaN	NaN	NaN	NaN	NaN	NaN	NaN	NaN	NaN	NaN	NaN	NaN	NaN	NaN	NaN	NaN	NaN	NaN	NaN	NaN	NaN	NaN	NaN	NaN	NaN	NaN	NaN	NaN	NaN	NaN	NaN	NaN	NaN	NaN	NaN	NaN	NaN	3.5667	7.9508
O15527-6;O15527-8;O15527-2;O15527;O15527-7;O15527-5;O15527-3;O15527-4	1	NaN	NaN	NaN	NaN	NaN	NaN	NaN	NaN	NaN	NaN	NaN	NaN	NaN	NaN	NaN	NaN	NaN	NaN	NaN	NaN	NaN	NaN	NaN	NaN	NaN	NaN	NaN	NaN	NaN	NaN	NaN	NaN	NaN	NaN	NaN	NaN	NaN	NaN	NaN	NaN	NaN	NaN	NaN	NaN	NaN	NaN	NaN	NaN
O43143	1	NaN	NaN	3.5723	4.4562	8.8451	2.2736	NaN	NaN	1.5483	NaN	2.2522	NaN	NaN	NaN	NaN	0.96967	NaN	NaN	0.75722	NaN	NaN	NaN	NaN	NaN	NaN	NaN	NaN	NaN	NaN	NaN	NaN	NaN	NaN	NaN	NaN	NaN	NaN	NaN	NaN	NaN	NaN	NaN	NaN	3.573	7.8701	7.8016	10.162	10.633
O43172-2;O43172	1	NaN	NaN	1.592	NaN	4.6603	6.5979	3.7324	2.7671	2.9961	3.0232	2.227	NaN	NaN	NaN	NaN	4.7461	4.4724	3.0646	2.0515	NaN	NaN	NaN	NaN	NaN	NaN	NaN	NaN	NaN	NaN	NaN	NaN	NaN	NaN	NaN	NaN	NaN	NaN	NaN	NaN	NaN	NaN	NaN	NaN	NaN	NaN	NaN	NaN	NaN
O43237-2;O43237	1	NaN	0.23332	NaN	2.0655	NaN	NaN	1.2348	1.5461	2.3734	6.8585	11.259	13.934	4.8595	1.6977	NaN	0.42127	NaN	NaN	NaN	NaN	NaN	NaN	NaN	NaN	NaN	NaN	NaN	NaN	NaN	NaN	NaN	NaN	NaN	NaN	NaN	NaN	NaN	NaN	NaN	NaN	NaN	NaN	NaN	NaN	NaN	NaN	NaN	NaN
O43252	1	NaN	NaN	NaN	NaN	NaN	NaN	0.15979	NaN	0.18141	NaN	NaN	NaN	NaN	NaN	NaN	NaN	NaN	NaN	NaN	NaN	NaN	NaN	NaN	NaN	NaN	NaN	NaN	NaN	NaN	NaN	NaN	NaN	NaN	NaN	NaN	NaN	NaN	1.2822	1.2219	NaN	1.8363	1.1709	1.969	2.3047	3.5614	5.5606	2.5829	3.1697
O43303-2;O43303	1	NaN	NaN	NaN	NaN	NaN	NaN	NaN	NaN	NaN	NaN	NaN	NaN	NaN	NaN	NaN	NaN	NaN	NaN	NaN	NaN	NaN	NaN	NaN	NaN	NaN	NaN	NaN	NaN	NaN	NaN	NaN	NaN	NaN	NaN	NaN	NaN	NaN	NaN	NaN	NaN	NaN	NaN	NaN	NaN	NaN	NaN	NaN	NaN
O43324-2;O43324	1	NaN	NaN	2.2292	11.41	NaN	5.3264	3.5806	NaN	NaN	NaN	NaN	1.122	NaN	NaN	0.50353	NaN	NaN	0.57407	NaN	NaN	0.73515	0.6029	NaN	NaN	NaN	0.60044	0.37549	NaN	NaN	NaN	NaN	0.41459	0.46214	NaN	NaN	NaN	NaN	NaN	NaN	NaN	NaN	NaN	1.5845	NaN	1.3	NaN	NaN	1.397
O43390;O43390-3	1	NaN	0.93614	3.7929	6.3689	6.9437	6.8439	3.52	NaN	3.542	4.3563	4.0418	7.7966	2.7595	2.6701	NaN	1.3897	1.3273	NaN	1.6114	NaN	NaN	NaN	NaN	NaN	NaN	NaN	NaN	NaN	NaN	NaN	NaN	NaN	NaN	NaN	NaN	NaN	NaN	NaN	NaN	NaN	NaN	NaN	NaN	NaN	NaN	NaN	NaN	NaN
O43390-2;O43390-4	1	NaN	NaN	NaN	NaN	NaN	NaN	NaN	NaN	NaN	NaN	NaN	NaN	NaN	NaN	NaN	NaN	NaN	NaN	NaN	NaN	NaN	NaN	NaN	NaN	NaN	NaN	NaN	NaN	NaN	NaN	NaN	NaN	NaN	NaN	NaN	NaN	NaN	NaN	NaN	NaN	NaN	NaN	NaN	NaN	NaN	NaN	NaN	NaN
O43432;O43432-3;O43432-4	1	NaN	NaN	NaN	NaN	NaN	NaN	NaN	NaN	NaN	NaN	NaN	NaN	NaN	NaN	NaN	NaN	NaN	NaN	NaN	3.3372	NaN	NaN	1.4481	NaN	NaN	NaN	NaN	NaN	NaN	NaN	NaN	NaN	NaN	NaN	NaN	NaN	NaN	NaN	NaN	NaN	NaN	NaN	NaN	NaN	NaN	NaN	NaN	NaN
O43439-2;O43439-5;O43439;O43439-4	1	NaN	NaN	NaN	NaN	NaN	NaN	NaN	NaN	NaN	NaN	NaN	NaN	NaN	NaN	NaN	NaN	NaN	NaN	NaN	NaN	NaN	NaN	NaN	NaN	NaN	NaN	NaN	NaN	NaN	NaN	NaN	NaN	NaN	NaN	NaN	NaN	NaN	NaN	NaN	NaN	NaN	NaN	NaN	NaN	NaN	NaN	NaN	NaN
O43524-2;O43524	1	NaN	NaN	NaN	NaN	NaN	NaN	NaN	NaN	NaN	NaN	NaN	NaN	NaN	NaN	NaN	NaN	NaN	NaN	NaN	NaN	NaN	NaN	NaN	NaN	NaN	NaN	NaN	NaN	NaN	NaN	NaN	NaN	NaN	NaN	NaN	NaN	NaN	NaN	NaN	NaN	NaN	NaN	NaN	NaN	NaN	NaN	NaN	NaN
O43583	1	NaN	NaN	NaN	NaN	NaN	NaN	NaN	NaN	NaN	NaN	NaN	NaN	NaN	NaN	NaN	NaN	NaN	NaN	NaN	NaN	NaN	NaN	NaN	NaN	NaN	NaN	NaN	NaN	NaN	NaN	NaN	NaN	NaN	NaN	NaN	NaN	NaN	NaN	NaN	NaN	NaN	NaN	NaN	NaN	NaN	NaN	NaN	NaN
O43602-2;O43602-4;O43602-5;O43602-3;O43602	1	0.58617	NaN	2.0556	3.9563	4.5143	NaN	2.6851	1.7215	NaN	1.8609	NaN	2.0328	2.0207	1.7235	1.666	1.6198	NaN	1.3935	1.5893	1.3554	NaN	1.6665	NaN	1.5378	NaN	1.5242	1.7896	NaN	NaN	NaN	NaN	NaN	1.5164	NaN	NaN	NaN	1.5958	NaN	NaN	2.0734	1.8485	NaN	2.203	2.1934	2.5341	2.782	2.7516	2.852
O43660-2;O43660	1	NaN	NaN	NaN	NaN	NaN	4.326	NaN	NaN	NaN	NaN	NaN	NaN	NaN	NaN	NaN	NaN	NaN	NaN	NaN	NaN	NaN	NaN	NaN	NaN	NaN	NaN	NaN	NaN	NaN	NaN	NaN	NaN	NaN	NaN	NaN	NaN	NaN	NaN	NaN	NaN	NaN	NaN	NaN	NaN	NaN	NaN	NaN	NaN
O43681	1	NaN	NaN	NaN	NaN	NaN	NaN	NaN	NaN	NaN	NaN	NaN	NaN	NaN	NaN	NaN	NaN	NaN	NaN	2.0259	NaN	NaN	NaN	NaN	NaN	NaN	NaN	NaN	NaN	NaN	NaN	NaN	NaN	NaN	NaN	NaN	NaN	NaN	NaN	NaN	NaN	1.4302	NaN	NaN	NaN	NaN	NaN	NaN	NaN
O43684-2;O43684	1	NaN	NaN	NaN	NaN	NaN	NaN	NaN	NaN	NaN	NaN	NaN	NaN	NaN	NaN	NaN	NaN	NaN	NaN	NaN	NaN	NaN	NaN	NaN	NaN	NaN	NaN	NaN	NaN	NaN	NaN	NaN	NaN	NaN	NaN	1.7044	NaN	2.9292	NaN	NaN	NaN	NaN	1.746	NaN	NaN	2.724	NaN	3.02	NaN
O43707;O43707-2;O43707-3	1	0.18422	0.076564	0.38399	0.41109	0.46822	0.21196	0.29733	0.46643	0.32533	0.21898	0.20884	0.22124	0.23963	0.17225	0.23159	0.29229	0.33346	0.4766	0.54312	0.63184	0.96164	1.0765	1.7995	3.5205	7.0546	10.561	12.045	11.542	9.7257	5.0972	3.1368	1.8256	1.1756	0.79686	0.50801	0.478	0.28838	0.29378	NaN	0.24015	0.20506	NaN	NaN	0.23744	NaN	0.10602	0.52329	0.21897
O43716	1	NaN	NaN	NaN	NaN	NaN	NaN	NaN	NaN	NaN	NaN	NaN	NaN	NaN	NaN	NaN	NaN	NaN	NaN	NaN	NaN	NaN	NaN	NaN	NaN	NaN	NaN	NaN	NaN	NaN	NaN	NaN	NaN	NaN	NaN	NaN	NaN	NaN	NaN	NaN	NaN	NaN	NaN	NaN	NaN	6.3881	NaN	NaN	NaN
O43719	1	NaN	NaN	NaN	NaN	NaN	NaN	NaN	NaN	3.2087	7.3653	10.53	8.1132	7.5768	2.9266	NaN	NaN	NaN	NaN	NaN	NaN	NaN	NaN	3.1393	5.3471	5.4424	5.3033	7.7765	5.4238	3.3065	NaN	NaN	NaN	NaN	NaN	NaN	NaN	NaN	NaN	NaN	NaN	NaN	NaN	NaN	NaN	NaN	NaN	NaN	NaN
O43747;O43747-2	1	NaN	NaN	NaN	NaN	NaN	NaN	NaN	NaN	NaN	NaN	NaN	NaN	NaN	NaN	NaN	NaN	NaN	NaN	NaN	NaN	NaN	NaN	NaN	NaN	NaN	NaN	NaN	NaN	NaN	NaN	NaN	NaN	5.3294	7.9202	8.7406	23.197	5.6041	NaN	NaN	NaN	NaN	NaN	NaN	NaN	NaN	NaN	NaN	NaN
O43795-2;O43795	1	NaN	NaN	1.117	NaN	2.1079	NaN	NaN	NaN	NaN	NaN	NaN	NaN	NaN	NaN	1.245	NaN	1.6161	2.2537	3.0231	2.5338	NaN	2.4155	2.3321	2.5031	NaN	1.8135	1.7744	2.54	2.3157	2.8388	NaN	3.5367	3.3717	2.402	NaN	NaN	NaN	1.3453	NaN	1.1922	NaN	NaN	NaN	NaN	NaN	NaN	NaN	NaN
O43809	1	NaN	NaN	3.3233	4.0238	NaN	NaN	NaN	NaN	NaN	NaN	NaN	NaN	NaN	NaN	NaN	NaN	NaN	NaN	NaN	NaN	NaN	NaN	NaN	NaN	NaN	NaN	NaN	NaN	NaN	NaN	NaN	NaN	NaN	NaN	NaN	NaN	NaN	NaN	NaN	NaN	NaN	NaN	NaN	NaN	NaN	NaN	NaN	NaN
O43837-2;O43837	1	NaN	NaN	NaN	NaN	NaN	NaN	NaN	NaN	NaN	NaN	NaN	NaN	NaN	NaN	NaN	NaN	NaN	NaN	NaN	NaN	NaN	NaN	NaN	NaN	NaN	NaN	NaN	NaN	NaN	NaN	NaN	NaN	NaN	NaN	NaN	NaN	NaN	NaN	NaN	2.4195	5.4733	4.5864	8.3805	NaN	NaN	NaN	NaN	NaN
O43847;O43847-2	1	0.30061	NaN	NaN	NaN	NaN	NaN	NaN	NaN	NaN	NaN	NaN	NaN	NaN	NaN	NaN	0.45045	NaN	NaN	NaN	NaN	NaN	NaN	NaN	0.72272	NaN	NaN	0.81161	NaN	1.0862	1.0313	NaN	NaN	NaN	NaN	NaN	NaN	NaN	2.2271	NaN	NaN	2.691	NaN	2.1088	2.6502	NaN	2.0876	2.7603	5.9967
O43852;O43852-3;O43852-5;O43852-6;O43852-9;O43852-13;O43852-14;O43852-11;O43852-10	1	0.013261	0.13667	0.087688	NaN	NaN	NaN	NaN	0.13158	NaN	NaN	0.076779	NaN	NaN	NaN	NaN	NaN	NaN	0.088437	0.15102	NaN	0.044075	NaN	NaN	NaN	0.069905	NaN	0.061122	NaN	0.15057	0.14554	NaN	0.24269	0.50296	NaN	0.57483	0.37787	NaN	NaN	NaN	0.29896	0.34028	NaN	0.84893	2.9941	7.1782	13.471	20.975	8.9654
O43852-2;O43852-4;O43852-8	1	NaN	NaN	NaN	NaN	NaN	NaN	NaN	NaN	NaN	NaN	NaN	NaN	NaN	NaN	NaN	NaN	NaN	NaN	NaN	NaN	NaN	NaN	NaN	NaN	NaN	NaN	NaN	NaN	NaN	NaN	NaN	NaN	NaN	NaN	NaN	NaN	NaN	NaN	NaN	NaN	NaN	NaN	NaN	NaN	NaN	NaN	NaN	NaN
O60256;O60256-3;O60256-4;O60256-2	1	0.11736	0.24252	1.4809	3.6849	5.131	3.2411	2.0327	2.2526	NaN	NaN	NaN	1.8712	1.5394	1.4033	NaN	NaN	1.3484	0.94792	NaN	NaN	NaN	NaN	NaN	NaN	NaN	1.256	NaN	NaN	NaN	1.271	NaN	NaN	0.6174	NaN	NaN	1.4477	NaN	NaN	NaN	NaN	NaN	NaN	1.7492	2.1805	NaN	2.8117	2.5067	2.0507
O60271;O60271-3	1	0.15286	NaN	0.33609	NaN	1.1657	NaN	0.26794	0.31721	0.51385	0.36023	0.41542	0.52064	0.59013	0.61009	0.6363	0.74474	1.274	2.2871	6.9596	10.221	12.926	7.0237	4.558	2.9687	1.7627	1.4594	0.92203	0.96905	NaN	0.52144	0.47346	0.52787	NaN	NaN	NaN	NaN	NaN	NaN	NaN	NaN	NaN	NaN	NaN	NaN	NaN	NaN	NaN	NaN
O60271-4;O60271-2;O60271-5;O60271-9	1	NaN	NaN	NaN	NaN	NaN	NaN	NaN	NaN	NaN	NaN	NaN	NaN	NaN	NaN	NaN	NaN	NaN	NaN	NaN	NaN	7.5346	NaN	5.8652	NaN	NaN	NaN	NaN	NaN	NaN	NaN	NaN	NaN	NaN	NaN	NaN	NaN	NaN	NaN	NaN	NaN	NaN	NaN	NaN	NaN	NaN	NaN	NaN	NaN
O60282;O60282-2	1	NaN	NaN	NaN	NaN	NaN	NaN	NaN	NaN	NaN	NaN	NaN	NaN	NaN	NaN	NaN	NaN	NaN	NaN	NaN	5.6584	7.8635	10.287	8.4865	14.62	16.313	8.6058	6.1346	5.8106	3.13	NaN	NaN	NaN	NaN	NaN	NaN	NaN	NaN	NaN	NaN	NaN	NaN	NaN	NaN	NaN	NaN	NaN	NaN	NaN
O60306	1	NaN	NaN	NaN	NaN	1.599	NaN	2.0815	NaN	NaN	NaN	NaN	NaN	NaN	NaN	NaN	NaN	NaN	NaN	NaN	NaN	NaN	NaN	NaN	NaN	NaN	NaN	NaN	NaN	NaN	NaN	NaN	NaN	NaN	NaN	NaN	NaN	NaN	NaN	NaN	NaN	NaN	NaN	NaN	NaN	NaN	NaN	NaN	NaN
O60341;O60341-2	1	NaN	NaN	NaN	NaN	NaN	2.7915	1.8822	1.593	2.3659	2.6483	3.4742	2.5947	2.9611	3.1085	2.091	2.1981	1.7067	1.5625	1.3492	NaN	1.3604	NaN	NaN	NaN	NaN	NaN	0.87009	NaN	NaN	NaN	NaN	NaN	3.4413	3.5728	2.9669	2.2641	NaN	NaN	NaN	NaN	NaN	NaN	NaN	NaN	NaN	NaN	NaN	NaN
O60488-2;O60488;O95573	1	NaN	NaN	NaN	NaN	NaN	NaN	NaN	NaN	NaN	NaN	NaN	NaN	NaN	NaN	NaN	NaN	NaN	NaN	NaN	NaN	NaN	NaN	NaN	NaN	NaN	NaN	NaN	NaN	NaN	NaN	NaN	NaN	NaN	NaN	NaN	NaN	NaN	NaN	NaN	NaN	NaN	NaN	NaN	NaN	NaN	NaN	NaN	NaN
O60502-4;O60502;O60502-2;O60502-3	1	NaN	NaN	NaN	NaN	NaN	NaN	NaN	NaN	NaN	NaN	NaN	NaN	NaN	NaN	NaN	NaN	NaN	NaN	NaN	NaN	NaN	NaN	NaN	NaN	NaN	NaN	NaN	1.669	NaN	2.448	4.7476	5.6793	6.5176	3.8122	2.5141	NaN	NaN	NaN	NaN	NaN	NaN	NaN	NaN	NaN	1.8177	NaN	NaN	NaN
O60506-2;O60506	1	0.14071	0.42274	3.5162	6.6948	8.4162	5.5952	4.2238	4.5924	5.1924	5.7365	7.2449	8.6438	4.5836	2.5607	1.4185	0.90671	0.83253	0.65256	0.77731	0.8015	1.0074	0.67498	1.0466	0.9214	0.82355	NaN	0.60794	NaN	NaN	NaN	0.49233	NaN	0.28704	NaN	NaN	NaN	NaN	0.78548	NaN	0.82306	0.70744	NaN	0.55939	0.53169	NaN	NaN	0.53902	NaN
O60506-4;O60506-3	1	NaN	NaN	NaN	NaN	NaN	NaN	NaN	NaN	NaN	NaN	NaN	NaN	NaN	NaN	NaN	NaN	NaN	NaN	NaN	NaN	NaN	NaN	NaN	NaN	NaN	NaN	NaN	NaN	NaN	NaN	NaN	NaN	NaN	NaN	NaN	NaN	NaN	NaN	NaN	NaN	NaN	NaN	NaN	NaN	NaN	NaN	NaN	NaN
O60516	1	NaN	NaN	NaN	NaN	NaN	NaN	NaN	NaN	NaN	NaN	NaN	NaN	NaN	NaN	NaN	NaN	NaN	NaN	NaN	NaN	NaN	NaN	NaN	NaN	NaN	NaN	NaN	NaN	NaN	NaN	NaN	NaN	NaN	NaN	NaN	NaN	NaN	NaN	NaN	NaN	NaN	NaN	NaN	NaN	NaN	NaN	NaN	NaN
O60524-4;O60524-5;O60524-3;O60524	1	NaN	NaN	NaN	NaN	NaN	NaN	NaN	NaN	NaN	NaN	NaN	NaN	NaN	NaN	NaN	NaN	NaN	NaN	NaN	NaN	NaN	NaN	NaN	NaN	NaN	NaN	NaN	NaN	NaN	NaN	NaN	NaN	NaN	NaN	NaN	NaN	NaN	NaN	NaN	NaN	NaN	NaN	NaN	NaN	NaN	NaN	NaN	NaN
O60566;O60566-3;O60566-2	1	NaN	NaN	NaN	NaN	NaN	NaN	NaN	NaN	NaN	NaN	NaN	NaN	NaN	NaN	NaN	NaN	NaN	NaN	NaN	NaN	NaN	NaN	NaN	NaN	NaN	NaN	NaN	NaN	NaN	NaN	NaN	NaN	NaN	NaN	NaN	NaN	NaN	NaN	1.9104	NaN	2.2642	NaN	NaN	2.1894	2.6493	2.6336	NaN	NaN
O60568	1	NaN	NaN	NaN	NaN	NaN	NaN	NaN	NaN	NaN	NaN	NaN	NaN	NaN	NaN	NaN	NaN	NaN	NaN	NaN	NaN	NaN	NaN	NaN	NaN	NaN	NaN	1.7765	2.1155	NaN	NaN	NaN	NaN	NaN	NaN	NaN	NaN	NaN	NaN	NaN	NaN	NaN	NaN	NaN	NaN	NaN	NaN	NaN	NaN
O60610-2;O60610-3;O60610	1	NaN	NaN	NaN	NaN	NaN	NaN	NaN	NaN	NaN	NaN	NaN	NaN	NaN	NaN	NaN	NaN	NaN	NaN	NaN	NaN	3.9252	6.7229	11.396	19.074	5.9124	3.1296	3.5036	1.6046	NaN	NaN	NaN	NaN	NaN	NaN	NaN	NaN	NaN	NaN	NaN	NaN	NaN	NaN	NaN	NaN	NaN	NaN	NaN	NaN
O60641-3;O60641-4;O60641	1	NaN	NaN	NaN	NaN	NaN	NaN	NaN	NaN	NaN	NaN	NaN	NaN	NaN	NaN	NaN	NaN	NaN	NaN	NaN	NaN	NaN	NaN	NaN	NaN	NaN	NaN	NaN	NaN	NaN	NaN	NaN	NaN	NaN	NaN	NaN	NaN	NaN	NaN	NaN	NaN	NaN	NaN	NaN	NaN	NaN	NaN	NaN	NaN
O60645-2;O60645-3;O60645	1	NaN	NaN	NaN	NaN	NaN	NaN	NaN	NaN	NaN	NaN	NaN	NaN	NaN	1.0911	NaN	NaN	NaN	NaN	NaN	NaN	NaN	NaN	NaN	NaN	NaN	NaN	NaN	NaN	NaN	NaN	NaN	NaN	NaN	NaN	NaN	NaN	NaN	NaN	NaN	NaN	NaN	NaN	NaN	NaN	NaN	NaN	NaN	NaN
O60664-4;O60664-3;O60664	1	NaN	NaN	2.5717	NaN	3.086	NaN	3.0233	2.0635	1.8107	NaN	NaN	NaN	NaN	1.8251	NaN	NaN	NaN	NaN	NaN	NaN	NaN	NaN	NaN	NaN	NaN	NaN	NaN	NaN	NaN	NaN	NaN	NaN	NaN	NaN	NaN	NaN	NaN	NaN	NaN	NaN	NaN	NaN	NaN	NaN	NaN	NaN	NaN	NaN
O60678;O60678-2	1	NaN	NaN	NaN	NaN	NaN	NaN	NaN	NaN	NaN	NaN	NaN	NaN	NaN	NaN	NaN	NaN	NaN	NaN	NaN	NaN	NaN	NaN	NaN	NaN	NaN	NaN	NaN	NaN	NaN	NaN	NaN	NaN	NaN	NaN	NaN	NaN	NaN	2.9215	NaN	1.502	NaN	NaN	NaN	NaN	NaN	NaN	NaN	NaN
O60684;O15131	1	0.45279	NaN	NaN	1.5107	2.1039	1.1446	0.80793	NaN	NaN	NaN	NaN	NaN	0.72829	0.86717	0.98081	1.4639	1.665	NaN	1.5043	NaN	1.4496	NaN	NaN	NaN	NaN	2.0492	NaN	NaN	1.788	1.7294	NaN	2.3293	1.8925	NaN	2.5234	2.7524	3.1688	4.1319	5.9932	5.4286	7.0873	NaN	NaN	NaN	NaN	NaN	NaN	NaN
O60826	1	NaN	NaN	NaN	NaN	NaN	NaN	NaN	NaN	NaN	NaN	NaN	NaN	NaN	NaN	NaN	NaN	NaN	NaN	NaN	NaN	NaN	NaN	NaN	NaN	NaN	NaN	NaN	NaN	NaN	4.4706	7.2453	1.9317	1.3557	NaN	NaN	NaN	NaN	NaN	NaN	NaN	NaN	NaN	NaN	NaN	NaN	NaN	NaN	NaN
O60832;O60832-2	1	NaN	NaN	NaN	2.9284	8.2276	3.5274	2.8817	2.9286	2.3202	NaN	2.3655	NaN	1.3936	NaN	NaN	NaN	NaN	NaN	NaN	NaN	NaN	NaN	NaN	2.3832	2.1356	NaN	NaN	NaN	2.6222	2.1655	NaN	NaN	NaN	NaN	NaN	NaN	NaN	NaN	NaN	NaN	NaN	NaN	NaN	NaN	NaN	NaN	NaN	NaN
O60841	1	NaN	NaN	NaN	NaN	6.6404	5.0999	NaN	NaN	NaN	NaN	NaN	NaN	NaN	NaN	NaN	NaN	NaN	NaN	NaN	NaN	NaN	NaN	NaN	NaN	NaN	NaN	NaN	NaN	NaN	NaN	NaN	NaN	NaN	NaN	NaN	NaN	NaN	NaN	NaN	NaN	NaN	NaN	NaN	NaN	NaN	NaN	NaN	NaN
O60869-2;O60869-3;O60869	1	NaN	NaN	NaN	NaN	NaN	NaN	NaN	NaN	NaN	NaN	NaN	NaN	NaN	NaN	NaN	NaN	NaN	NaN	NaN	NaN	NaN	NaN	NaN	NaN	NaN	NaN	NaN	NaN	NaN	NaN	NaN	NaN	NaN	NaN	NaN	NaN	NaN	NaN	NaN	NaN	NaN	NaN	NaN	NaN	NaN	NaN	NaN	NaN
O60884	1	NaN	NaN	NaN	1.5693	NaN	NaN	NaN	NaN	NaN	NaN	NaN	NaN	NaN	NaN	2.6996	NaN	3.19	2.7669	2.8147	3.5935	4.2903	4.2149	3.7635	NaN	3.9106	4.3655	4.3834	5.0792	3.7072	3.1494	NaN	6.7623	3.9575	6.1038	4.0558	4.3294	5.1075	3.3357	2.4615	3.3404	3.1986	NaN	NaN	NaN	NaN	NaN	NaN	NaN
O60888-3;O60888;O60888-2	1	NaN	NaN	NaN	NaN	NaN	NaN	NaN	NaN	NaN	NaN	NaN	NaN	NaN	NaN	NaN	NaN	NaN	NaN	NaN	NaN	NaN	NaN	NaN	NaN	NaN	NaN	NaN	NaN	NaN	NaN	NaN	NaN	NaN	NaN	NaN	NaN	NaN	NaN	NaN	2.5823	NaN	NaN	NaN	NaN	NaN	NaN	NaN	NaN
O60925	1	NaN	NaN	NaN	NaN	NaN	NaN	NaN	NaN	NaN	NaN	NaN	NaN	NaN	NaN	NaN	NaN	NaN	NaN	NaN	NaN	NaN	NaN	NaN	NaN	NaN	NaN	NaN	NaN	NaN	NaN	NaN	NaN	NaN	NaN	NaN	NaN	NaN	NaN	NaN	NaN	1.3207	NaN	NaN	3.0171	2.4835	7.2474	9.2459	9.892
O60927	1	NaN	NaN	NaN	NaN	NaN	0.2402	NaN	NaN	NaN	NaN	NaN	NaN	NaN	NaN	NaN	NaN	NaN	NaN	NaN	NaN	NaN	NaN	NaN	NaN	NaN	NaN	NaN	NaN	NaN	NaN	NaN	NaN	NaN	NaN	0.4366	NaN	NaN	NaN	NaN	NaN	NaN	NaN	NaN	NaN	1.3056	NaN	NaN	7.7979
O60934	1	NaN	NaN	NaN	NaN	2.6213	NaN	NaN	NaN	NaN	NaN	NaN	NaN	NaN	NaN	NaN	NaN	NaN	NaN	NaN	NaN	NaN	NaN	NaN	NaN	NaN	NaN	NaN	NaN	NaN	NaN	NaN	NaN	NaN	NaN	NaN	NaN	NaN	NaN	NaN	NaN	NaN	NaN	NaN	NaN	NaN	NaN	NaN	NaN
O60936;O60936-3;O60936-1	1	NaN	NaN	NaN	NaN	NaN	NaN	NaN	NaN	NaN	NaN	NaN	NaN	NaN	NaN	NaN	NaN	NaN	NaN	NaN	NaN	NaN	NaN	NaN	NaN	NaN	NaN	NaN	NaN	NaN	NaN	NaN	NaN	1.1903	NaN	NaN	NaN	NaN	1.6957	NaN	2.597	NaN	NaN	2.4126	2.9081	1.7138	3.2332	4.5143	3.4694
O75113	1	NaN	NaN	NaN	NaN	NaN	NaN	NaN	NaN	NaN	NaN	NaN	NaN	NaN	NaN	NaN	NaN	NaN	NaN	NaN	NaN	NaN	NaN	NaN	NaN	NaN	NaN	NaN	NaN	NaN	NaN	NaN	NaN	NaN	NaN	NaN	NaN	NaN	NaN	NaN	NaN	2.421	NaN	3.8836	3.2504	NaN	NaN	NaN	NaN
O75143-4;O75143-2;O75143;O75143-5;O75143-3	1	NaN	NaN	NaN	NaN	NaN	NaN	NaN	NaN	NaN	NaN	NaN	NaN	NaN	NaN	NaN	NaN	NaN	NaN	NaN	NaN	NaN	NaN	NaN	NaN	NaN	NaN	NaN	NaN	NaN	NaN	NaN	NaN	NaN	NaN	NaN	NaN	NaN	NaN	NaN	NaN	NaN	NaN	NaN	NaN	NaN	NaN	NaN	NaN
O75145-2;O75145	1	NaN	NaN	NaN	NaN	NaN	NaN	NaN	NaN	NaN	NaN	NaN	NaN	NaN	NaN	NaN	NaN	NaN	NaN	NaN	NaN	NaN	NaN	2.8605	5.6219	NaN	NaN	NaN	NaN	NaN	NaN	NaN	NaN	NaN	NaN	NaN	NaN	NaN	NaN	NaN	NaN	NaN	NaN	NaN	NaN	NaN	NaN	NaN	NaN
O75146;O75146-2	1	NaN	NaN	NaN	NaN	NaN	NaN	NaN	NaN	NaN	NaN	NaN	NaN	NaN	NaN	NaN	NaN	NaN	NaN	NaN	NaN	NaN	NaN	NaN	3.3096	NaN	NaN	NaN	NaN	NaN	NaN	NaN	NaN	NaN	NaN	NaN	NaN	NaN	NaN	NaN	NaN	NaN	NaN	NaN	NaN	NaN	NaN	NaN	NaN
O75150-4;O75150;O75150-3	1	NaN	NaN	NaN	NaN	NaN	NaN	NaN	NaN	NaN	NaN	NaN	NaN	NaN	NaN	NaN	NaN	3.9537	3.9798	NaN	NaN	NaN	2.1273	NaN	NaN	NaN	NaN	NaN	NaN	NaN	NaN	NaN	NaN	NaN	NaN	NaN	NaN	NaN	NaN	NaN	NaN	NaN	NaN	NaN	NaN	NaN	NaN	NaN	NaN
O75153	1	NaN	NaN	NaN	NaN	NaN	NaN	NaN	0.2941	NaN	NaN	NaN	NaN	NaN	NaN	NaN	NaN	NaN	NaN	0.33341	0.38109	NaN	1.0114	NaN	NaN	1.9192	1.606	2.503	3.9987	3.4021	4.6199	7.3842	8.9323	8.1771	7.618	6.5339	2.8702	1.644	1.3535	NaN	NaN	NaN	NaN	NaN	NaN	0.97182	NaN	NaN	NaN
O75155;O75155-2	1	NaN	NaN	NaN	NaN	NaN	NaN	NaN	NaN	NaN	NaN	NaN	NaN	NaN	NaN	NaN	NaN	NaN	NaN	NaN	NaN	NaN	NaN	NaN	NaN	NaN	NaN	NaN	NaN	NaN	NaN	NaN	NaN	NaN	NaN	NaN	NaN	NaN	NaN	NaN	NaN	NaN	NaN	NaN	NaN	NaN	NaN	NaN	NaN
O75164	1	NaN	NaN	NaN	NaN	NaN	NaN	NaN	NaN	NaN	NaN	NaN	NaN	NaN	NaN	NaN	NaN	NaN	NaN	NaN	NaN	NaN	NaN	NaN	NaN	NaN	NaN	NaN	NaN	NaN	NaN	NaN	NaN	NaN	NaN	NaN	NaN	NaN	NaN	NaN	NaN	NaN	NaN	NaN	NaN	NaN	NaN	NaN	NaN
O75165	1	NaN	NaN	5.5578	NaN	NaN	NaN	NaN	NaN	NaN	NaN	NaN	NaN	NaN	NaN	NaN	NaN	NaN	NaN	NaN	NaN	NaN	NaN	NaN	NaN	NaN	NaN	NaN	NaN	NaN	NaN	NaN	NaN	NaN	NaN	NaN	NaN	NaN	NaN	NaN	NaN	NaN	NaN	NaN	NaN	NaN	NaN	NaN	NaN
O75175-3;O75175-2;O75175	1	NaN	NaN	NaN	NaN	NaN	NaN	NaN	NaN	NaN	NaN	NaN	NaN	NaN	NaN	NaN	NaN	NaN	NaN	NaN	NaN	NaN	NaN	NaN	NaN	NaN	NaN	NaN	NaN	NaN	NaN	NaN	NaN	NaN	NaN	NaN	NaN	NaN	NaN	NaN	NaN	NaN	NaN	NaN	NaN	NaN	NaN	NaN	NaN
O75177;O75177-4;O75177-3;O75177-2;O75177-5	1	NaN	NaN	NaN	NaN	NaN	NaN	NaN	NaN	NaN	NaN	NaN	NaN	NaN	NaN	NaN	NaN	NaN	NaN	NaN	NaN	NaN	NaN	NaN	NaN	NaN	NaN	NaN	NaN	NaN	NaN	NaN	NaN	NaN	NaN	NaN	NaN	NaN	NaN	NaN	NaN	NaN	NaN	NaN	NaN	NaN	NaN	NaN	NaN
O75179-6;O75179-7;O75179-2;O75179;O75179-5;O75179-3;O75179-4	1	NaN	NaN	NaN	NaN	3.9132	3.905	NaN	NaN	NaN	NaN	1.7254	NaN	NaN	NaN	NaN	NaN	NaN	NaN	NaN	NaN	NaN	NaN	NaN	NaN	NaN	NaN	NaN	NaN	NaN	NaN	NaN	NaN	NaN	NaN	NaN	NaN	NaN	NaN	NaN	NaN	NaN	NaN	NaN	NaN	NaN	NaN	NaN	NaN
O75190-2;O75190-3;O75190;Q8WWF6	1	NaN	NaN	NaN	NaN	NaN	NaN	NaN	NaN	NaN	NaN	NaN	NaN	NaN	NaN	NaN	NaN	NaN	NaN	NaN	NaN	NaN	NaN	NaN	NaN	NaN	NaN	NaN	NaN	NaN	NaN	NaN	NaN	NaN	NaN	NaN	NaN	NaN	NaN	NaN	NaN	NaN	NaN	NaN	NaN	NaN	NaN	NaN	NaN
O75208;O75208-2	1	NaN	NaN	NaN	NaN	3.7346	NaN	NaN	NaN	NaN	NaN	NaN	NaN	NaN	NaN	NaN	NaN	NaN	NaN	NaN	NaN	NaN	NaN	NaN	NaN	NaN	NaN	NaN	NaN	NaN	NaN	NaN	NaN	NaN	NaN	NaN	NaN	NaN	NaN	NaN	NaN	NaN	NaN	NaN	NaN	NaN	NaN	NaN	NaN
O75340-2;O75340	1	NaN	NaN	NaN	7.6725	9.7626	4.3272	NaN	NaN	NaN	NaN	NaN	NaN	NaN	NaN	NaN	NaN	NaN	NaN	NaN	NaN	NaN	NaN	NaN	NaN	NaN	NaN	NaN	NaN	NaN	NaN	NaN	NaN	NaN	NaN	NaN	NaN	NaN	NaN	NaN	NaN	NaN	NaN	NaN	NaN	NaN	NaN	NaN	NaN
O75367-2;O75367-3;O75367	1	NaN	NaN	1.8703	7.6539	8.1286	5.5982	5.8952	7.2769	4.3668	2.4655	3.7121	1.2629	NaN	NaN	NaN	NaN	NaN	NaN	NaN	NaN	NaN	NaN	NaN	NaN	NaN	NaN	NaN	NaN	NaN	NaN	NaN	NaN	NaN	NaN	NaN	NaN	NaN	NaN	NaN	NaN	NaN	NaN	NaN	NaN	NaN	NaN	NaN	NaN
O75369-8;O75369-2;O75369-9;O75369;O75369-6;O75369-3;O75369-7;O75369-5;O75369-4	1	0.35647	0.5959	0.58804	NaN	NaN	NaN	0.4361	0.67643	0.79828	3.4968	5.9356	3.3972	1.5877	1.0246	1.62	3.0591	9.0258	9.7907	6.4636	2.447	1.2186	0.72124	0.54496	0.73451	0.6922	0.85104	NaN	0.41464	0.5153	NaN	0.43912	NaN	NaN	NaN	NaN	NaN	NaN	NaN	NaN	NaN	NaN	NaN	NaN	NaN	NaN	NaN	NaN	NaN
O75376-2;O75376	1	NaN	NaN	NaN	NaN	NaN	NaN	NaN	NaN	NaN	NaN	NaN	NaN	NaN	1.1021	NaN	NaN	NaN	NaN	NaN	NaN	NaN	NaN	NaN	NaN	NaN	NaN	NaN	NaN	NaN	NaN	NaN	NaN	NaN	NaN	NaN	NaN	NaN	NaN	NaN	NaN	NaN	NaN	NaN	NaN	NaN	NaN	NaN	NaN
O75400;O75400-2;O75400-3	1	NaN	NaN	NaN	NaN	NaN	3.7216	5.824	NaN	NaN	NaN	NaN	NaN	NaN	NaN	NaN	NaN	NaN	NaN	NaN	NaN	NaN	NaN	NaN	NaN	NaN	NaN	NaN	NaN	NaN	NaN	NaN	NaN	NaN	NaN	NaN	NaN	NaN	NaN	NaN	NaN	NaN	NaN	NaN	NaN	NaN	NaN	NaN	NaN
O75448-2;O75448	1	NaN	NaN	NaN	NaN	NaN	NaN	NaN	NaN	NaN	NaN	NaN	NaN	NaN	NaN	NaN	NaN	NaN	NaN	NaN	NaN	NaN	NaN	NaN	NaN	NaN	NaN	NaN	NaN	NaN	NaN	NaN	NaN	NaN	NaN	NaN	NaN	NaN	NaN	NaN	NaN	NaN	NaN	NaN	NaN	NaN	NaN	NaN	NaN
O75531	1	NaN	NaN	NaN	4.3869	6.0884	4.632	NaN	3.2699	NaN	1.8701	NaN	NaN	NaN	NaN	0.69122	1.1385	NaN	NaN	NaN	NaN	NaN	NaN	NaN	NaN	NaN	NaN	NaN	NaN	NaN	NaN	NaN	NaN	NaN	NaN	NaN	NaN	NaN	NaN	NaN	NaN	NaN	NaN	NaN	NaN	NaN	NaN	NaN	NaN
O75534;O75534-2;O75534-4;O75534-3	1	0.15781	0.15396	NaN	NaN	1.9831	NaN	NaN	0.96154	1.1968	1.1873	1.4398	0.67555	1.1282	0.80819	0.58914	NaN	0.54615	0.5274	0.57851	0.45978	NaN	0.66883	0.92363	NaN	NaN	0.95421	0.94189	0.75034	0.84391	1.6701	0.35942	1.9433	2.1287	1.9455	2.1351	2.4852	2.2705	2.4311	1.7507	2.1438	2.7278	NaN	3.6203	5.3409	5.0776	5.947	3.9427	2.751
O75582-3;O75582	1	NaN	NaN	NaN	NaN	NaN	NaN	NaN	NaN	NaN	NaN	NaN	NaN	NaN	NaN	NaN	NaN	NaN	NaN	NaN	NaN	NaN	NaN	NaN	NaN	NaN	NaN	NaN	NaN	NaN	NaN	NaN	NaN	NaN	NaN	NaN	NaN	NaN	NaN	NaN	NaN	NaN	NaN	NaN	NaN	NaN	NaN	NaN	NaN
O75592-2;O75592	1	NaN	NaN	NaN	2.3757	NaN	NaN	NaN	NaN	NaN	NaN	NaN	NaN	NaN	NaN	NaN	NaN	NaN	NaN	NaN	NaN	NaN	NaN	NaN	NaN	NaN	NaN	NaN	NaN	NaN	NaN	NaN	NaN	NaN	NaN	NaN	NaN	NaN	NaN	NaN	NaN	NaN	NaN	NaN	NaN	NaN	NaN	NaN	NaN
O75607	1	NaN	NaN	NaN	NaN	NaN	NaN	5.7346	NaN	NaN	NaN	NaN	NaN	NaN	NaN	NaN	NaN	NaN	NaN	NaN	NaN	NaN	0.81972	NaN	NaN	NaN	NaN	NaN	NaN	NaN	NaN	NaN	NaN	NaN	NaN	NaN	NaN	NaN	NaN	NaN	NaN	NaN	NaN	NaN	NaN	NaN	NaN	NaN	NaN
O75616-2;O75616	1	NaN	NaN	NaN	NaN	NaN	NaN	NaN	NaN	NaN	NaN	NaN	NaN	NaN	NaN	NaN	NaN	NaN	NaN	NaN	NaN	NaN	NaN	NaN	NaN	NaN	NaN	NaN	NaN	NaN	NaN	NaN	NaN	NaN	NaN	NaN	NaN	NaN	NaN	NaN	NaN	NaN	NaN	NaN	NaN	NaN	NaN	NaN	NaN
O75688-5;O75688-4;O75688-2;O75688	1	NaN	NaN	NaN	NaN	NaN	NaN	NaN	NaN	NaN	NaN	NaN	NaN	NaN	NaN	NaN	NaN	NaN	NaN	NaN	NaN	NaN	NaN	NaN	NaN	NaN	NaN	NaN	NaN	NaN	NaN	NaN	NaN	NaN	NaN	NaN	NaN	NaN	NaN	NaN	NaN	NaN	NaN	NaN	NaN	NaN	NaN	NaN	NaN
O75821	1	0.076302	0.14728	0.6099	1.3162	NaN	1.5034	1.0176	1.8561	2.4008	2.6808	2.5109	3.4284	3.6432	2.7321	1.5436	1.2483	0.68508	0.62601	0.52005	0.53307	0.64253	0.50134	NaN	NaN	0.45738	NaN	0.8161	NaN	1.098	1.1565	2.9841	6.2642	15.452	9.529	8.9956	5.8687	3.901	1.6663	NaN	1.2801	NaN	NaN	NaN	NaN	NaN	NaN	NaN	NaN
O75822-2	1	NaN	NaN	0.19698	NaN	NaN	NaN	NaN	0.46018	0.87157	1.0054	0.84071	1.0205	0.72853	0.68882	0.63698	0.69584	0.79808	0.80864	0.96875	1.1902	NaN	NaN	NaN	1.9197	2.3033	2.6856	3.1454	2.7441	2.8182	3.27	2.6775	4.5641	2.999	3.9332	4.3456	3.8	4.3032	3.4209	4.6207	6.0172	7.1257	11.029	12.961	5.5315	4.5886	3.2019	2.0541	1.225
O75879	1	NaN	NaN	NaN	NaN	NaN	NaN	NaN	NaN	NaN	NaN	NaN	NaN	NaN	NaN	NaN	NaN	NaN	NaN	NaN	NaN	NaN	NaN	NaN	NaN	NaN	NaN	NaN	NaN	NaN	NaN	NaN	NaN	NaN	NaN	NaN	NaN	NaN	NaN	NaN	NaN	NaN	NaN	NaN	10.042	5.2258	10.179	NaN	NaN
O75891;O75891-3;O75891-2;O75891-4	1	NaN	NaN	NaN	NaN	NaN	NaN	NaN	NaN	NaN	NaN	NaN	NaN	NaN	NaN	NaN	NaN	NaN	NaN	NaN	NaN	NaN	NaN	NaN	NaN	NaN	NaN	NaN	NaN	NaN	NaN	NaN	NaN	NaN	5.2495	3.4403	16.14	2.1661	NaN	NaN	NaN	NaN	NaN	NaN	NaN	NaN	NaN	NaN	NaN
O75909-1;O75909;O75909-4	1	NaN	NaN	NaN	NaN	NaN	NaN	NaN	NaN	NaN	NaN	NaN	NaN	NaN	NaN	NaN	NaN	NaN	NaN	NaN	NaN	NaN	NaN	NaN	NaN	NaN	NaN	NaN	NaN	NaN	NaN	NaN	NaN	NaN	NaN	NaN	NaN	NaN	NaN	NaN	NaN	NaN	NaN	NaN	NaN	NaN	NaN	NaN	NaN
O75935-3;O75935;O75935-2	1	NaN	NaN	1.3921	NaN	NaN	NaN	NaN	NaN	2.2007	NaN	NaN	NaN	5.6454	NaN	7.8128	9.1613	8.4859	NaN	NaN	NaN	NaN	NaN	NaN	NaN	NaN	NaN	NaN	NaN	NaN	NaN	NaN	NaN	NaN	NaN	NaN	NaN	NaN	NaN	NaN	NaN	NaN	NaN	NaN	NaN	NaN	NaN	NaN	NaN
O75976	1	NaN	NaN	NaN	NaN	NaN	NaN	NaN	NaN	NaN	NaN	NaN	NaN	NaN	NaN	NaN	NaN	NaN	NaN	NaN	NaN	NaN	NaN	NaN	NaN	NaN	NaN	NaN	NaN	NaN	NaN	NaN	NaN	NaN	NaN	NaN	NaN	NaN	NaN	NaN	NaN	NaN	NaN	NaN	NaN	NaN	NaN	NaN	NaN
O76003	1	NaN	NaN	NaN	NaN	1.1934	NaN	NaN	NaN	NaN	NaN	0.36469	NaN	0.36821	0.40753	NaN	NaN	NaN	NaN	NaN	NaN	NaN	NaN	NaN	NaN	NaN	0.6408	NaN	NaN	NaN	0.57835	NaN	NaN	0.86919	NaN	NaN	NaN	0.98044	1.0545	1.076	NaN	NaN	NaN	NaN	1.6533	1.6532	NaN	NaN	NaN
O76075;O76075-2	1	NaN	NaN	NaN	NaN	NaN	NaN	NaN	NaN	NaN	NaN	NaN	NaN	NaN	NaN	NaN	NaN	NaN	NaN	NaN	NaN	NaN	NaN	NaN	NaN	NaN	NaN	NaN	NaN	NaN	NaN	NaN	NaN	NaN	NaN	NaN	NaN	NaN	NaN	NaN	NaN	NaN	NaN	NaN	NaN	NaN	NaN	NaN	NaN
O94776;O94776-2	1	NaN	NaN	NaN	5.7579	13.029	5.5166	4.4231	NaN	1.247	0.99671	2.3802	NaN	2.5038	2.0455	2.4911	1.9365	NaN	NaN	4.6701	3.1818	2.7082	1.8323	NaN	NaN	NaN	NaN	NaN	NaN	NaN	NaN	NaN	NaN	NaN	NaN	NaN	NaN	NaN	NaN	NaN	NaN	NaN	NaN	NaN	NaN	NaN	NaN	NaN	NaN
O94819	1	NaN	NaN	NaN	NaN	NaN	NaN	NaN	NaN	NaN	NaN	NaN	NaN	NaN	NaN	NaN	NaN	NaN	NaN	NaN	NaN	NaN	NaN	NaN	NaN	NaN	NaN	NaN	NaN	NaN	NaN	NaN	NaN	NaN	NaN	NaN	NaN	NaN	NaN	NaN	NaN	NaN	NaN	NaN	NaN	NaN	NaN	NaN	NaN
O94822;O94822-3	1	NaN	NaN	NaN	NaN	NaN	NaN	NaN	NaN	NaN	NaN	NaN	NaN	NaN	NaN	NaN	NaN	NaN	NaN	NaN	NaN	NaN	NaN	NaN	NaN	NaN	NaN	NaN	NaN	NaN	NaN	NaN	NaN	NaN	NaN	NaN	NaN	NaN	NaN	NaN	NaN	3.2934	NaN	6.1262	5.7744	3.777	NaN	NaN	NaN
O94829	1	NaN	NaN	NaN	NaN	NaN	NaN	NaN	NaN	NaN	NaN	NaN	NaN	NaN	NaN	NaN	NaN	NaN	NaN	NaN	NaN	NaN	NaN	NaN	NaN	NaN	NaN	NaN	NaN	NaN	NaN	NaN	NaN	NaN	NaN	NaN	NaN	NaN	NaN	NaN	NaN	2.652	NaN	NaN	1.7168	NaN	1.7383	NaN	NaN
O94868-3;O94868-2;O94868	1	NaN	NaN	NaN	NaN	NaN	NaN	NaN	NaN	NaN	NaN	NaN	NaN	NaN	NaN	NaN	NaN	NaN	NaN	NaN	NaN	NaN	NaN	NaN	NaN	NaN	NaN	NaN	NaN	NaN	NaN	NaN	NaN	NaN	NaN	NaN	NaN	NaN	NaN	NaN	NaN	NaN	NaN	NaN	NaN	NaN	NaN	NaN	NaN
O94906;O94906-2	1	NaN	NaN	2.9244	5.7099	5.5956	3.0338	3.4062	6.3489	5.2673	NaN	2.0603	NaN	NaN	NaN	NaN	NaN	NaN	3.2075	NaN	NaN	NaN	NaN	NaN	NaN	NaN	NaN	NaN	NaN	NaN	NaN	NaN	NaN	NaN	NaN	NaN	NaN	NaN	NaN	NaN	NaN	NaN	NaN	NaN	NaN	NaN	NaN	NaN	NaN
O94916-2;O94916-3;O94916;O94916-4;O94916-5	1	NaN	NaN	NaN	NaN	NaN	NaN	NaN	NaN	NaN	NaN	NaN	NaN	NaN	NaN	NaN	NaN	NaN	NaN	NaN	NaN	NaN	NaN	NaN	NaN	NaN	NaN	NaN	NaN	NaN	NaN	NaN	NaN	NaN	NaN	NaN	NaN	NaN	NaN	NaN	NaN	NaN	NaN	NaN	NaN	NaN	NaN	NaN	NaN
O94919	1	NaN	NaN	NaN	NaN	NaN	NaN	NaN	NaN	NaN	NaN	NaN	NaN	NaN	NaN	NaN	NaN	NaN	NaN	NaN	NaN	NaN	NaN	NaN	NaN	NaN	NaN	NaN	NaN	NaN	NaN	NaN	NaN	NaN	NaN	NaN	NaN	NaN	NaN	NaN	NaN	NaN	NaN	NaN	NaN	NaN	NaN	NaN	NaN
O94925-3	1	0.093549	0.10722	0.23763	NaN	NaN	NaN	0.17278	0.19284	0.40454	0.18609	NaN	0.20243	NaN	0.15829	NaN	NaN	0.20476	0.15902	0.14751	0.39817	NaN	0.37545	NaN	0.1608	NaN	NaN	NaN	NaN	NaN	NaN	NaN	0.28762	NaN	NaN	NaN	NaN	NaN	NaN	NaN	NaN	NaN	NaN	NaN	0.92599	1.4019	4.266	9.7716	13.925
O94973;O94973-2;O94973-3	1	NaN	NaN	1.5289	NaN	NaN	NaN	NaN	NaN	NaN	NaN	NaN	NaN	NaN	NaN	NaN	NaN	NaN	NaN	NaN	NaN	NaN	NaN	NaN	NaN	NaN	NaN	NaN	NaN	NaN	NaN	NaN	NaN	NaN	NaN	NaN	NaN	NaN	NaN	NaN	NaN	NaN	NaN	NaN	NaN	NaN	NaN	NaN	NaN
O94992	1	NaN	NaN	NaN	NaN	NaN	NaN	NaN	NaN	NaN	NaN	NaN	NaN	NaN	NaN	NaN	NaN	NaN	1.7882	NaN	NaN	NaN	NaN	NaN	NaN	NaN	NaN	NaN	NaN	NaN	NaN	NaN	NaN	NaN	NaN	NaN	NaN	NaN	NaN	NaN	NaN	NaN	NaN	NaN	NaN	NaN	NaN	NaN	NaN
O95163	1	NaN	NaN	NaN	NaN	NaN	NaN	NaN	NaN	NaN	NaN	NaN	NaN	NaN	NaN	NaN	0.93542	1.3495	NaN	1.4974	NaN	NaN	4.0588	4.183	3.36	2.8246	NaN	2.1572	2.8467	2.068	2.9835	NaN	NaN	NaN	NaN	NaN	1.1711	NaN	NaN	NaN	NaN	NaN	NaN	NaN	NaN	NaN	NaN	NaN	NaN
O95232	1	NaN	NaN	NaN	NaN	NaN	NaN	NaN	NaN	NaN	NaN	NaN	NaN	NaN	NaN	NaN	NaN	NaN	NaN	NaN	NaN	NaN	NaN	NaN	NaN	NaN	NaN	NaN	NaN	NaN	NaN	NaN	NaN	NaN	NaN	NaN	NaN	NaN	NaN	NaN	NaN	NaN	NaN	NaN	NaN	NaN	NaN	NaN	NaN
O95239;O95239-2;Q2VIQ3	1	NaN	NaN	NaN	NaN	NaN	NaN	NaN	NaN	NaN	NaN	NaN	NaN	NaN	NaN	NaN	NaN	NaN	NaN	NaN	NaN	NaN	NaN	NaN	NaN	NaN	NaN	NaN	2.7839	4.1579	NaN	NaN	NaN	NaN	NaN	NaN	NaN	NaN	NaN	NaN	NaN	NaN	NaN	NaN	NaN	NaN	NaN	NaN	NaN
O95260-2;O95260	1	NaN	NaN	NaN	NaN	NaN	NaN	NaN	NaN	NaN	NaN	NaN	NaN	NaN	NaN	NaN	NaN	NaN	NaN	NaN	NaN	NaN	NaN	NaN	NaN	NaN	NaN	NaN	NaN	NaN	NaN	NaN	NaN	NaN	NaN	NaN	NaN	NaN	NaN	NaN	NaN	NaN	NaN	NaN	1.6111	NaN	NaN	3.7573	1.8586
O95302;O95302-3;O95302-2	1	NaN	NaN	NaN	NaN	NaN	NaN	NaN	NaN	NaN	NaN	NaN	NaN	NaN	NaN	NaN	NaN	NaN	NaN	NaN	NaN	NaN	NaN	NaN	NaN	NaN	NaN	NaN	NaN	NaN	NaN	NaN	NaN	NaN	NaN	NaN	NaN	NaN	NaN	NaN	NaN	NaN	NaN	NaN	NaN	NaN	NaN	NaN	NaN
O95352-3;O95352;O95352-2	1	NaN	NaN	NaN	NaN	NaN	NaN	NaN	NaN	NaN	NaN	NaN	NaN	NaN	NaN	NaN	NaN	NaN	NaN	NaN	NaN	NaN	NaN	NaN	NaN	NaN	NaN	NaN	NaN	NaN	NaN	NaN	NaN	NaN	NaN	NaN	NaN	NaN	NaN	NaN	NaN	NaN	NaN	2.9535	2.5669	NaN	4.4145	NaN	7.105
O95373	1	0.065785	0.21598	0.34991	NaN	NaN	NaN	0.47551	0.34673	0.21533	0.25772	0.27999	NaN	NaN	0.30795	0.2699	0.27841	0.31782	0.34452	0.28712	NaN	NaN	0.36942	NaN	0.50698	0.36902	NaN	NaN	0.40953	0.47661	0.39624	NaN	0.53258	NaN	NaN	NaN	NaN	NaN	NaN	NaN	1.0904	2.1876	3.339	9.6281	10.371	9.8911	5.9147	3.5865	1.0695
O95376	1	NaN	NaN	NaN	NaN	NaN	NaN	NaN	NaN	NaN	NaN	NaN	NaN	NaN	NaN	NaN	NaN	NaN	NaN	NaN	NaN	NaN	NaN	NaN	NaN	NaN	NaN	NaN	NaN	NaN	NaN	NaN	NaN	NaN	NaN	NaN	NaN	NaN	NaN	NaN	NaN	NaN	NaN	NaN	NaN	NaN	NaN	NaN	NaN
O95396	1	NaN	NaN	NaN	NaN	NaN	NaN	NaN	NaN	NaN	NaN	NaN	NaN	NaN	NaN	NaN	NaN	NaN	NaN	NaN	NaN	NaN	NaN	NaN	NaN	NaN	NaN	NaN	NaN	NaN	NaN	NaN	NaN	NaN	NaN	NaN	NaN	NaN	NaN	NaN	NaN	NaN	NaN	NaN	NaN	NaN	NaN	NaN	NaN
O95400	1	NaN	NaN	NaN	NaN	NaN	NaN	2.0285	1.3048	NaN	NaN	NaN	NaN	NaN	NaN	NaN	NaN	NaN	NaN	1.8233	NaN	NaN	NaN	NaN	NaN	NaN	NaN	NaN	NaN	NaN	NaN	NaN	NaN	NaN	NaN	NaN	NaN	NaN	NaN	NaN	NaN	NaN	NaN	NaN	NaN	NaN	NaN	NaN	NaN
O95429-2;O95429	1	NaN	NaN	NaN	NaN	NaN	NaN	NaN	NaN	NaN	NaN	NaN	NaN	NaN	NaN	NaN	NaN	NaN	NaN	NaN	NaN	NaN	NaN	NaN	NaN	NaN	NaN	NaN	NaN	NaN	NaN	NaN	NaN	NaN	NaN	NaN	NaN	NaN	NaN	NaN	NaN	NaN	NaN	NaN	NaN	NaN	NaN	NaN	NaN
O95433;O95433-2	1	NaN	0.34711	1.1739	NaN	NaN	NaN	NaN	1.9329	NaN	NaN	NaN	NaN	NaN	NaN	NaN	NaN	NaN	NaN	0.79012	NaN	NaN	NaN	NaN	NaN	NaN	NaN	NaN	NaN	NaN	NaN	NaN	NaN	NaN	3.0886	1.9328	NaN	NaN	1.7079	NaN	1.7073	NaN	NaN	NaN	NaN	NaN	NaN	NaN	0.97268
O95479	1	NaN	NaN	NaN	NaN	NaN	NaN	NaN	NaN	NaN	NaN	NaN	NaN	NaN	NaN	NaN	NaN	NaN	NaN	NaN	NaN	NaN	NaN	NaN	NaN	NaN	NaN	NaN	NaN	NaN	NaN	NaN	NaN	NaN	NaN	NaN	NaN	NaN	NaN	NaN	NaN	NaN	NaN	NaN	NaN	NaN	NaN	NaN	NaN
O95544;O95544-2	1	NaN	NaN	NaN	NaN	NaN	NaN	NaN	NaN	NaN	NaN	NaN	NaN	NaN	NaN	NaN	NaN	NaN	NaN	NaN	NaN	NaN	NaN	NaN	NaN	NaN	NaN	NaN	NaN	NaN	NaN	NaN	NaN	NaN	NaN	NaN	NaN	NaN	NaN	NaN	NaN	NaN	NaN	NaN	NaN	NaN	NaN	NaN	NaN
O95613-2;O95613	1	NaN	NaN	NaN	NaN	NaN	NaN	NaN	NaN	NaN	NaN	NaN	NaN	NaN	NaN	NaN	NaN	NaN	NaN	NaN	NaN	NaN	NaN	NaN	NaN	NaN	NaN	NaN	NaN	NaN	NaN	NaN	NaN	NaN	NaN	NaN	NaN	NaN	NaN	NaN	NaN	NaN	NaN	NaN	NaN	NaN	NaN	NaN	NaN
O95671-3;O95671-2;O95671	1	NaN	NaN	NaN	NaN	NaN	NaN	NaN	NaN	NaN	NaN	NaN	NaN	NaN	NaN	NaN	NaN	NaN	NaN	NaN	NaN	NaN	NaN	NaN	NaN	NaN	NaN	NaN	NaN	NaN	NaN	NaN	NaN	NaN	NaN	NaN	NaN	NaN	NaN	NaN	NaN	NaN	NaN	NaN	NaN	NaN	NaN	NaN	NaN
O95684-2;O95684	1	NaN	NaN	NaN	NaN	NaN	NaN	NaN	NaN	NaN	NaN	NaN	NaN	NaN	NaN	NaN	NaN	NaN	NaN	NaN	NaN	NaN	NaN	NaN	NaN	NaN	NaN	NaN	NaN	NaN	NaN	NaN	NaN	NaN	6.9064	NaN	NaN	2.4437	NaN	NaN	NaN	NaN	NaN	NaN	NaN	NaN	NaN	NaN	NaN
O95747	1	NaN	NaN	NaN	NaN	NaN	NaN	NaN	NaN	NaN	NaN	NaN	NaN	NaN	1.2831	NaN	NaN	NaN	NaN	NaN	NaN	NaN	NaN	NaN	NaN	NaN	NaN	NaN	NaN	NaN	NaN	NaN	NaN	NaN	NaN	NaN	NaN	NaN	NaN	NaN	NaN	NaN	NaN	NaN	NaN	NaN	NaN	NaN	NaN
O95749;O95749-2	1	NaN	NaN	NaN	NaN	NaN	NaN	NaN	NaN	NaN	0.20613	NaN	NaN	NaN	NaN	NaN	NaN	NaN	NaN	NaN	NaN	NaN	NaN	NaN	NaN	NaN	NaN	NaN	NaN	NaN	NaN	NaN	NaN	NaN	NaN	NaN	NaN	NaN	NaN	NaN	NaN	NaN	NaN	NaN	NaN	NaN	6.749	11.916	14.065
O95757	1	NaN	0.25687	NaN	NaN	NaN	NaN	NaN	NaN	0.41857	0.31882	NaN	NaN	NaN	NaN	NaN	0.3535	0.34519	NaN	0.45889	NaN	0.62039	0.54324	0.78984	0.73135	0.78506	0.84028	0.9288	0.88822	1.2687	1.2675	1.631	1.6635	1.9106	2.2945	3.2861	3.7903	3.6984	6.3581	4.2815	4.8176	6.0046	5.5353	5.6857	4.4868	4.9326	4.228	2.7289	2.4714
O95777	1	NaN	NaN	NaN	NaN	NaN	NaN	NaN	NaN	NaN	NaN	0.63943	NaN	0.51172	0.6595	NaN	2.0395	NaN	NaN	NaN	5.727	7.689	NaN	3.4978	NaN	NaN	NaN	2.5371	1.6099	NaN	NaN	NaN	NaN	NaN	NaN	NaN	NaN	NaN	NaN	NaN	NaN	NaN	NaN	NaN	NaN	NaN	NaN	NaN	NaN
O95816;O95816-2	1	NaN	NaN	NaN	NaN	NaN	1.8184	NaN	NaN	NaN	NaN	NaN	NaN	NaN	NaN	NaN	1.2164	NaN	NaN	1.0389	NaN	NaN	NaN	NaN	NaN	NaN	NaN	NaN	NaN	NaN	NaN	NaN	NaN	NaN	NaN	NaN	NaN	NaN	NaN	NaN	NaN	NaN	NaN	NaN	NaN	NaN	NaN	NaN	NaN
O95831-3;O95831;O95831-6;O95831-4	1	NaN	NaN	NaN	NaN	NaN	NaN	NaN	NaN	NaN	NaN	NaN	NaN	NaN	NaN	NaN	NaN	NaN	NaN	NaN	NaN	NaN	NaN	NaN	NaN	NaN	NaN	NaN	NaN	NaN	NaN	NaN	NaN	NaN	NaN	NaN	NaN	NaN	NaN	NaN	NaN	NaN	NaN	NaN	NaN	NaN	NaN	NaN	NaN
O95983-2;O95983	1	NaN	NaN	NaN	NaN	NaN	NaN	2.3712	NaN	NaN	NaN	NaN	NaN	NaN	NaN	NaN	NaN	NaN	NaN	NaN	NaN	NaN	NaN	NaN	NaN	NaN	NaN	NaN	NaN	NaN	NaN	NaN	NaN	NaN	NaN	NaN	NaN	NaN	NaN	NaN	NaN	NaN	NaN	NaN	NaN	NaN	NaN	NaN	NaN
O96013;O96013-2;O96013-3;O96013-4	1	NaN	NaN	NaN	NaN	NaN	NaN	NaN	NaN	NaN	NaN	NaN	NaN	NaN	NaN	NaN	NaN	NaN	NaN	NaN	NaN	NaN	NaN	NaN	NaN	NaN	NaN	NaN	NaN	NaN	NaN	NaN	NaN	NaN	NaN	NaN	NaN	NaN	NaN	NaN	NaN	NaN	NaN	NaN	NaN	NaN	NaN	NaN	NaN
O96019;O96019-2	1	NaN	NaN	NaN	NaN	4.7476	NaN	NaN	NaN	NaN	NaN	NaN	NaN	NaN	NaN	NaN	NaN	NaN	NaN	NaN	NaN	NaN	NaN	NaN	NaN	NaN	NaN	NaN	NaN	NaN	NaN	NaN	NaN	NaN	NaN	NaN	NaN	NaN	NaN	NaN	NaN	NaN	NaN	NaN	NaN	NaN	NaN	NaN	NaN
P00367;P00367-2;P00367-3;P49448	1	NaN	NaN	NaN	2.8811	2.799	2.3532	1.5931	1.1953	NaN	NaN	NaN	NaN	NaN	NaN	NaN	NaN	NaN	NaN	NaN	NaN	NaN	NaN	NaN	NaN	NaN	NaN	NaN	NaN	NaN	NaN	NaN	NaN	NaN	NaN	NaN	NaN	NaN	NaN	NaN	NaN	NaN	NaN	NaN	NaN	NaN	NaN	NaN	NaN
P00387-2;P00387;P00387-3	1	NaN	NaN	NaN	NaN	NaN	NaN	NaN	NaN	NaN	NaN	NaN	NaN	NaN	NaN	NaN	NaN	NaN	NaN	NaN	NaN	NaN	NaN	NaN	NaN	NaN	NaN	NaN	NaN	NaN	NaN	NaN	NaN	NaN	NaN	NaN	NaN	NaN	NaN	NaN	NaN	NaN	NaN	NaN	NaN	NaN	NaN	NaN	NaN
P00390-2;P00390-3;P00390;P00390-5;P00390-4	1	0.22049	NaN	NaN	NaN	NaN	NaN	NaN	NaN	NaN	NaN	NaN	NaN	NaN	NaN	0.30375	NaN	NaN	0.29886	NaN	NaN	0.21934	NaN	NaN	0.31815	NaN	NaN	0.27805	NaN	NaN	NaN	NaN	NaN	NaN	NaN	NaN	0.46081	NaN	0.57098	NaN	NaN	NaN	NaN	NaN	1.0113	NaN	1.8892	NaN	2.9342
P00492	1	NaN	NaN	NaN	NaN	NaN	NaN	NaN	NaN	NaN	NaN	NaN	NaN	NaN	NaN	NaN	NaN	NaN	NaN	NaN	NaN	NaN	0.39135	NaN	0.45247	NaN	NaN	0.44552	NaN	NaN	NaN	NaN	0.56613	NaN	NaN	NaN	NaN	NaN	NaN	NaN	NaN	NaN	NaN	NaN	NaN	0.913	NaN	NaN	NaN
P01040	1	NaN	NaN	NaN	NaN	NaN	NaN	NaN	NaN	NaN	NaN	NaN	NaN	NaN	NaN	NaN	NaN	NaN	NaN	NaN	NaN	NaN	NaN	NaN	NaN	NaN	NaN	NaN	NaN	NaN	NaN	NaN	NaN	NaN	NaN	NaN	NaN	NaN	NaN	NaN	NaN	NaN	NaN	NaN	NaN	NaN	NaN	NaN	NaN
P01834	1	NaN	NaN	NaN	NaN	NaN	NaN	NaN	NaN	NaN	NaN	NaN	NaN	NaN	NaN	NaN	NaN	NaN	NaN	NaN	NaN	NaN	NaN	NaN	NaN	NaN	NaN	NaN	NaN	NaN	NaN	NaN	NaN	NaN	NaN	NaN	NaN	NaN	NaN	NaN	NaN	NaN	NaN	NaN	NaN	NaN	NaN	NaN	NaN
P02452	1	NaN	NaN	NaN	NaN	NaN	NaN	NaN	NaN	NaN	NaN	NaN	NaN	NaN	NaN	NaN	NaN	0.10301	NaN	NaN	NaN	NaN	NaN	NaN	NaN	NaN	NaN	NaN	NaN	NaN	NaN	NaN	NaN	NaN	NaN	NaN	NaN	NaN	NaN	NaN	NaN	NaN	NaN	NaN	NaN	NaN	NaN	NaN	NaN
P02545-3;P02545;P02545-6;P02545-5;P02545-4	1	0.12037	0.2243	0.82708	1.7701	2.9519	2.3201	1.8375	1.2095	1.1689	1.4473	1.7273	1.5489	1.5268	2.0267	2.5099	3.0401	4.3483	5.9939	13.571	14.873	11.003	6.5505	3.1257	3.0306	2.2116	2.295	1.6897	1.6884	1.644	1.4745	2.21	1.7075	1.9568	1.481	1.5565	1.0434	2.3662	1.0324	4.8959	1.5153	1.5165	0.82353	1.134	1.6112	2.9494	4.4179	2.5208	1.7549
P02656	1	NaN	NaN	NaN	NaN	NaN	NaN	NaN	NaN	0.1372	NaN	0.066883	NaN	0.10208	0.14613	NaN	NaN	NaN	NaN	NaN	NaN	NaN	NaN	NaN	NaN	NaN	NaN	NaN	NaN	NaN	NaN	NaN	NaN	NaN	NaN	NaN	NaN	NaN	NaN	NaN	NaN	NaN	NaN	NaN	NaN	NaN	NaN	NaN	NaN
P02792	1	NaN	NaN	NaN	NaN	NaN	NaN	NaN	NaN	NaN	NaN	NaN	NaN	NaN	NaN	NaN	NaN	NaN	NaN	NaN	NaN	NaN	NaN	NaN	0.24888	NaN	NaN	NaN	0.35331	NaN	NaN	NaN	NaN	NaN	NaN	NaN	NaN	NaN	1.0534	NaN	5.8776	5.2751	4.5161	6.6783	5.6905	NaN	2.2543	NaN	NaN
P02794	1	NaN	0.086075	0.31177	NaN	NaN	NaN	0.60582	NaN	NaN	NaN	NaN	NaN	NaN	0.41337	0.071423	0.43934	NaN	0.1634	NaN	NaN	NaN	NaN	NaN	NaN	NaN	NaN	NaN	NaN	0.74263	NaN	0.59093	NaN	NaN	NaN	0.61009	NaN	NaN	1.3433	2.3968	4.446	11.324	9.3451	10.462	6.933	2.641	NaN	1.0506	NaN
P04040	1	0.25845	NaN	NaN	NaN	NaN	NaN	NaN	NaN	NaN	NaN	NaN	NaN	NaN	NaN	NaN	NaN	NaN	NaN	NaN	NaN	NaN	NaN	NaN	NaN	NaN	NaN	NaN	NaN	NaN	NaN	NaN	NaN	NaN	NaN	NaN	NaN	NaN	NaN	NaN	NaN	NaN	NaN	NaN	NaN	NaN	NaN	NaN	NaN
P04062-4;P04062-2;P04062;P04062-5	1	NaN	NaN	NaN	NaN	NaN	NaN	NaN	NaN	NaN	NaN	NaN	NaN	NaN	NaN	NaN	NaN	NaN	NaN	NaN	NaN	NaN	NaN	NaN	NaN	NaN	NaN	NaN	NaN	NaN	NaN	NaN	NaN	NaN	NaN	NaN	NaN	NaN	NaN	NaN	NaN	NaN	NaN	NaN	NaN	NaN	NaN	NaN	NaN
P04075;P04075-2	1	0.082062	0.068714	NaN	NaN	NaN	NaN	NaN	NaN	0.23661	0.27229	NaN	0.33627	0.24237	0.19381	0.13937	0.13248	0.15185	0.1888	0.15586	0.20454	0.2287	0.16434	0.25236	0.27884	NaN	0.28533	NaN	NaN	NaN	0.24214	NaN	0.84825	0.54213	NaN	NaN	0.39868	0.52251	0.72261	NaN	0.8442	0.92958	NaN	NaN	1.2484	NaN	NaN	1.2854	1.4181
P04183	1	NaN	NaN	NaN	NaN	NaN	NaN	NaN	NaN	NaN	NaN	NaN	NaN	NaN	NaN	NaN	NaN	NaN	NaN	NaN	NaN	NaN	NaN	NaN	NaN	NaN	NaN	NaN	NaN	NaN	NaN	NaN	NaN	NaN	NaN	NaN	0.87479	NaN	NaN	NaN	NaN	NaN	NaN	1.6215	NaN	NaN	1.9972	1.9073	NaN
P04198	1	NaN	NaN	NaN	NaN	NaN	NaN	NaN	NaN	NaN	NaN	NaN	NaN	NaN	NaN	NaN	NaN	NaN	NaN	NaN	NaN	NaN	NaN	NaN	NaN	NaN	NaN	NaN	NaN	NaN	NaN	NaN	NaN	NaN	NaN	NaN	NaN	NaN	NaN	NaN	NaN	NaN	NaN	NaN	NaN	NaN	NaN	NaN	NaN
P04406;P04406-2	1	0.15523	0.37148	NaN	1.6614	NaN	1.0818	NaN	0.58361	NaN	0.7574	NaN	0.81146	0.76628	NaN	0.47492	0.71314	0.75223	0.74519	0.76839	0.76166	0.97	0.88628	1.2085	1.0973	1.7081	3.2015	3.6867	5.628	5.4567	2.4981	2.8164	2.4315	1.809	1.6325	1.7365	2.154	1.7895	2.548	2.4764	2.0913	2.3186	1.79	3.5566	3.8412	3.5089	3.0668	4.4597	3.6259
P04424-3;P04424-2;P04424	1	NaN	NaN	NaN	NaN	NaN	NaN	NaN	NaN	NaN	NaN	NaN	NaN	NaN	NaN	NaN	NaN	NaN	NaN	NaN	NaN	NaN	NaN	NaN	NaN	NaN	NaN	NaN	NaN	NaN	NaN	NaN	NaN	NaN	NaN	NaN	NaN	NaN	NaN	NaN	NaN	NaN	NaN	NaN	NaN	NaN	NaN	NaN	NaN
P04637-8;P04637-9;P04637-7;P04637-5;P04637-6;P04637-2;P04637-3;P04637-4;P04637	1	NaN	NaN	NaN	NaN	NaN	0.80521	NaN	NaN	NaN	NaN	NaN	NaN	NaN	NaN	NaN	NaN	NaN	NaN	NaN	NaN	NaN	NaN	NaN	NaN	NaN	NaN	NaN	NaN	NaN	NaN	NaN	NaN	NaN	NaN	NaN	NaN	NaN	NaN	NaN	NaN	NaN	NaN	NaN	NaN	NaN	NaN	NaN	NaN
P04792	1	NaN	NaN	0.21479	NaN	NaN	NaN	NaN	NaN	NaN	NaN	NaN	NaN	NaN	NaN	0.56056	NaN	NaN	NaN	NaN	NaN	NaN	NaN	1.3221	1.5808	2.7403	3.1438	3.4019	4.7361	2.5144	3.3131	4.1819	NaN	3.4064	3.5602	2.6438	2.5395	NaN	NaN	NaN	1.7927	NaN	NaN	NaN	1.0831	NaN	0.75562	NaN	NaN
Q93077;Q7L7L0;P04908	1	NaN	NaN	NaN	NaN	NaN	NaN	NaN	NaN	NaN	2.2283	NaN	NaN	NaN	NaN	NaN	NaN	NaN	NaN	NaN	NaN	NaN	NaN	NaN	NaN	NaN	NaN	NaN	NaN	NaN	NaN	NaN	NaN	NaN	NaN	NaN	NaN	NaN	NaN	NaN	NaN	NaN	NaN	NaN	NaN	NaN	NaN	NaN	NaN
P05023-3;P13637;P50993;P05023-4;P05023;P13637-2;P13637-3;P05023-2;P20648	1	NaN	NaN	NaN	NaN	NaN	NaN	NaN	NaN	NaN	NaN	NaN	NaN	NaN	NaN	NaN	NaN	NaN	NaN	NaN	NaN	NaN	NaN	NaN	NaN	NaN	NaN	NaN	NaN	NaN	NaN	NaN	NaN	NaN	NaN	NaN	NaN	NaN	NaN	NaN	NaN	NaN	NaN	NaN	NaN	NaN	NaN	NaN	NaN
P05067-7;P05067-8;P05067-9;P05067;P05067-10;P05067-3;P05067-4;P05067-5;P05067-6;P05067-11	1	NaN	NaN	NaN	NaN	NaN	NaN	NaN	NaN	NaN	NaN	NaN	NaN	NaN	NaN	NaN	NaN	NaN	NaN	NaN	NaN	NaN	NaN	NaN	NaN	NaN	NaN	NaN	NaN	NaN	NaN	NaN	NaN	NaN	NaN	NaN	NaN	NaN	NaN	NaN	NaN	NaN	NaN	NaN	NaN	NaN	NaN	NaN	NaN
P05091;P05091-2	1	0.20595	0.49312	NaN	NaN	NaN	NaN	0.47654	0.32496	0.35902	0.4834	NaN	NaN	NaN	0.18225	0.094951	NaN	0.26749	0.18363	0.18711	NaN	NaN	0.3715	0.48017	0.53197	0.68183	0.94912	0.99323	1.3853	NaN	0.72297	NaN	NaN	NaN	NaN	NaN	NaN	NaN	0.66976	NaN	0.58687	0.89761	NaN	1.0406	0.97247	0.96229	1.0659	NaN	1.1339
P05165-2;P05165;P05165-3	1	NaN	NaN	NaN	NaN	NaN	NaN	NaN	NaN	NaN	NaN	NaN	NaN	NaN	NaN	NaN	NaN	NaN	NaN	NaN	NaN	NaN	NaN	NaN	3.4263	5.9158	7.4263	3.4155	NaN	NaN	NaN	NaN	NaN	NaN	NaN	NaN	NaN	NaN	NaN	NaN	NaN	NaN	NaN	NaN	NaN	NaN	NaN	NaN	NaN
P05166;P05166-2	1	NaN	NaN	NaN	NaN	NaN	NaN	NaN	NaN	NaN	NaN	NaN	NaN	NaN	NaN	NaN	NaN	NaN	NaN	NaN	NaN	NaN	NaN	1.6183	4.6091	8.5573	6.9465	6.8808	5.3182	NaN	NaN	NaN	NaN	NaN	NaN	NaN	NaN	NaN	NaN	NaN	NaN	NaN	NaN	NaN	NaN	NaN	NaN	NaN	NaN
P05198	1	0.21158	NaN	NaN	5.3556	9.1798	5.7874	NaN	3.8582	NaN	3.4335	NaN	NaN	NaN	NaN	NaN	NaN	NaN	0.88119	NaN	1.0963	NaN	NaN	NaN	NaN	NaN	NaN	NaN	NaN	0.82049	NaN	NaN	NaN	NaN	NaN	NaN	NaN	0.47178	NaN	NaN	NaN	NaN	NaN	0.58226	NaN	0.49583	NaN	NaN	0.39648
P05455	1	0.16691	0.087673	0.090589	0.14765	NaN	0.17819	0.13297	0.15447	0.23613	0.27703	0.32882	0.3784	0.27719	0.14942	0.089171	0.082899	0.083566	0.067027	0.08342	0.095212	0.12345	0.11648	0.13418	0.15913	0.15376	0.19645	0.24686	0.27918	0.28735	0.30074	0.42506	0.44019	0.44326	0.66135	0.79948	1.1441	1.4761	1.9026	2.4125	2.9297	4.0441	3.5744	5.8351	6.1779	8.6455	9.7137	10.005	7.7828
P05976-2;P05976;P08590	1	NaN	NaN	NaN	NaN	NaN	NaN	NaN	NaN	NaN	NaN	NaN	NaN	NaN	NaN	NaN	NaN	NaN	NaN	NaN	NaN	NaN	NaN	NaN	NaN	NaN	NaN	NaN	NaN	NaN	NaN	NaN	NaN	NaN	NaN	NaN	NaN	NaN	NaN	NaN	NaN	NaN	NaN	NaN	NaN	NaN	NaN	NaN	NaN
P06493;P06493-2	1	NaN	NaN	NaN	NaN	0.94461	NaN	NaN	NaN	NaN	NaN	NaN	NaN	NaN	NaN	NaN	NaN	NaN	NaN	NaN	NaN	NaN	NaN	NaN	NaN	NaN	NaN	NaN	NaN	NaN	NaN	NaN	NaN	NaN	NaN	NaN	NaN	NaN	NaN	NaN	NaN	NaN	NaN	NaN	NaN	NaN	NaN	NaN	NaN
P06576	1	NaN	0.93925	5.486	4.6122	NaN	4.1348	2.71	1.6496	NaN	NaN	NaN	NaN	NaN	NaN	0.49447	NaN	NaN	0.44624	0.48789	NaN	NaN	NaN	NaN	NaN	NaN	NaN	NaN	NaN	NaN	NaN	NaN	NaN	NaN	NaN	NaN	NaN	NaN	NaN	NaN	1.4254	NaN	NaN	NaN	NaN	NaN	NaN	1.8724	NaN
P06730;P06730-2;P06730-3	1	NaN	NaN	NaN	NaN	5.051	NaN	NaN	NaN	NaN	NaN	NaN	NaN	NaN	0.93542	NaN	NaN	NaN	NaN	NaN	NaN	NaN	NaN	NaN	NaN	NaN	NaN	NaN	NaN	NaN	NaN	NaN	NaN	NaN	NaN	NaN	NaN	NaN	NaN	NaN	NaN	NaN	NaN	NaN	NaN	NaN	NaN	NaN	NaN
P06748;P06748-3;P06748-2	1	NaN	NaN	2.015	8.9813	16.814	19.986	10.822	4.163	2.4511	1.7159	1.4152	1.3067	0.99015	0.77043	0.60816	0.5666	0.6564	NaN	0.66663	0.68428	0.65542	0.65652	NaN	0.70933	0.78769	0.80515	0.82732	0.90605	1.0164	0.91843	1.1443	NaN	0.45688	1.5947	1.5905	1.885	2.0746	2.0291	1.7708	1.7105	0.80639	1.0926	1.2644	0.9494	0.97183	0.82546	NaN	NaN
P06865	1	NaN	NaN	NaN	NaN	NaN	NaN	NaN	NaN	NaN	NaN	NaN	NaN	NaN	NaN	NaN	NaN	NaN	NaN	NaN	NaN	NaN	NaN	NaN	NaN	NaN	NaN	NaN	NaN	NaN	NaN	NaN	NaN	NaN	NaN	NaN	NaN	NaN	NaN	NaN	NaN	NaN	NaN	NaN	NaN	NaN	NaN	NaN	NaN
P07195	1	NaN	0.028389	0.052148	NaN	NaN	0.066827	0.076474	NaN	NaN	0.11953	0.083083	NaN	0.080526	0.13868	0.21105	0.082451	0.12364	0.099888	0.13082	0.15507	0.14541	0.13567	0.15512	0.16238	0.11458	0.15115	0.12879	0.16082	0.15021	0.16157	0.18389	NaN	0.22092	0.2082	0.2103	0.24616	NaN	0.21227	0.18921	0.21637	0.20745	NaN	0.23846	0.24563	0.28741	0.32252	0.24201	0.23107
P07196	1	NaN	17.795	45.951	9.2176	4.0506	4.6056	8.5829	6.1127	4.9271	9.3995	7.65	3.0659	3.9252	4.7952	2.5348	NaN	NaN	NaN	NaN	NaN	NaN	NaN	NaN	NaN	NaN	NaN	NaN	NaN	NaN	NaN	NaN	NaN	NaN	NaN	NaN	NaN	NaN	NaN	NaN	NaN	NaN	NaN	NaN	NaN	NaN	NaN	NaN	NaN
P07197	1	NaN	11.287	9.9274	11.351	7.1417	10.599	20.51	2.922	4.5728	4.147	3.2119	3.3038	2.7569	2.1556	1.9258	12.236	1.2739	0.78921	1.4269	1.8415	2.0751	2.4428	NaN	2.2291	4.0806	4.0613	2.555	4.2243	4.4076	2.0657	1.2703	NaN	0.80184	NaN	1.0128	NaN	NaN	0.9009	NaN	NaN	NaN	NaN	NaN	NaN	NaN	NaN	NaN	NaN
P07203	1	NaN	NaN	NaN	NaN	NaN	NaN	NaN	NaN	NaN	NaN	NaN	NaN	NaN	NaN	NaN	NaN	NaN	NaN	NaN	NaN	NaN	NaN	NaN	NaN	NaN	NaN	NaN	NaN	NaN	NaN	NaN	NaN	NaN	NaN	NaN	NaN	NaN	NaN	NaN	NaN	NaN	NaN	NaN	3.52	4.0585	4.0606	4.2483	5.1855
P07237	1	0.061827	0.073211	0.11068	0.23909	NaN	0.11015	0.16432	0.16145	0.15288	0.15673	0.14723	0.13386	0.15695	0.099311	0.20259	0.11083	0.15706	0.19346	0.19637	0.26647	0.30302	0.36212	0.42341	0.43922	0.46167	0.48528	0.54348	0.69399	0.78819	0.62592	0.74463	0.73534	0.74269	0.87615	1.0043	1.0188	1.1824	1.5864	2.166	2.3895	3.4226	2.6291	3.9651	4.551	5.9889	7.4879	10.084	10.012
P07305;P07305-2	1	NaN	9.2905	1.6434	NaN	14.121	12.41	4.7752	2.9537	2.7346	2.6283	3.6368	4.227	3.0612	NaN	0.78184	0.29644	0.21718	NaN	NaN	NaN	NaN	NaN	NaN	NaN	NaN	NaN	NaN	NaN	NaN	NaN	NaN	NaN	NaN	NaN	NaN	NaN	NaN	NaN	NaN	NaN	NaN	NaN	NaN	1.9782	1.8023	1.6761	0.67196	NaN
P07355;P07355-2;A6NMY6	1	NaN	NaN	NaN	NaN	NaN	NaN	NaN	NaN	NaN	NaN	NaN	1.0916	NaN	NaN	NaN	NaN	NaN	NaN	NaN	NaN	NaN	NaN	NaN	NaN	NaN	NaN	NaN	NaN	NaN	NaN	NaN	NaN	NaN	NaN	NaN	NaN	NaN	NaN	NaN	NaN	NaN	NaN	NaN	NaN	NaN	NaN	NaN	NaN
P07686	1	NaN	NaN	NaN	NaN	NaN	NaN	NaN	NaN	NaN	NaN	NaN	NaN	NaN	NaN	NaN	NaN	NaN	NaN	NaN	NaN	NaN	NaN	NaN	NaN	NaN	NaN	NaN	NaN	NaN	NaN	NaN	NaN	NaN	NaN	NaN	NaN	NaN	NaN	NaN	NaN	NaN	NaN	NaN	NaN	NaN	NaN	NaN	NaN
P07711	1	NaN	NaN	NaN	NaN	NaN	NaN	NaN	NaN	NaN	NaN	NaN	NaN	NaN	NaN	NaN	NaN	NaN	NaN	NaN	NaN	NaN	NaN	NaN	NaN	NaN	NaN	NaN	NaN	NaN	NaN	NaN	NaN	NaN	NaN	NaN	NaN	NaN	NaN	NaN	NaN	NaN	NaN	NaN	NaN	NaN	NaN	NaN	NaN
P07900;P07900-2	1	0.063687	0.045289	0.10339	0.21443	0.24528	0.13301	0.10304	0.085725	0.080393	0.12652	0.098088	0.11123	0.094414	0.10093	0.12682	0.11807	0.16252	0.13264	0.17422	0.19974	0.23924	0.224	0.25535	0.27058	0.36294	0.41304	0.54827	1.0994	3.1562	7.5346	11.524	11.303	11.011	7.5164	3.6592	2.0183	1.1208	0.77073	0.88858	0.38162	0.71356	0.33141	0.41818	0.45774	0.33847	0.10519	0.18323	0.13853
P07910-2;P07910-4;P07910;P07910-3	1	NaN	3.5857	22.386	22.045	23.033	NaN	4.1925	3.698	NaN	2.4227	NaN	NaN	NaN	NaN	NaN	NaN	NaN	NaN	NaN	NaN	NaN	NaN	NaN	NaN	NaN	NaN	NaN	NaN	NaN	NaN	NaN	NaN	NaN	NaN	NaN	NaN	NaN	NaN	NaN	NaN	NaN	NaN	NaN	NaN	NaN	NaN	NaN	NaN
P07942	1	0.13174	NaN	NaN	NaN	NaN	NaN	NaN	NaN	NaN	2.1597	2.5467	3.5395	2.5451	NaN	1.8695	NaN	3.0955	5.7909	4.4272	0.36027	NaN	NaN	NaN	NaN	NaN	NaN	NaN	NaN	NaN	NaN	NaN	NaN	NaN	NaN	NaN	NaN	NaN	NaN	NaN	NaN	NaN	NaN	NaN	NaN	NaN	NaN	NaN	NaN
P07954-2;P07954	1	0.080633	0.21605	NaN	NaN	NaN	NaN	NaN	NaN	NaN	NaN	NaN	NaN	NaN	NaN	NaN	NaN	NaN	NaN	NaN	NaN	NaN	NaN	NaN	NaN	NaN	NaN	0.17196	NaN	NaN	NaN	NaN	NaN	NaN	NaN	NaN	NaN	0.27137	NaN	NaN	NaN	NaN	NaN	0.23977	0.19973	NaN	0.21819	0.26904	0.29859
P08107;P08107-2	1	0.10262	0.039584	0.25196	0.72953	1.1932	0.598	0.45957	0.70527	0.69008	0.54485	0.57069	0.61259	0.53151	0.55051	0.5793	0.60776	0.692	0.63282	0.72933	0.84922	0.94805	0.93308	1.0112	0.95241	1.1575	1.2327	1.222	1.3972	1.3806	1.3668	1.6751	1.6934	1.7762	2.1091	2.1479	2.2044	2.4407	2.8127	2.8246	2.7447	2.5741	1.6912	2.4125	2.3289	2.3338	2.53	2.5555	2.594
P08195-2;P08195-3;P08195;P08195-4	1	NaN	NaN	NaN	NaN	NaN	NaN	NaN	NaN	NaN	NaN	NaN	NaN	NaN	NaN	NaN	NaN	NaN	NaN	NaN	NaN	NaN	NaN	NaN	NaN	NaN	NaN	NaN	NaN	NaN	NaN	NaN	NaN	NaN	NaN	NaN	NaN	NaN	NaN	NaN	NaN	NaN	NaN	NaN	NaN	NaN	NaN	NaN	NaN
P08236-3;P08236-2;P08236	1	NaN	NaN	NaN	NaN	NaN	NaN	NaN	NaN	NaN	NaN	NaN	NaN	NaN	NaN	NaN	NaN	NaN	NaN	NaN	NaN	NaN	NaN	NaN	NaN	NaN	NaN	NaN	NaN	NaN	NaN	NaN	NaN	NaN	NaN	NaN	NaN	NaN	NaN	NaN	NaN	NaN	NaN	NaN	NaN	NaN	NaN	NaN	NaN
P08238	1	0.025722	0.040082	0.10901	0.25547	0.29229	0.17574	0.12222	0.099069	0.11416	0.12238	0.10801	0.134	0.13705	0.12034	0.13753	0.13625	0.14989	0.15463	0.18947	0.22501	0.23997	0.2295	0.30383	0.30464	0.38168	0.45488	0.52608	1.0355	2.8605	5.9519	11.533	12.66	10.306	6.5878	3.8759	2.5542	1.787	1.5082	1.2948	1.072	1.0461	0.71831	0.81793	0.68694	0.54012	0.40637	0.32524	0.24381
P08243-3;P08243-2;P08243	1	0.2153	NaN	NaN	NaN	NaN	NaN	NaN	NaN	NaN	NaN	NaN	NaN	NaN	NaN	NaN	NaN	NaN	0.29724	NaN	NaN	NaN	NaN	NaN	NaN	NaN	NaN	NaN	NaN	NaN	NaN	NaN	NaN	NaN	NaN	NaN	NaN	NaN	NaN	NaN	NaN	NaN	NaN	NaN	NaN	NaN	NaN	NaN	NaN
P08559;P08559-2;P08559-4;P08559-3	1	NaN	NaN	NaN	NaN	NaN	11.717	NaN	3.7552	2.2815	NaN	NaN	NaN	NaN	NaN	NaN	2.1901	NaN	NaN	NaN	NaN	NaN	1.9666	NaN	NaN	NaN	NaN	NaN	2.1401	2.1944	NaN	NaN	NaN	NaN	NaN	2.433	2.5685	NaN	NaN	2.0019	2.8425	NaN	NaN	NaN	NaN	NaN	3.2411	NaN	NaN
P09172	1	NaN	NaN	NaN	NaN	NaN	NaN	NaN	NaN	NaN	NaN	NaN	NaN	NaN	NaN	NaN	NaN	NaN	NaN	NaN	NaN	NaN	NaN	NaN	NaN	NaN	NaN	NaN	NaN	NaN	NaN	NaN	NaN	NaN	NaN	NaN	NaN	NaN	NaN	NaN	NaN	NaN	NaN	1.6873	1.9193	1.5033	NaN	NaN	NaN
P09496-2;P09496-4;P09496-3;P09496;P09496-5	1	0.063214	NaN	1.8971	8.4188	NaN	1.1175	NaN	12.156	8.6048	5.1056	2.9594	1.3605	0.56102	NaN	0.2735	NaN	NaN	0.20887	NaN	NaN	NaN	NaN	NaN	NaN	NaN	NaN	NaN	NaN	NaN	NaN	NaN	NaN	NaN	NaN	NaN	NaN	NaN	NaN	NaN	NaN	NaN	NaN	NaN	NaN	NaN	0.24285	0.2012	NaN
P09497-2;P09497	1	NaN	NaN	NaN	7.2252	NaN	NaN	NaN	17.242	9.5441	8.2634	3.2196	NaN	NaN	NaN	NaN	NaN	NaN	NaN	NaN	NaN	NaN	NaN	NaN	NaN	NaN	NaN	NaN	NaN	NaN	NaN	NaN	NaN	NaN	NaN	NaN	NaN	NaN	NaN	NaN	NaN	NaN	NaN	NaN	NaN	NaN	NaN	NaN	NaN
P09622;P09622-2;P09622-3	1	NaN	0.24701	NaN	NaN	NaN	NaN	NaN	1.7196	4.2451	6.3974	4.3761	3.9011	2.8317	NaN	NaN	0.8144	NaN	NaN	NaN	NaN	NaN	0.665	NaN	NaN	NaN	NaN	0.77085	NaN	0.78631	NaN	NaN	NaN	NaN	NaN	NaN	NaN	NaN	NaN	NaN	NaN	NaN	NaN	NaN	1.5666	NaN	NaN	3.1022	NaN
P09874	1	0.055381	0.20428	1.0163	2.4144	5.6443	4.9576	3.2155	2.4751	1.9284	1.6884	1.7448	1.7509	1.2548	1.0632	0.81797	0.70498	NaN	0.54986	0.54161	0.50662	0.50755	0.45672	0.39614	0.64143	NaN	0.43253	NaN	0.53216	NaN	NaN	NaN	0.60674	NaN	NaN	NaN	0.42363	NaN	0.30436	NaN	0.35524	NaN	NaN	NaN	0.42238	0.37619	NaN	0.51645	NaN
P09884	1	NaN	NaN	NaN	NaN	NaN	NaN	NaN	NaN	NaN	NaN	NaN	NaN	NaN	NaN	NaN	1.0986	NaN	NaN	1.0072	NaN	NaN	NaN	NaN	2.1772	2.7772	2.2514	2.8006	3.7423	4.6419	5.7029	6.2615	17.342	4.7547	4.6715	3.0273	NaN	NaN	NaN	NaN	1.3839	NaN	NaN	NaN	NaN	NaN	NaN	NaN	NaN
P09972	1	NaN	NaN	NaN	NaN	NaN	NaN	NaN	NaN	NaN	NaN	NaN	NaN	NaN	NaN	NaN	NaN	NaN	NaN	NaN	NaN	NaN	NaN	NaN	NaN	NaN	NaN	NaN	NaN	NaN	NaN	NaN	NaN	NaN	NaN	NaN	NaN	NaN	NaN	NaN	NaN	NaN	NaN	NaN	NaN	NaN	NaN	NaN	NaN
P0C0L4-2;P0C0L5;P0C0L4	1	NaN	NaN	NaN	NaN	NaN	NaN	NaN	NaN	NaN	NaN	NaN	NaN	NaN	NaN	NaN	NaN	NaN	NaN	NaN	NaN	NaN	NaN	NaN	NaN	NaN	NaN	NaN	NaN	NaN	NaN	NaN	NaN	NaN	NaN	NaN	NaN	NaN	NaN	NaN	NaN	NaN	NaN	NaN	NaN	NaN	NaN	NaN	NaN
Q71UI9;P0C0S5;Q71UI9-3;Q71UI9-4;Q71UI9-2	1	NaN	NaN	NaN	NaN	NaN	NaN	NaN	NaN	NaN	NaN	NaN	NaN	NaN	NaN	NaN	NaN	NaN	NaN	NaN	NaN	NaN	NaN	NaN	NaN	NaN	NaN	NaN	NaN	NaN	NaN	NaN	NaN	NaN	NaN	NaN	NaN	NaN	NaN	NaN	NaN	NaN	NaN	NaN	NaN	NaN	NaN	NaN	NaN
Q99878;Q96KK5;Q9BTM1;Q16777;Q6FI13;P20671;P0C0S8;Q9BTM1-2;Q96QV6	1	0.020937	0.28507	1.6509	6.1034	13.79	5.9835	4.606	3.5745	2.988	2.4132	2.346	2.1134	1.5062	0.92165	0.60284	0.38345	NaN	0.25827	0.21729	0.25274	0.18975	NaN	0.14038	0.12401	0.10941	NaN	0.10634	0.09805	0.07973	0.082376	0.096066	NaN	0.081867	0.089678	0.10897	0.096866	0.09523	NaN	0.066118	0.089281	NaN	NaN	NaN	NaN	0.44748	0.69348	0.91409	0.91876
P10412	1	NaN	0.24868	2.1792	9.7959	17.331	21.676	7.3258	4.6818	4.2387	5.3477	6.588	3.6245	6.0598	2.555	NaN	NaN	NaN	NaN	NaN	NaN	NaN	NaN	NaN	NaN	NaN	NaN	0.066791	NaN	NaN	NaN	NaN	NaN	0.078864	0.094988	NaN	NaN	NaN	NaN	NaN	NaN	NaN	NaN	NaN	0.96683	NaN	NaN	0.21875	NaN
P10515	1	NaN	NaN	NaN	NaN	9.9195	12.876	5.0424	3.3739	NaN	NaN	NaN	NaN	NaN	NaN	NaN	NaN	NaN	NaN	NaN	NaN	NaN	NaN	NaN	NaN	NaN	NaN	NaN	NaN	NaN	NaN	NaN	NaN	NaN	NaN	NaN	NaN	NaN	NaN	NaN	NaN	NaN	NaN	NaN	NaN	NaN	NaN	NaN	NaN
P10619-2;P10619	1	NaN	NaN	NaN	NaN	NaN	NaN	NaN	NaN	NaN	NaN	NaN	NaN	NaN	NaN	NaN	NaN	NaN	NaN	NaN	NaN	NaN	NaN	NaN	NaN	NaN	NaN	NaN	NaN	NaN	NaN	NaN	NaN	NaN	NaN	NaN	NaN	NaN	NaN	NaN	NaN	NaN	NaN	NaN	NaN	NaN	NaN	NaN	NaN
P10643	1	NaN	NaN	NaN	NaN	NaN	NaN	NaN	NaN	NaN	NaN	NaN	NaN	NaN	NaN	NaN	NaN	NaN	NaN	NaN	NaN	NaN	NaN	NaN	NaN	NaN	NaN	NaN	NaN	NaN	NaN	NaN	NaN	NaN	NaN	NaN	NaN	NaN	NaN	NaN	NaN	NaN	NaN	NaN	NaN	NaN	NaN	NaN	NaN
P10644;P10644-2	1	NaN	NaN	NaN	NaN	NaN	NaN	0.54473	NaN	NaN	NaN	NaN	NaN	NaN	0.99802	NaN	1.3568	NaN	NaN	NaN	NaN	NaN	NaN	NaN	NaN	NaN	NaN	NaN	0.62973	NaN	NaN	NaN	NaN	NaN	NaN	NaN	NaN	NaN	NaN	NaN	NaN	NaN	NaN	NaN	NaN	1.0295	2.9709	4.2674	1.9397
P10645	1	NaN	0.39452	0.81691	NaN	NaN	NaN	NaN	NaN	NaN	0.37525	NaN	NaN	NaN	0.66351	0.95298	1.3171	1.7761	NaN	2.0547	2.0371	1.9426	NaN	NaN	NaN	NaN	1.7363	1.7533	2.0065	2.3843	2.1756	NaN	1.3498	NaN	1.3744	2.6508	5.0706	3.4036	4.7097	5.1939	5.2761	5.0801	3.4134	5.1823	6.6822	7.753	8.584	3.6732	5.2008
P10809	1	0.024654	0.022595	0.10764	0.28463	0.36465	0.18777	0.1373	0.13284	0.12156	0.12388	0.11907	0.13469	0.12429	0.13041	0.14614	0.16552	0.18043	0.17307	0.20956	0.24702	0.28615	0.30376	0.41637	0.40953	0.50926	0.48357	0.4966	0.60452	0.62193	0.64074	0.87431	0.99864	1.2368	1.8637	2.4478	3.0896	3.6857	3.7142	3.1674	2.2034	2.3325	1.6796	2.4621	2.4934	2.5786	2.9468	3.3099	3.7134
P11021	1	0.019253	0.064248	0.18554	0.43215	0.89512	0.45132	0.30061	0.29814	0.29381	0.30297	0.32298	0.36703	0.28619	0.34081	0.34026	0.30549	0.34073	0.32289	0.37821	0.46373	0.52648	0.47635	0.59401	0.55898	0.61892	0.62065	0.61818	0.69671	0.78129	0.77847	0.99984	1.2092	1.2918	1.6888	1.8809	2.0739	2.3436	2.3787	2.4978	2.4765	3.4259	3.1092	4.624	5.7398	6.9905	7.0149	5.3172	3.757
P11047	1	NaN	0.19227	NaN	NaN	NaN	NaN	NaN	NaN	NaN	2.3116	3.523	3.8037	2.2396	1.2331	1.2112	1.2664	1.7739	2.8879	3.6836	2.8204	1.8218	NaN	NaN	NaN	NaN	NaN	NaN	0.45199	NaN	NaN	NaN	NaN	NaN	NaN	NaN	NaN	NaN	NaN	NaN	NaN	NaN	NaN	NaN	NaN	NaN	NaN	NaN	NaN
P11137-3;P11137	1	NaN	0.17287	1.4958	4.8308	13.098	6.7971	5.9417	2.2426	1.8575	2.3913	2.2487	3.1296	2.5582	3.2052	2.6811	2.4919	2.1033	1.2676	1.1547	1.3715	1.6631	0.9468	1.6693	1.0986	1.0056	1.8866	1.7667	1.577	1.8778	1.2623	NaN	1.7658	NaN	NaN	NaN	NaN	NaN	0.31548	NaN	NaN	NaN	NaN	NaN	NaN	NaN	NaN	NaN	NaN
P11137-4	1	NaN	NaN	NaN	NaN	NaN	NaN	NaN	NaN	NaN	NaN	NaN	NaN	NaN	NaN	NaN	NaN	NaN	NaN	NaN	NaN	NaN	NaN	NaN	NaN	NaN	NaN	NaN	NaN	NaN	NaN	NaN	NaN	NaN	NaN	NaN	NaN	NaN	NaN	NaN	NaN	NaN	NaN	NaN	NaN	NaN	NaN	NaN	NaN
P11142;P11142-2	1	0.053745	0.052703	0.17091	0.55991	0.99104	0.52451	0.38766	0.45839	0.491	0.46507	0.43118	0.52705	0.52366	0.51617	0.56764	0.61467	0.66303	0.63865	0.77891	0.84838	0.92745	0.87084	1.0135	1.0002	1.1448	1.1268	1.1665	1.4036	1.4704	1.4012	1.6627	1.6702	1.8108	2.1753	2.2973	2.4814	2.6011	2.7961	2.7787	2.7499	2.9744	1.9009	2.4298	2.3309	2.1819	2.1281	2.2738	2.3044
P11177-3;P11177-2;P11177	1	NaN	NaN	NaN	NaN	7.4175	8.7531	NaN	NaN	NaN	NaN	NaN	NaN	NaN	NaN	NaN	NaN	NaN	NaN	NaN	NaN	NaN	NaN	NaN	NaN	NaN	NaN	NaN	NaN	NaN	NaN	NaN	NaN	NaN	NaN	NaN	NaN	NaN	NaN	NaN	NaN	NaN	NaN	NaN	NaN	NaN	NaN	NaN	NaN
P11310;P11310-2	1	NaN	NaN	NaN	NaN	NaN	NaN	NaN	NaN	NaN	NaN	NaN	NaN	NaN	NaN	NaN	NaN	NaN	NaN	NaN	NaN	NaN	NaN	NaN	NaN	NaN	NaN	NaN	NaN	NaN	NaN	NaN	NaN	NaN	NaN	NaN	NaN	NaN	NaN	NaN	NaN	NaN	NaN	NaN	NaN	NaN	NaN	NaN	NaN
P11413;P11413-3;P11413-2	1	NaN	NaN	NaN	NaN	NaN	NaN	NaN	NaN	NaN	NaN	NaN	NaN	NaN	NaN	NaN	NaN	NaN	NaN	NaN	NaN	NaN	NaN	NaN	NaN	NaN	NaN	NaN	NaN	NaN	NaN	NaN	NaN	NaN	NaN	NaN	NaN	NaN	NaN	NaN	NaN	NaN	NaN	NaN	NaN	NaN	NaN	NaN	NaN
P11586	1	0.16351	0.0842	0.18147	0.37689	0.53892	0.78469	0.7027	0.5085	0.44477	0.43828	0.51849	0.53868	0.51345	0.4531	0.44334	0.45813	0.52821	0.46399	0.50457	0.57241	0.66031	0.62888	0.72862	0.65793	0.7681	0.75699	0.69837	0.79832	0.8393	0.87684	0.95154	0.9848	0.93101	1.1897	1.211	1.2828	1.4104	1.5437	1.6883	2.096	4.0843	3.743	6.9761	7.0146	6.8861	5.6678	5.8785	7.2668
P11717	1	NaN	NaN	2.8403	1.7395	NaN	NaN	NaN	NaN	NaN	NaN	NaN	NaN	NaN	NaN	NaN	NaN	NaN	NaN	NaN	NaN	NaN	NaN	NaN	NaN	NaN	NaN	NaN	NaN	NaN	NaN	NaN	NaN	NaN	NaN	NaN	NaN	NaN	NaN	NaN	NaN	NaN	NaN	NaN	NaN	NaN	NaN	NaN	NaN
P11802	1	0.5826	NaN	NaN	NaN	NaN	NaN	NaN	NaN	NaN	NaN	NaN	NaN	NaN	NaN	NaN	NaN	NaN	NaN	NaN	NaN	NaN	NaN	NaN	NaN	NaN	NaN	NaN	NaN	2.3583	2.3069	3.2336	2.5043	NaN	NaN	NaN	NaN	NaN	NaN	NaN	NaN	NaN	NaN	NaN	NaN	NaN	NaN	NaN	NaN
P11940;P11940-2	1	NaN	0.38489	3.6216	10.44	14.124	10.242	8.0869	7.1483	4.836	4.9259	3.9247	3.3087	2.2324	1.7517	1.2966	0.95142	0.78634	NaN	NaN	0.59478	0.55316	NaN	NaN	NaN	NaN	NaN	NaN	NaN	NaN	NaN	NaN	NaN	NaN	NaN	NaN	0.8226	0.81115	NaN	NaN	0.63316	NaN	NaN	NaN	NaN	NaN	2.52	4.7208	4.8414
P12004	1	0.1592	0.11643	0.087621	0.12847	NaN	0.12865	NaN	NaN	NaN	0.094723	0.10624	NaN	0.10803	0.10355	0.094477	0.17235	0.12142	0.076318	0.12165	0.08873	0.10086	NaN	0.11594	0.12489	0.13624	0.17781	0.12446	NaN	0.13073	0.15125	0.16008	0.1353	0.14325	0.12723	0.10992	0.18186	0.10766	0.13977	0.1798	0.1425	0.14394	NaN	0.17449	0.14675	0.16883	0.20629	0.28947	0.44108
P12036-2;P12036	1	NaN	NaN	6.4125	1.8101	NaN	NaN	NaN	3.1059	NaN	NaN	NaN	NaN	NaN	NaN	NaN	1.821	NaN	NaN	NaN	NaN	NaN	NaN	NaN	NaN	NaN	NaN	NaN	NaN	NaN	NaN	NaN	NaN	NaN	NaN	NaN	NaN	NaN	NaN	NaN	NaN	NaN	NaN	NaN	NaN	NaN	NaN	NaN	NaN
P12109	1	NaN	NaN	NaN	NaN	NaN	NaN	NaN	NaN	NaN	NaN	NaN	NaN	NaN	NaN	NaN	NaN	NaN	NaN	NaN	NaN	NaN	NaN	NaN	NaN	NaN	NaN	NaN	NaN	NaN	NaN	NaN	NaN	NaN	NaN	NaN	NaN	2.3742	NaN	NaN	NaN	NaN	NaN	NaN	NaN	NaN	NaN	NaN	NaN
P12236	1	NaN	NaN	NaN	NaN	NaN	NaN	NaN	NaN	NaN	NaN	NaN	NaN	NaN	NaN	NaN	NaN	NaN	NaN	NaN	NaN	NaN	NaN	NaN	NaN	NaN	NaN	NaN	NaN	NaN	NaN	NaN	NaN	NaN	NaN	NaN	NaN	NaN	NaN	NaN	NaN	NaN	NaN	NaN	NaN	NaN	NaN	NaN	NaN
P12268	1	0.033762	0.067137	0.050207	0.081981	0.42377	0.27778	0.05476	0.11342	0.16857	0.11895	0.11433	0.16272	0.15676	0.16771	0.2034	0.32204	0.49706	0.57046	0.81807	1.4031	1.9871	2.3058	2.6313	2.9185	3.8738	3.7901	4.9725	5.1155	6.1203	4.4231	6.1611	4.2461	5.7465	4.895	6.9718	5.7124	4.7186	4.4759	5.7976	2.2687	1.6904	0.82544	0.91485	0.68894	0.48572	NaN	0.30122	0.1791
P12277	1	NaN	NaN	NaN	NaN	NaN	NaN	NaN	NaN	NaN	NaN	NaN	NaN	NaN	NaN	NaN	NaN	NaN	NaN	NaN	NaN	NaN	NaN	NaN	NaN	NaN	NaN	NaN	NaN	NaN	NaN	NaN	NaN	NaN	NaN	NaN	NaN	NaN	NaN	NaN	NaN	NaN	NaN	NaN	NaN	NaN	NaN	NaN	NaN
P12532;P12532-2	1	NaN	NaN	NaN	NaN	NaN	NaN	NaN	NaN	NaN	NaN	NaN	NaN	NaN	NaN	NaN	NaN	NaN	NaN	NaN	NaN	NaN	NaN	NaN	NaN	NaN	NaN	NaN	NaN	NaN	NaN	NaN	NaN	NaN	NaN	NaN	2.5382	NaN	NaN	NaN	3.2105	3.8056	NaN	4.1391	NaN	4.4684	5.8921	5.8345	2.7133
P12694;P12694-2	1	NaN	NaN	NaN	NaN	NaN	NaN	NaN	NaN	NaN	NaN	NaN	NaN	NaN	NaN	NaN	NaN	NaN	NaN	NaN	NaN	NaN	NaN	NaN	NaN	NaN	NaN	NaN	NaN	NaN	NaN	NaN	NaN	NaN	NaN	NaN	NaN	NaN	NaN	NaN	NaN	NaN	NaN	NaN	NaN	NaN	NaN	NaN	NaN
P12814;P12814-3;P12814-2;P12814-4	1	0.34672	0.098464	NaN	NaN	NaN	NaN	NaN	NaN	NaN	NaN	0.26706	0.26221	NaN	NaN	NaN	NaN	NaN	NaN	0.59675	NaN	NaN	NaN	1.416	2.524	5.1421	10.241	17.966	12.062	12.638	4.9144	2.5769	1.5867	NaN	NaN	NaN	NaN	0.62833	NaN	NaN	NaN	NaN	NaN	NaN	NaN	NaN	NaN	NaN	NaN
P12955-3;P12955-2;P12955	1	NaN	NaN	NaN	NaN	NaN	NaN	NaN	NaN	NaN	NaN	NaN	NaN	NaN	NaN	NaN	NaN	NaN	NaN	NaN	NaN	NaN	NaN	NaN	NaN	NaN	NaN	NaN	NaN	NaN	NaN	NaN	NaN	NaN	NaN	NaN	NaN	NaN	NaN	NaN	NaN	NaN	NaN	NaN	NaN	NaN	NaN	NaN	NaN
P13611-2;P13611-5;P13611;P13611-4;P13611-3	1	NaN	2.3547	9.1203	7.9022	NaN	NaN	NaN	NaN	NaN	NaN	NaN	NaN	NaN	NaN	NaN	NaN	NaN	NaN	NaN	NaN	NaN	NaN	NaN	NaN	NaN	NaN	NaN	NaN	NaN	NaN	NaN	NaN	NaN	NaN	NaN	NaN	NaN	NaN	NaN	NaN	NaN	NaN	NaN	NaN	NaN	NaN	NaN	NaN
P13639	1	0.055162	0.062665	0.35466	0.83422	1.2499	0.58647	0.50249	0.31128	0.30083	0.35251	0.33621	0.29606	0.2792	0.24189	0.24007	0.25859	0.29604	0.42593	0.2745	0.32698	0.37897	0.34478	0.44473	0.40752	0.45801	0.45628	0.46423	0.64341	0.64396	0.60196	0.68293	0.77853	0.67497	0.81488	0.9241	1.0832	1.1085	1.2349	1.3267	1.5527	1.8422	1.5015	2.2751	2.5238	3.0996	3.907	4.5197	5.0444
P13667	1	NaN	NaN	NaN	NaN	NaN	NaN	NaN	NaN	NaN	NaN	NaN	NaN	NaN	NaN	NaN	NaN	0.28917	NaN	NaN	NaN	NaN	NaN	NaN	NaN	NaN	NaN	0.5822	0.63458	0.51893	0.54064	NaN	NaN	0.46984	NaN	NaN	0.57472	NaN	NaN	1.0707	NaN	1.0683	NaN	NaN	NaN	1.479	1.9858	2.0411	2.6269
P13674-3;P13674-2;P13674	1	NaN	NaN	NaN	NaN	NaN	NaN	NaN	NaN	NaN	NaN	NaN	NaN	NaN	NaN	NaN	NaN	NaN	NaN	NaN	NaN	NaN	3.7216	NaN	3.4854	NaN	3.394	4.6668	5.4105	5.1051	NaN	3.4667	2.6667	NaN	NaN	NaN	NaN	NaN	NaN	NaN	NaN	NaN	NaN	NaN	NaN	NaN	NaN	NaN	NaN
P13716;P13716-2	1	NaN	NaN	NaN	NaN	NaN	NaN	NaN	NaN	NaN	NaN	NaN	NaN	NaN	NaN	NaN	NaN	NaN	NaN	NaN	NaN	NaN	NaN	NaN	NaN	NaN	NaN	NaN	NaN	NaN	NaN	NaN	NaN	NaN	NaN	NaN	NaN	NaN	NaN	NaN	NaN	NaN	NaN	NaN	NaN	NaN	5.323	11.907	11.519
P13798	1	NaN	NaN	NaN	NaN	NaN	NaN	NaN	0.3115	NaN	0.21674	NaN	NaN	0.1747	NaN	NaN	NaN	NaN	NaN	NaN	NaN	NaN	NaN	NaN	NaN	NaN	NaN	NaN	NaN	0.57198	NaN	NaN	NaN	NaN	NaN	NaN	NaN	NaN	NaN	NaN	1.0302	4.3477	6.4399	10.206	10.386	7.872	4.8261	2.1022	1.2793
P13807-2;P13807	1	NaN	NaN	NaN	NaN	NaN	NaN	1.5962	2.3132	3.7324	2.7503	3.3569	NaN	0.94034	NaN	NaN	NaN	NaN	NaN	NaN	NaN	NaN	NaN	NaN	NaN	NaN	NaN	NaN	NaN	NaN	NaN	NaN	NaN	NaN	NaN	NaN	NaN	NaN	NaN	NaN	NaN	NaN	NaN	NaN	NaN	NaN	NaN	NaN	NaN
P13861-2;P13861	1	NaN	NaN	NaN	4.5833	NaN	NaN	NaN	NaN	NaN	NaN	NaN	NaN	NaN	NaN	NaN	NaN	NaN	NaN	NaN	NaN	NaN	NaN	NaN	NaN	NaN	NaN	NaN	NaN	NaN	NaN	NaN	NaN	NaN	3.4655	3.92	NaN	NaN	NaN	5.2158	NaN	NaN	NaN	NaN	NaN	NaN	NaN	NaN	NaN
P14314-2;P14314	1	NaN	0.069672	0.13699	0.12501	NaN	NaN	NaN	0.49875	NaN	1.0861	5.6873	NaN	5.7688	0.33431	0.1185	0.23721	0.08117	0.098231	0.087391	0.21681	0.17611	0.25438	0.23066	0.28804	0.39956	0.44367	0.32045	0.35532	NaN	0.35773	NaN	0.29582	0.45397	0.57947	1.6835	4.4783	8.4193	12.975	12.237	7.3865	4.5184	NaN	2.1696	1.8384	NaN	NaN	NaN	NaN
P14618;P14618-3	1	0.056705	0.037003	0.16563	0.55637	1.0158	0.46109	0.28817	0.2411	0.22395	0.25436	0.27322	0.27712	0.19952	0.21195	0.23035	0.21621	0.23767	0.2277	0.23462	0.29751	0.32291	0.27809	0.39946	0.39308	0.4469	0.45439	0.40564	0.49856	0.53175	0.52041	0.6474	0.66301	0.7377	0.91344	1.0365	1.1263	1.2535	1.476	1.7308	1.8057	2.4958	2.2008	3.3795	4.0105	4.741	5.7676	6.095	7.2964
P14618-2	1	NaN	NaN	NaN	NaN	NaN	NaN	NaN	NaN	NaN	NaN	NaN	NaN	NaN	NaN	NaN	NaN	NaN	NaN	NaN	NaN	NaN	NaN	NaN	NaN	NaN	NaN	NaN	NaN	NaN	NaN	NaN	NaN	NaN	NaN	NaN	NaN	NaN	NaN	NaN	NaN	NaN	NaN	NaN	NaN	NaN	NaN	NaN	NaN
P14625	1	0.043226	0.069804	0.074303	0.28452	0.50486	0.19628	0.19552	0.19199	0.1722	0.19077	0.23957	0.24623	0.16687	0.14761	0.13612	0.10953	0.16375	0.18131	0.20196	0.14055	0.30008	0.28355	0.37297	0.22858	0.31467	0.63687	2.5384	7.5695	11.624	11.965	13.064	9.1265	4.4247	2.4781	1.4616	0.93955	0.69508	0.56537	0.51775	0.60205	0.71713	0.61393	0.83701	0.6538	0.55969	0.31948	0.21416	0.14879
P14735	1	NaN	NaN	NaN	NaN	NaN	NaN	NaN	NaN	NaN	NaN	NaN	NaN	NaN	0.33078	NaN	NaN	NaN	NaN	NaN	NaN	NaN	NaN	NaN	NaN	NaN	NaN	NaN	NaN	NaN	NaN	NaN	NaN	NaN	NaN	NaN	NaN	NaN	3.3477	NaN	4.5859	7.0415	4.3723	9.8355	8.0577	11.72	4.1677	3.6666	NaN
P14859-5;P14859-6;P14859-4;P14859-3;P14859;P14859-2	1	NaN	NaN	NaN	NaN	NaN	NaN	NaN	NaN	NaN	NaN	NaN	NaN	NaN	NaN	NaN	NaN	NaN	NaN	NaN	NaN	NaN	1.5696	NaN	3.1851	3.6395	3.8504	3.964	6.4556	6.5809	7.3322	NaN	10.948	6.9585	4.5961	3.3718	NaN	NaN	NaN	NaN	NaN	NaN	NaN	NaN	NaN	NaN	0.96291	NaN	NaN
P14866;P14866-2	1	NaN	2.4745	8.6725	11.896	10.498	11.341	11.858	10.073	6.6479	6.628	6.3534	NaN	3.6365	2.583	NaN	NaN	NaN	NaN	NaN	NaN	NaN	NaN	NaN	NaN	NaN	NaN	NaN	NaN	NaN	NaN	NaN	NaN	NaN	NaN	NaN	NaN	NaN	NaN	NaN	NaN	NaN	NaN	NaN	NaN	NaN	NaN	NaN	NaN
P14923	1	NaN	NaN	NaN	NaN	NaN	NaN	NaN	NaN	NaN	NaN	NaN	NaN	NaN	NaN	NaN	NaN	NaN	NaN	NaN	NaN	NaN	NaN	NaN	NaN	NaN	NaN	NaN	NaN	NaN	NaN	NaN	NaN	NaN	NaN	NaN	NaN	NaN	NaN	NaN	NaN	NaN	NaN	NaN	NaN	NaN	NaN	NaN	NaN
P15104	1	NaN	NaN	NaN	NaN	NaN	NaN	NaN	NaN	NaN	NaN	NaN	NaN	NaN	NaN	NaN	NaN	NaN	NaN	NaN	NaN	NaN	0.19176	NaN	0.28449	NaN	NaN	0.36726	NaN	0.34995	0.49913	0.69871	0.66211	NaN	0.96999	NaN	NaN	NaN	NaN	NaN	NaN	NaN	NaN	5.5238	9.7723	13.061	11.566	NaN	NaN
P15170-2;P15170-3;P15170	1	NaN	NaN	NaN	0.46086	NaN	0.55994	0.33671	0.41421	NaN	0.29808	NaN	0.38244	NaN	0.24762	NaN	NaN	NaN	NaN	NaN	0.30502	NaN	NaN	NaN	NaN	NaN	NaN	NaN	NaN	NaN	0.55425	NaN	0.85931	NaN	NaN	NaN	NaN	NaN	1.6139	1.6928	1.4791	2.4962	NaN	2.2307	2.3743	3.7823	5.4706	6.6499	7.0287
P15311	1	0.12171	0.42074	NaN	NaN	NaN	0.086332	0.10781	NaN	NaN	NaN	0.08111	0.11102	NaN	NaN	NaN	NaN	0.48904	0.30149	0.26561	NaN	NaN	NaN	NaN	0.43918	0.64667	0.84367	0.93668	0.75291	0.68271	0.38982	NaN	1.6846	6.8846	10.808	13.45	11.425	6.7682	4.0297	2.811	1.7088	1.3841	NaN	0.85418	NaN	NaN	NaN	0.90522	1.7638
P15531;P15531-2	1	NaN	NaN	NaN	NaN	NaN	NaN	NaN	NaN	NaN	NaN	NaN	NaN	NaN	NaN	NaN	NaN	NaN	NaN	NaN	NaN	NaN	NaN	NaN	NaN	NaN	NaN	NaN	NaN	NaN	NaN	NaN	NaN	NaN	NaN	NaN	NaN	NaN	NaN	NaN	NaN	NaN	NaN	NaN	NaN	NaN	NaN	NaN	NaN
P15735-2;P15735	1	NaN	NaN	NaN	NaN	NaN	NaN	NaN	NaN	NaN	NaN	NaN	NaN	NaN	NaN	NaN	5.6592	4.4008	2.0391	NaN	NaN	NaN	NaN	NaN	NaN	NaN	NaN	NaN	NaN	NaN	NaN	NaN	NaN	NaN	NaN	NaN	NaN	NaN	NaN	NaN	NaN	NaN	NaN	NaN	NaN	NaN	NaN	NaN	NaN
P15884-16;P15884-8;P15884-6;P15884-2;P15884-9;P15884-15;P15884-7;P15884-11;P15884-5;P15884-4;P15884-10;P15884-14;P15884-13;P15884-12;P15884;P15884-3	1	NaN	NaN	NaN	NaN	NaN	NaN	NaN	NaN	NaN	NaN	NaN	NaN	NaN	NaN	1.5838	NaN	NaN	NaN	NaN	NaN	NaN	NaN	NaN	NaN	NaN	NaN	NaN	NaN	NaN	NaN	NaN	NaN	NaN	NaN	NaN	NaN	NaN	NaN	NaN	NaN	NaN	NaN	NaN	NaN	NaN	NaN	NaN	NaN
P15924-2;P15924-3;P15924	1	NaN	0.27426	NaN	NaN	NaN	NaN	NaN	0.52554	NaN	NaN	NaN	NaN	NaN	NaN	NaN	NaN	NaN	NaN	NaN	NaN	NaN	NaN	NaN	NaN	NaN	NaN	NaN	NaN	NaN	NaN	NaN	NaN	NaN	NaN	NaN	NaN	NaN	NaN	NaN	NaN	NaN	NaN	NaN	NaN	NaN	NaN	NaN	NaN
P16070-15;P16070-18;P16070-12;P16070-14;P16070-13;P16070-11;P16070-10;P16070-16;P16070-8;P16070-9;P16070-17;P16070-6;P16070-4;P16070-3;P16070-7;P16070-5;P16070	1	NaN	NaN	NaN	NaN	NaN	NaN	NaN	NaN	NaN	NaN	NaN	NaN	NaN	NaN	NaN	NaN	NaN	NaN	NaN	NaN	NaN	NaN	NaN	NaN	NaN	NaN	NaN	NaN	NaN	NaN	NaN	NaN	NaN	NaN	NaN	NaN	NaN	NaN	NaN	NaN	NaN	NaN	NaN	NaN	NaN	NaN	3.4386	2.9468
P16104	1	NaN	NaN	NaN	NaN	NaN	NaN	NaN	NaN	NaN	NaN	NaN	NaN	NaN	NaN	NaN	NaN	NaN	NaN	NaN	NaN	NaN	NaN	NaN	NaN	NaN	NaN	NaN	NaN	NaN	NaN	NaN	NaN	NaN	NaN	NaN	NaN	NaN	NaN	NaN	NaN	NaN	NaN	NaN	NaN	NaN	NaN	NaN	NaN
P16220-3;P16220-2;P16220	1	NaN	NaN	NaN	NaN	NaN	NaN	NaN	NaN	NaN	NaN	NaN	NaN	NaN	NaN	NaN	NaN	NaN	NaN	NaN	NaN	NaN	NaN	NaN	NaN	NaN	NaN	NaN	NaN	NaN	NaN	NaN	NaN	NaN	NaN	NaN	NaN	NaN	NaN	NaN	NaN	NaN	NaN	NaN	NaN	NaN	NaN	NaN	NaN
P16278-2;P16278-3;P16278	1	NaN	NaN	NaN	NaN	NaN	NaN	NaN	NaN	NaN	NaN	NaN	NaN	NaN	NaN	NaN	NaN	NaN	NaN	NaN	NaN	1.1668	5.4646	3.4168	5.1319	5.0572	NaN	NaN	NaN	NaN	NaN	NaN	NaN	NaN	NaN	NaN	NaN	NaN	NaN	NaN	NaN	NaN	NaN	NaN	NaN	NaN	NaN	NaN	NaN
P16401	1	0.021678	0.21484	2.1443	9.942	19.096	10.923	7.53	5.0264	4.5752	5.4449	7.3129	8.0137	5.3074	3.5996	0.95242	NaN	0.26419	0.16039	NaN	NaN	0.11304	NaN	NaN	0.11555	NaN	NaN	0.092501	0.10252	NaN	NaN	0.1378	NaN	0.10124	NaN	NaN	NaN	NaN	NaN	0.11678	NaN	0.26158	NaN	1.0293	NaN	0.81227	0.48918	NaN	NaN
P16402	1	NaN	NaN	2.1042	NaN	34.92	11.972	7.7995	2.083	3.4302	3.9836	5.947	NaN	NaN	NaN	NaN	0.46606	NaN	0.17268	NaN	0.13747	0.13732	0.10414	NaN	0.84587	NaN	1.0857	NaN	NaN	NaN	NaN	NaN	NaN	NaN	NaN	NaN	NaN	NaN	NaN	NaN	NaN	NaN	NaN	NaN	NaN	NaN	NaN	NaN	NaN
P16403	1	0.024949	0.20321	1.9442	7.1059	17.601	11.151	5.4515	3.8399	3.1902	3.7402	5.0303	5.5316	4.9957	2.4059	0.9856	0.43543	0.40537	0.14796	0.13447	0.14186	0.11139	0.10476	0.11279	0.084956	0.084405	0.087465	0.062152	0.089609	0.075264	0.088435	0.078245	0.0778	0.090376	0.11426	0.096151	0.080452	0.13016	0.14409	0.090055	0.089758	0.18728	0.70174	1.2428	1.7654	1.2951	0.72224	0.27673	0.16467
P16615-5;P16615-2;P16615-3;P16615;Q93084-4;Q93084-2;P16615-4;Q93084-3;Q93084-7;Q93084;Q93084-6;Q93084-5	1	NaN	NaN	NaN	NaN	NaN	NaN	NaN	NaN	NaN	NaN	NaN	NaN	NaN	NaN	NaN	NaN	NaN	NaN	NaN	NaN	NaN	NaN	NaN	NaN	NaN	NaN	NaN	NaN	NaN	NaN	NaN	NaN	NaN	NaN	NaN	NaN	NaN	NaN	NaN	NaN	NaN	NaN	NaN	NaN	NaN	NaN	NaN	NaN
P17066;P48741	1	NaN	NaN	NaN	NaN	NaN	NaN	NaN	NaN	NaN	NaN	NaN	0.49855	NaN	NaN	NaN	NaN	0.81351	0.75538	NaN	0.90728	0.91079	NaN	NaN	1.0426	1.13	1.1666	1.1693	NaN	NaN	NaN	NaN	1.585	NaN	NaN	NaN	NaN	NaN	2.5286	NaN	NaN	NaN	2.09	2.1126	2.1767	2.1708	2.2165	NaN	NaN
P17252	1	NaN	NaN	NaN	NaN	NaN	NaN	NaN	NaN	NaN	NaN	NaN	NaN	NaN	NaN	NaN	NaN	NaN	NaN	NaN	NaN	NaN	NaN	NaN	NaN	NaN	NaN	NaN	NaN	NaN	NaN	NaN	NaN	NaN	NaN	NaN	NaN	NaN	NaN	NaN	NaN	NaN	NaN	NaN	NaN	NaN	NaN	NaN	NaN
P17612-2;P17612;P22694-10;P22694-4;P22694-3;P22694;P22694-5;P22694-7;P22694-6;P22694-9;P22694-2	1	NaN	NaN	NaN	NaN	NaN	NaN	NaN	NaN	NaN	NaN	NaN	NaN	NaN	NaN	NaN	NaN	NaN	NaN	NaN	NaN	NaN	NaN	NaN	NaN	NaN	NaN	NaN	NaN	NaN	NaN	NaN	NaN	NaN	NaN	NaN	NaN	NaN	NaN	NaN	NaN	NaN	NaN	NaN	NaN	5.0316	NaN	NaN	NaN
P17655;P17655-2	1	NaN	NaN	NaN	NaN	NaN	NaN	NaN	NaN	NaN	NaN	NaN	NaN	NaN	NaN	NaN	0.89536	NaN	0.70251	NaN	NaN	NaN	NaN	NaN	NaN	NaN	NaN	NaN	NaN	NaN	NaN	NaN	NaN	NaN	NaN	NaN	NaN	NaN	NaN	NaN	NaN	NaN	NaN	NaN	NaN	NaN	NaN	NaN	NaN
P17661	1	NaN	9.3228	NaN	5.8436	NaN	NaN	1.3039	1.9045	NaN	NaN	3.1874	NaN	NaN	NaN	NaN	NaN	NaN	NaN	NaN	NaN	NaN	NaN	NaN	NaN	NaN	NaN	NaN	NaN	NaN	NaN	NaN	NaN	NaN	NaN	NaN	NaN	NaN	NaN	NaN	NaN	NaN	NaN	NaN	NaN	NaN	NaN	NaN	NaN
P17677;P17677-2	1	0.07043	0.40067	0.75859	1.5152	NaN	0.91064	0.7694	NaN	0.57263	0.59322	0.56005	0.56583	NaN	NaN	0.70681	0.65119	0.85013	0.82527	1.2601	1.224	1.5438	1.3574	1.9579	2.061	2.1594	2.3906	2.2684	2.3885	2.6073	2.5082	3.0345	3.493	2.992	3.5826	3.5809	4.0617	4.3417	3.614	3.9628	3.6825	3.6544	1.8623	3.8305	4.1462	4.9176	6.4699	6.3625	10.281
P17844-2;P17844	1	NaN	0.72478	3.0804	3.4773	8.5804	2.1721	2.2368	2.419	2.3211	3.0364	2.5375	2.0899	NaN	NaN	NaN	0.43526	NaN	NaN	NaN	NaN	0.37915	NaN	NaN	NaN	NaN	NaN	NaN	NaN	NaN	NaN	NaN	NaN	NaN	NaN	NaN	NaN	NaN	NaN	NaN	NaN	NaN	NaN	NaN	NaN	NaN	NaN	NaN	NaN
P18615;P18615-3;P18615-4	1	NaN	NaN	NaN	3.1648	8.3071	6.6651	2.8457	2.617	2.565	NaN	NaN	2.2808	1.4505	NaN	NaN	NaN	NaN	NaN	NaN	NaN	NaN	NaN	NaN	NaN	NaN	NaN	NaN	NaN	NaN	NaN	NaN	1.6813	NaN	NaN	NaN	NaN	NaN	NaN	NaN	NaN	NaN	NaN	NaN	NaN	NaN	NaN	NaN	NaN
P18858-3;P18858;P18858-2	1	NaN	NaN	NaN	NaN	NaN	NaN	NaN	NaN	NaN	NaN	NaN	NaN	NaN	NaN	NaN	NaN	NaN	NaN	NaN	NaN	NaN	NaN	NaN	NaN	NaN	NaN	NaN	NaN	NaN	NaN	NaN	NaN	NaN	NaN	NaN	NaN	NaN	NaN	NaN	6.0896	6.6827	6.7487	6.6291	4.3606	4.1057	NaN	NaN	NaN
P19022-2;P19022	1	NaN	NaN	NaN	NaN	NaN	NaN	NaN	NaN	NaN	NaN	NaN	NaN	NaN	NaN	NaN	NaN	NaN	NaN	NaN	NaN	NaN	NaN	NaN	NaN	NaN	NaN	NaN	NaN	NaN	NaN	NaN	NaN	NaN	NaN	NaN	NaN	NaN	NaN	NaN	NaN	NaN	NaN	NaN	NaN	NaN	NaN	NaN	NaN
P19174	1	NaN	NaN	NaN	NaN	NaN	NaN	NaN	NaN	NaN	NaN	NaN	NaN	NaN	NaN	NaN	NaN	NaN	NaN	NaN	NaN	NaN	NaN	NaN	NaN	NaN	NaN	NaN	NaN	NaN	NaN	NaN	NaN	NaN	NaN	NaN	NaN	NaN	NaN	NaN	NaN	NaN	NaN	NaN	NaN	NaN	NaN	NaN	NaN
P19174-2	1	0.34475	NaN	NaN	NaN	NaN	NaN	NaN	NaN	NaN	NaN	NaN	NaN	NaN	NaN	NaN	NaN	NaN	NaN	NaN	NaN	NaN	NaN	NaN	NaN	NaN	NaN	NaN	NaN	NaN	NaN	NaN	NaN	NaN	NaN	NaN	NaN	NaN	NaN	NaN	NaN	NaN	NaN	2.1667	2.4735	2.5444	2.4582	NaN	1.852
P19338	1	0.033643	0.060517	0.81689	5.8959	15.828	11.87	4.1304	2.3255	1.92	2.0473	2.2671	1.9083	1.1362	0.68532	0.32675	0.20604	0.17638	0.16185	0.12991	0.17286	0.13717	0.15153	0.16683	0.18251	0.18709	0.23989	0.19242	0.20092	0.25104	0.23876	0.29942	0.32081	0.38751	0.53305	0.71957	1.0311	1.3171	1.3277	1.174	0.95712	0.96174	0.78415	0.69409	1.3645	1.5443	1.2378	0.97929	0.76042
P19367-4;P19367-2;P19367;P19367-3	1	NaN	NaN	NaN	NaN	NaN	NaN	NaN	NaN	NaN	NaN	NaN	NaN	NaN	NaN	NaN	NaN	NaN	NaN	NaN	NaN	NaN	NaN	NaN	NaN	NaN	NaN	NaN	NaN	NaN	NaN	NaN	NaN	NaN	NaN	NaN	NaN	NaN	NaN	NaN	NaN	NaN	NaN	NaN	NaN	NaN	NaN	NaN	NaN
P19525;P19525-2	1	NaN	NaN	NaN	5.8439	4.6155	4.0147	NaN	NaN	NaN	NaN	NaN	NaN	NaN	NaN	NaN	NaN	NaN	NaN	NaN	NaN	NaN	NaN	NaN	NaN	NaN	NaN	NaN	NaN	NaN	NaN	NaN	NaN	NaN	NaN	NaN	NaN	NaN	NaN	NaN	NaN	NaN	NaN	NaN	NaN	NaN	NaN	NaN	NaN
P19784	1	NaN	NaN	NaN	NaN	2.0615	NaN	NaN	NaN	NaN	NaN	NaN	NaN	NaN	NaN	NaN	NaN	NaN	NaN	NaN	NaN	1.6412	NaN	NaN	NaN	NaN	NaN	2.0881	2.4052	2.3764	3.3387	3.6834	6.5866	4.8438	8.0593	5.6011	4.4992	NaN	NaN	NaN	NaN	NaN	0.73454	NaN	NaN	NaN	NaN	NaN	NaN
P19838;P19838-2	1	NaN	NaN	NaN	NaN	NaN	NaN	NaN	NaN	NaN	NaN	NaN	NaN	NaN	NaN	NaN	NaN	NaN	NaN	NaN	NaN	NaN	NaN	NaN	NaN	NaN	NaN	NaN	NaN	NaN	NaN	NaN	5.2301	NaN	NaN	NaN	NaN	NaN	NaN	NaN	NaN	NaN	NaN	NaN	NaN	NaN	NaN	NaN	NaN
P20042	1	NaN	NaN	0.87542	1.7445	9.8873	8.5106	4.0505	NaN	2.0293	NaN	2.5122	2.4261	NaN	NaN	NaN	NaN	NaN	NaN	NaN	NaN	NaN	NaN	NaN	0.54754	NaN	NaN	NaN	NaN	NaN	NaN	NaN	NaN	NaN	NaN	NaN	NaN	NaN	NaN	NaN	NaN	NaN	NaN	NaN	NaN	NaN	NaN	NaN	NaN
P20248	1	NaN	NaN	NaN	NaN	NaN	NaN	NaN	NaN	NaN	NaN	NaN	NaN	NaN	NaN	NaN	NaN	NaN	NaN	NaN	NaN	NaN	NaN	NaN	NaN	NaN	NaN	NaN	NaN	NaN	NaN	NaN	NaN	NaN	NaN	NaN	NaN	NaN	NaN	NaN	NaN	NaN	NaN	NaN	NaN	NaN	NaN	NaN	NaN
P20290;P20290-2	1	NaN	NaN	NaN	NaN	1.1828	NaN	NaN	NaN	NaN	NaN	NaN	NaN	NaN	NaN	NaN	NaN	NaN	NaN	NaN	NaN	NaN	NaN	NaN	NaN	NaN	NaN	NaN	NaN	NaN	NaN	NaN	NaN	NaN	NaN	NaN	NaN	NaN	NaN	NaN	NaN	0.91315	NaN	NaN	1.0776	NaN	NaN	1.1536	1.8346
P20585	1	NaN	NaN	NaN	NaN	NaN	NaN	NaN	NaN	NaN	NaN	NaN	NaN	NaN	NaN	NaN	NaN	NaN	NaN	NaN	NaN	NaN	NaN	NaN	NaN	NaN	NaN	NaN	NaN	NaN	NaN	NaN	NaN	NaN	NaN	NaN	NaN	NaN	NaN	NaN	NaN	NaN	NaN	NaN	NaN	NaN	NaN	NaN	NaN
P20645	1	NaN	NaN	2.7657	NaN	NaN	NaN	NaN	NaN	NaN	NaN	NaN	NaN	NaN	NaN	NaN	NaN	NaN	NaN	NaN	NaN	NaN	NaN	NaN	NaN	NaN	NaN	NaN	NaN	NaN	NaN	NaN	NaN	NaN	NaN	NaN	NaN	NaN	NaN	NaN	NaN	NaN	NaN	NaN	NaN	NaN	NaN	NaN	NaN
P20700	1	NaN	NaN	NaN	NaN	NaN	NaN	NaN	NaN	NaN	2.317	NaN	NaN	NaN	NaN	3.8284	2.9767	7.3695	4.0228	6.909	3.8387	3.1354	NaN	NaN	NaN	NaN	NaN	NaN	NaN	NaN	NaN	NaN	NaN	NaN	NaN	NaN	1.4087	1.9845	17.47	3.7522	3.5211	NaN	NaN	NaN	NaN	NaN	NaN	NaN	NaN
P20711-2;P20711-3;P20711	1	NaN	NaN	NaN	NaN	NaN	NaN	NaN	NaN	NaN	NaN	NaN	NaN	NaN	NaN	NaN	NaN	NaN	NaN	NaN	NaN	NaN	NaN	NaN	NaN	NaN	NaN	NaN	NaN	NaN	NaN	NaN	NaN	NaN	NaN	NaN	NaN	NaN	NaN	NaN	NaN	NaN	NaN	NaN	NaN	NaN	NaN	NaN	NaN
P20810-5;P20810-2;P20810-3;P20810-9;P20810-10;P20810-7;P20810-6;P20810-4;P20810-8;P20810	1	NaN	NaN	NaN	NaN	NaN	NaN	NaN	NaN	NaN	NaN	NaN	NaN	NaN	0.17321	0.60069	NaN	NaN	NaN	0.51414	0.69181	NaN	1.2035	1.8173	3.2494	5.4155	8.0423	7.4199	6.3246	7.7223	4.5004	4.0017	3.2012	5.1145	4.3275	3.2095	3.4118	NaN	NaN	NaN	0.8537	NaN	NaN	NaN	NaN	NaN	NaN	NaN	NaN
P20839;P20839-3;P20839-7;P20839-5;P20839-6;P20839-2;P20839-4	1	0.074421	NaN	NaN	NaN	NaN	NaN	NaN	NaN	NaN	NaN	NaN	NaN	0.42632	NaN	0.46153	0.70213	1.0935	1.0249	1.4345	1.9135	2.4341	3.2143	4.1974	3.0652	4.6929	3.5252	4.364	5.1681	4.6503	4.467	5.0221	5.2846	5.2122	4.4734	4.4327	4.2923	3.621	2.3221	2.9108	1.9458	NaN	NaN	NaN	0.54315	NaN	NaN	NaN	NaN
P21333-2;P21333	1	0.095412	0.085375	0.7349	0.99636	1.0047	0.72406	0.96815	1.1268	1.1398	5.1226	12.942	15.75	7.3003	2.656	1.2566	1.1061	1.4852	1.2061	1.6655	1.5294	1.3321	1.3581	1.1637	0.83902	0.7424	0.73276	0.75195	0.82108	0.67005	0.41089	0.53516	0.4387	0.4158	0.36725	0.39481	0.335	0.35236	0.33677	0.32731	0.33077	0.26438	0.26442	0.26634	0.35765	0.23847	0.24848	0.21442	0.22873
P21589-2;P21589	1	NaN	NaN	NaN	2.8105	NaN	NaN	NaN	NaN	NaN	NaN	NaN	NaN	NaN	NaN	NaN	NaN	NaN	NaN	NaN	NaN	NaN	NaN	NaN	NaN	NaN	NaN	NaN	NaN	NaN	NaN	NaN	NaN	NaN	NaN	NaN	NaN	NaN	NaN	NaN	NaN	NaN	NaN	NaN	NaN	NaN	NaN	NaN	NaN
P21953;P21953-2	1	NaN	NaN	NaN	NaN	NaN	NaN	NaN	NaN	NaN	NaN	NaN	NaN	NaN	NaN	NaN	NaN	NaN	NaN	NaN	NaN	NaN	NaN	NaN	NaN	NaN	NaN	NaN	NaN	NaN	NaN	NaN	NaN	NaN	NaN	NaN	NaN	NaN	NaN	NaN	NaN	NaN	NaN	NaN	NaN	NaN	NaN	NaN	NaN
P22033	1	NaN	NaN	NaN	NaN	NaN	NaN	NaN	NaN	NaN	NaN	NaN	NaN	NaN	NaN	NaN	NaN	NaN	NaN	NaN	NaN	NaN	NaN	NaN	NaN	NaN	NaN	NaN	NaN	NaN	NaN	NaN	NaN	NaN	NaN	NaN	NaN	NaN	NaN	NaN	NaN	NaN	NaN	NaN	NaN	NaN	NaN	NaN	NaN
P22061;P22061-2	1	NaN	NaN	NaN	NaN	NaN	NaN	NaN	NaN	NaN	NaN	NaN	NaN	NaN	NaN	NaN	NaN	NaN	NaN	NaN	NaN	NaN	NaN	NaN	1.3096	NaN	NaN	NaN	1.338	NaN	NaN	NaN	NaN	NaN	NaN	NaN	NaN	NaN	NaN	NaN	NaN	1.7455	NaN	NaN	1.611	NaN	NaN	NaN	NaN
P22087	1	NaN	NaN	NaN	NaN	NaN	2.3419	NaN	NaN	NaN	NaN	NaN	NaN	NaN	NaN	NaN	NaN	NaN	NaN	NaN	NaN	NaN	NaN	NaN	NaN	NaN	NaN	NaN	NaN	NaN	NaN	NaN	NaN	NaN	NaN	NaN	NaN	NaN	NaN	NaN	NaN	NaN	NaN	NaN	NaN	NaN	NaN	NaN	NaN
P22392;P22392-2;O60361	1	NaN	NaN	NaN	NaN	NaN	0.89315	NaN	NaN	NaN	NaN	NaN	NaN	NaN	NaN	NaN	NaN	NaN	NaN	NaN	NaN	NaN	NaN	NaN	NaN	NaN	NaN	NaN	NaN	NaN	NaN	NaN	NaN	NaN	NaN	NaN	NaN	NaN	NaN	NaN	NaN	NaN	NaN	NaN	NaN	NaN	NaN	NaN	NaN
P22681	1	NaN	NaN	NaN	NaN	NaN	NaN	NaN	NaN	NaN	NaN	NaN	NaN	NaN	NaN	NaN	NaN	NaN	NaN	NaN	NaN	NaN	NaN	NaN	NaN	NaN	NaN	NaN	NaN	NaN	NaN	NaN	NaN	NaN	NaN	NaN	NaN	NaN	NaN	NaN	NaN	NaN	NaN	NaN	NaN	2.5083	3.0609	3.5408	NaN
P23368;P23368-2	1	NaN	NaN	0.16838	NaN	NaN	NaN	NaN	NaN	NaN	NaN	0.3934	NaN	NaN	NaN	NaN	0.28254	NaN	NaN	NaN	NaN	NaN	NaN	NaN	NaN	NaN	NaN	NaN	NaN	NaN	NaN	NaN	NaN	NaN	NaN	NaN	NaN	NaN	NaN	NaN	NaN	NaN	NaN	12.718	14.019	11.398	7.5151	4.5663	3.9868
Q16778;P33778;P23527;P06899	1	NaN	0.30486	NaN	7.8456	8.3328	8.4604	4.0823	2.274	NaN	NaN	2.2057	2.1239	NaN	NaN	NaN	NaN	NaN	NaN	NaN	NaN	NaN	NaN	NaN	NaN	NaN	NaN	NaN	NaN	NaN	NaN	NaN	NaN	NaN	NaN	NaN	NaN	NaN	NaN	NaN	NaN	NaN	NaN	NaN	NaN	NaN	NaN	NaN	NaN
P23528	1	NaN	NaN	2.9552	4.4189	NaN	NaN	NaN	1.4645	NaN	NaN	NaN	NaN	NaN	NaN	NaN	NaN	NaN	NaN	NaN	0.87659	NaN	NaN	NaN	NaN	NaN	NaN	NaN	NaN	NaN	NaN	NaN	NaN	NaN	NaN	NaN	1.4989	1.4584	NaN	NaN	NaN	NaN	NaN	2.5328	NaN	NaN	NaN	NaN	NaN
P23588-2;P23588	1	NaN	NaN	NaN	NaN	NaN	NaN	3.976	NaN	NaN	5.9434	NaN	6.4357	3.0096	NaN	NaN	NaN	NaN	NaN	NaN	NaN	NaN	NaN	NaN	NaN	NaN	NaN	NaN	NaN	NaN	NaN	NaN	NaN	NaN	NaN	NaN	NaN	NaN	NaN	2.8696	3.5404	5.666	2.9616	6.3655	6.5429	7.0687	5.5703	3.8663	NaN
P23610	1	NaN	NaN	NaN	NaN	NaN	NaN	NaN	1.1043	NaN	NaN	NaN	NaN	NaN	NaN	NaN	NaN	NaN	NaN	NaN	NaN	1.7814	NaN	NaN	NaN	NaN	NaN	NaN	NaN	NaN	NaN	NaN	9.761	11.421	8.8961	5.2951	NaN	NaN	NaN	NaN	NaN	NaN	NaN	NaN	NaN	NaN	NaN	NaN	NaN
P24534	1	NaN	0.063315	0.34456	1.3046	5.1227	2.7948	1.4851	0.98553	0.96228	1.2786	1.7038	1.947	1.8088	2.4957	4.2978	4.4119	3.9811	2.7949	2.2232	1.2816	1.0413	0.7966	NaN	0.78635	0.77307	0.98136	1.1666	1.4547	1.3933	1.0833	1.1758	NaN	1.5102	1.6151	1.2405	0.84001	NaN	0.48717	0.45674	0.39652	NaN	NaN	0.51811	0.55763	0.6395	0.78195	NaN	0.66582
P25205;P25205-2	1	0.04361	0.084443	0.31654	0.92263	1.5605	0.95774	0.54211	0.48095	0.44041	0.49866	0.57546	0.62958	0.54185	0.45204	0.43422	0.4404	0.97963	0.49835	0.66352	0.81622	0.91167	0.90909	1.1292	1.1256	1.3826	1.4386	1.7668	2.8041	4.9548	6.4101	8.5843	8.542	6.7668	5.1477	3.5883	2.9559	2.6547	2.6957	2.3241	2.4233	3.0247	2.4	3.1625	4.2286	3.9015	4.3504	3.6138	3.0511
P25208	1	NaN	NaN	NaN	NaN	NaN	NaN	NaN	NaN	NaN	NaN	NaN	NaN	NaN	NaN	NaN	NaN	NaN	NaN	NaN	NaN	NaN	NaN	NaN	NaN	NaN	NaN	NaN	NaN	NaN	NaN	NaN	NaN	NaN	NaN	NaN	NaN	NaN	NaN	NaN	NaN	NaN	NaN	NaN	5.3434	NaN	NaN	NaN	NaN
P25440-4;P25440-3;P25440;P25440-2	1	NaN	NaN	NaN	NaN	NaN	NaN	NaN	NaN	NaN	NaN	NaN	NaN	NaN	NaN	NaN	NaN	NaN	NaN	NaN	NaN	NaN	NaN	NaN	NaN	NaN	NaN	NaN	NaN	NaN	NaN	NaN	NaN	NaN	NaN	NaN	NaN	NaN	NaN	NaN	NaN	NaN	NaN	NaN	NaN	2.0508	2.8544	1.7477	NaN
P25685-2;P25685	1	NaN	NaN	NaN	NaN	NaN	NaN	NaN	NaN	NaN	NaN	NaN	NaN	NaN	NaN	NaN	NaN	NaN	NaN	NaN	NaN	NaN	NaN	NaN	NaN	NaN	NaN	NaN	NaN	NaN	NaN	NaN	NaN	NaN	NaN	NaN	NaN	NaN	NaN	NaN	NaN	NaN	NaN	NaN	NaN	NaN	NaN	NaN	NaN
P25705-2;P25705;P25705-3	1	NaN	NaN	5.4305	NaN	3.8736	4.2846	1.9132	1.9785	1.5935	NaN	1.6333	1.8627	NaN	1.6993	NaN	1.8496	NaN	2.0097	2.1724	2.3676	2.3587	2.2065	2.4365	NaN	NaN	NaN	NaN	2.322	2.1146	2.3752	2.5473	3.1014	NaN	2.0403	3.35	2.3434	2.6525	3.0712	NaN	NaN	4.0657	1.7746	3.4639	2.7772	NaN	2.7527	2.7885	NaN
P26196	1	NaN	NaN	2.6255	6.5632	7.1369	4.3886	3.443	2.5319	NaN	2.8854	2.6175	NaN	NaN	NaN	NaN	NaN	NaN	2.1589	2.6311	2.3107	3.3057	2.9628	NaN	3.082	3.247	2.9843	2.451	NaN	2.3239	2.0927	NaN	1.9525	2.1963	NaN	NaN	1.8459	NaN	NaN	NaN	NaN	NaN	NaN	1.382	NaN	2.011	1.7465	2.3343	2.1026
P26358;P26358-2;P26358-3	1	NaN	NaN	NaN	NaN	NaN	NaN	NaN	NaN	NaN	NaN	NaN	NaN	NaN	NaN	NaN	NaN	NaN	NaN	NaN	NaN	NaN	NaN	NaN	NaN	NaN	NaN	NaN	NaN	NaN	NaN	NaN	NaN	NaN	NaN	NaN	NaN	NaN	NaN	NaN	NaN	NaN	NaN	NaN	NaN	NaN	NaN	NaN	NaN
P26378-4;P26378-2;P26378-5;P26378;P26378-3;Q12926-2;Q12926	1	NaN	NaN	5.8564	7.8887	5.0103	1.5251	4.182	NaN	NaN	NaN	NaN	NaN	NaN	NaN	NaN	NaN	NaN	NaN	NaN	NaN	NaN	NaN	NaN	NaN	NaN	NaN	NaN	NaN	NaN	NaN	NaN	NaN	NaN	NaN	NaN	NaN	NaN	NaN	NaN	NaN	NaN	NaN	NaN	NaN	NaN	NaN	NaN	NaN
P26641;P26641-2	1	0.039719	0.045501	0.33833	2.0417	7.0399	4.4873	1.6256	0.98042	0.94603	1.1982	1.6208	1.9686	1.6076	2.7822	5.2517	5.1692	4.4482	3.4452	2.4136	1.3507	1.0697	0.81549	0.86279	0.74506	0.80223	0.9276	1.1055	1.497	1.3351	1.066	1.2271	1.401	1.578	1.7867	1.3315	0.89505	0.61106	0.50891	0.52142	0.38297	0.43762	NaN	0.48234	0.55726	0.61555	1.2231	0.73685	0.6668
P27348	1	0.095071	0.085134	NaN	NaN	NaN	0.63722	0.93276	NaN	NaN	0.40295	0.41761	NaN	0.36408	NaN	NaN	0.38364	NaN	NaN	0.60375	0.63871	NaN	0.63453	NaN	NaN	0.75846	0.72911	NaN	0.93871	0.90509	NaN	NaN	1.6623	1.3941	1.6788	1.5214	1.371	1.3333	1.4446	1.5554	1.3317	2.0955	1.4785	2.2345	2.5733	3.3137	3.4723	3.9963	3.6386
P27695	1	NaN	0.35808	0.61845	2.3544	5.1436	4.2075	2.3133	NaN	NaN	1.4751	1.6985	1.7746	1.4967	NaN	0.65002	NaN	NaN	NaN	NaN	0.41728	NaN	NaN	NaN	NaN	NaN	NaN	NaN	NaN	NaN	NaN	NaN	NaN	NaN	NaN	NaN	NaN	NaN	NaN	NaN	NaN	NaN	NaN	NaN	NaN	NaN	2.2243	1.8488	NaN
P27707	1	NaN	NaN	NaN	NaN	NaN	NaN	NaN	NaN	NaN	NaN	NaN	NaN	NaN	NaN	NaN	NaN	NaN	NaN	NaN	NaN	NaN	NaN	NaN	NaN	NaN	NaN	NaN	NaN	NaN	NaN	NaN	NaN	NaN	NaN	NaN	NaN	NaN	NaN	NaN	NaN	NaN	NaN	NaN	NaN	NaN	NaN	NaN	NaN
P27797	1	0.021537	0.027337	0.03242	0.057333	0.039754	0.048127	0.036431	0.032318	0.033265	0.045348	0.034435	0.015092	0.035177	0.03969	0.025398	0.024742	0.033661	0.025678	0.033583	0.044178	0.051223	0.030841	0.075746	0.057345	0.040367	0.033549	0.03528	0.050214	0.034771	0.063841	0.11796	0.050988	0.065974	0.081424	0.058173	0.055365	0.063634	0.043835	0.060401	0.082808	0.11624	0.19261	0.22814	0.52641	1.9398	8.1853	21.921	22.736
P27816;P27816-6;P27816-2	1	0.076389	0.13069	0.96166	6.888	12.46	8.1201	4.9418	4.3779	3.6478	3.0252	2.4422	1.7817	1.6802	1.4951	1.4461	1.6137	2.0271	1.9103	2.7471	4.0344	4.0998	2.5022	2.2475	2.6951	2.6241	2.6098	2.0665	1.9049	1.3591	1.1601	0.84501	NaN	NaN	NaN	1.0049	0.60883	NaN	0.3766	0.46251	0.72893	0.99263	NaN	0.51428	NaN	NaN	0.37446	NaN	0.48904
P27816-5	1	NaN	NaN	NaN	NaN	NaN	NaN	NaN	NaN	NaN	NaN	NaN	NaN	NaN	NaN	NaN	NaN	NaN	NaN	NaN	NaN	NaN	NaN	NaN	NaN	NaN	NaN	NaN	NaN	NaN	NaN	NaN	NaN	NaN	NaN	NaN	NaN	NaN	NaN	NaN	NaN	NaN	NaN	NaN	NaN	NaN	NaN	NaN	NaN
P27824;P27824-2;P27824-3	1	NaN	NaN	8.6379	NaN	NaN	NaN	NaN	NaN	NaN	NaN	NaN	NaN	NaN	NaN	NaN	NaN	NaN	NaN	NaN	NaN	NaN	NaN	NaN	NaN	NaN	NaN	NaN	NaN	NaN	NaN	NaN	NaN	NaN	NaN	NaN	NaN	NaN	NaN	NaN	NaN	NaN	NaN	NaN	NaN	NaN	NaN	NaN	NaN
P27986;P27986-4;P27986-5;P27986-3;P27986-2	1	NaN	NaN	NaN	NaN	NaN	NaN	NaN	NaN	NaN	NaN	NaN	NaN	NaN	NaN	NaN	NaN	NaN	NaN	NaN	NaN	NaN	NaN	NaN	NaN	NaN	NaN	NaN	NaN	NaN	NaN	NaN	NaN	NaN	NaN	NaN	NaN	NaN	NaN	NaN	NaN	NaN	NaN	NaN	NaN	4.4718	NaN	NaN	2.949
P28340	1	NaN	NaN	NaN	NaN	NaN	NaN	NaN	NaN	NaN	NaN	NaN	NaN	NaN	NaN	NaN	NaN	NaN	NaN	NaN	NaN	1.5586	NaN	NaN	NaN	NaN	1.8207	NaN	NaN	2.3016	2.1138	3.0053	2.6319	4.427	3.4461	2.0333	1.6833	2.9942	3.3051	7.4534	2.0581	2.1802	NaN	NaN	2.5253	NaN	2.6962	2.5844	2.6973
P28799;P28799-2;P28799-3	1	NaN	NaN	NaN	NaN	NaN	NaN	NaN	NaN	NaN	NaN	NaN	NaN	NaN	0.87528	NaN	NaN	NaN	1.2912	NaN	NaN	NaN	1.8637	NaN	NaN	NaN	2.0786	1.8321	1.8192	NaN	NaN	NaN	NaN	NaN	NaN	NaN	NaN	NaN	NaN	NaN	NaN	NaN	NaN	NaN	NaN	NaN	NaN	4.4174	4.4166
P28838-2;P28838	1	0.10797	0.13022	0.1244	0.49231	NaN	0.11708	0.305	0.058299	NaN	0.10405	0.14831	0.94585	0.28966	0.1998	0.13382	0.11889	0.3423	0.19087	0.11216	NaN	0.11109	0.17371	0.34367	0.3617	0.097157	NaN	NaN	NaN	0.086258	0.035342	NaN	0.6084	NaN	NaN	0.091198	0.068408	0.055475	NaN	0.37258	NaN	0.51511	NaN	0.14699	0.6501	2.9824	7.6497	13.444	17.267
P29692	1	NaN	NaN	NaN	NaN	NaN	NaN	NaN	NaN	NaN	NaN	NaN	NaN	2.1723	4.8358	9.5628	NaN	NaN	NaN	3.9601	NaN	NaN	NaN	NaN	NaN	NaN	NaN	NaN	NaN	NaN	NaN	NaN	NaN	NaN	NaN	NaN	0.30334	NaN	NaN	NaN	NaN	NaN	NaN	NaN	NaN	NaN	NaN	NaN	NaN
P29692-2	1	NaN	0.039011	0.3069	1.9217	6.5628	3.8959	1.6873	1.0987	1.0613	1.5002	2.1243	2.5757	2.9684	5.0499	9.4223	8.5463	8.027	2.623	3.6605	2.1575	1.4447	1.1592	1.2051	0.88902	0.77996	0.76654	0.65603	0.58461	0.89786	0.28057	0.263	0.20353	0.16048	0.15789	0.15922	0.16195	0.13133	0.11449	0.18914	0.1643	0.10336	NaN	0.094287	0.084876	0.11917	0.11683	0.11973	0.067756
P29692-3	1	NaN	NaN	NaN	NaN	NaN	NaN	NaN	NaN	NaN	NaN	NaN	NaN	NaN	NaN	NaN	4.1183	NaN	NaN	NaN	NaN	0.6735	NaN	NaN	NaN	NaN	NaN	NaN	NaN	NaN	NaN	NaN	NaN	NaN	NaN	NaN	NaN	NaN	NaN	NaN	NaN	NaN	NaN	NaN	NaN	NaN	NaN	NaN	NaN
P29692-4	1	NaN	NaN	NaN	NaN	NaN	NaN	NaN	NaN	NaN	NaN	NaN	NaN	NaN	NaN	NaN	NaN	NaN	NaN	NaN	NaN	NaN	NaN	NaN	NaN	NaN	NaN	NaN	NaN	NaN	NaN	NaN	NaN	NaN	NaN	NaN	NaN	NaN	NaN	NaN	NaN	NaN	NaN	NaN	NaN	NaN	NaN	NaN	NaN
P29966	1	0.08201	0.53611	1.9568	3.7534	5.1386	2.6845	2.0084	1.4497	1.1849	1.1173	1.1535	1.1702	1.0781	0.71727	0.64873	0.63666	0.78883	0.68432	0.82439	0.89675	1.0272	0.79321	1.0171	0.93227	1.0668	0.99629	0.94093	1.0153	1.182	1.0979	1.2874	1.1382	1.3907	1.5609	1.6309	1.7401	1.45	1.9436	2.3795	2.7621	4.7353	5.5314	6.3014	5.425	6.7895	7.5349	9.325	9.9049
P30041	1	NaN	NaN	NaN	NaN	NaN	NaN	NaN	NaN	NaN	NaN	NaN	NaN	NaN	NaN	NaN	NaN	NaN	NaN	NaN	NaN	NaN	NaN	NaN	NaN	NaN	NaN	NaN	NaN	NaN	NaN	NaN	NaN	NaN	NaN	NaN	NaN	NaN	NaN	NaN	NaN	NaN	NaN	NaN	NaN	NaN	NaN	2.8379	NaN
P30048-2;P30048	1	NaN	NaN	NaN	0.20113	NaN	0.18601	0.20288	0.12605	NaN	NaN	NaN	0.20363	0.22806	0.24886	0.21226	NaN	0.18753	0.17116	NaN	0.29363	0.43116	0.41662	0.51875	0.53849	0.67164	0.79082	0.76441	1.1423	1.1783	1.2475	1.6826	2.1875	2.5837	4.0693	8.8638	12.568	11.095	17.536	10.998	10.544	5.5236	NaN	NaN	3.1104	2.3752	2.5187	2.2135	1.8997
P30101	1	0.4512	0.23918	0.52846	0.96457	1.2117	0.6278	0.30748	0.32738	0.35186	0.36883	0.33416	0.37892	0.27637	0.3447	0.53054	0.7949	0.41579	0.33357	0.30626	0.48758	0.36846	0.41239	0.39574	0.45193	0.59387	0.63688	0.52025	0.53014	0.58251	NaN	0.70502	0.68913	0.70246	0.91398	0.81473	0.92068	1.1166	1.268	1.1565	1.3124	1.6489	NaN	2.7365	3.3059	3.3579	3.6589	2.7993	3.553
P30153	1	0.018194	0.054486	0.2929	0.65174	1.136	0.50377	0.33732	0.32211	0.28383	0.27789	0.32273	0.41064	0.39975	0.35022	0.29431	0.36327	0.49574	0.46092	0.42075	0.43246	0.44889	0.5056	0.55708	0.5705	0.57644	0.58928	0.57138	0.71614	0.78983	0.76027	1.0188	1.1158	1.2723	1.4442	1.5892	1.7918	1.888	2.1822	2.45	2.6813	3.4944	2.7654	4.5447	4.9243	5.6527	6.0411	6.3342	7.0945
P30154-4;P30154;P30154-2;P30154-5;P30154-3	1	NaN	NaN	NaN	NaN	NaN	NaN	NaN	NaN	NaN	NaN	NaN	NaN	NaN	NaN	NaN	NaN	NaN	NaN	NaN	NaN	NaN	NaN	NaN	NaN	NaN	NaN	NaN	NaN	NaN	NaN	NaN	NaN	NaN	NaN	NaN	NaN	NaN	NaN	NaN	NaN	NaN	NaN	NaN	NaN	NaN	NaN	NaN	NaN
P30260;P30260-2	1	NaN	NaN	NaN	NaN	NaN	2.546	NaN	NaN	NaN	NaN	NaN	NaN	NaN	NaN	NaN	NaN	NaN	NaN	NaN	NaN	NaN	NaN	NaN	NaN	NaN	NaN	NaN	NaN	NaN	NaN	NaN	NaN	NaN	NaN	NaN	NaN	NaN	NaN	NaN	NaN	NaN	NaN	NaN	NaN	NaN	NaN	NaN	NaN
P30419;P30419-2	1	NaN	NaN	NaN	3.6422	8.816	7.6128	NaN	2.7208	1.7448	2.0644	2.4414	2.5859	2.1745	NaN	0.8234	0.70315	NaN	NaN	NaN	NaN	NaN	NaN	NaN	0.97972	1.2406	1.1506	1.2587	1.6547	1.7203	NaN	NaN	2.0915	NaN	2.7978	2.1141	2.4508	4.2248	3.7322	3.0927	4.2688	5.3351	2.9579	3.3405	2.9683	3.3272	3.5179	NaN	3.1515
P30519	1	NaN	NaN	NaN	NaN	NaN	NaN	NaN	NaN	NaN	NaN	NaN	NaN	NaN	NaN	NaN	NaN	NaN	NaN	NaN	NaN	NaN	NaN	NaN	NaN	NaN	NaN	NaN	NaN	NaN	NaN	NaN	NaN	NaN	NaN	NaN	NaN	NaN	NaN	NaN	NaN	NaN	NaN	NaN	NaN	NaN	NaN	NaN	NaN
P30622-2;P30622-1;P30622	1	NaN	NaN	NaN	NaN	NaN	NaN	NaN	NaN	NaN	NaN	NaN	3.8779	4.0114	4.1354	NaN	NaN	NaN	NaN	NaN	NaN	NaN	NaN	NaN	NaN	NaN	NaN	NaN	NaN	NaN	NaN	NaN	NaN	NaN	NaN	NaN	NaN	NaN	NaN	NaN	NaN	NaN	NaN	NaN	NaN	NaN	NaN	NaN	NaN
P30837	1	NaN	NaN	NaN	NaN	NaN	NaN	NaN	NaN	NaN	NaN	NaN	NaN	NaN	NaN	NaN	NaN	NaN	NaN	NaN	NaN	NaN	NaN	NaN	NaN	NaN	NaN	NaN	NaN	NaN	NaN	NaN	NaN	NaN	NaN	NaN	NaN	NaN	NaN	NaN	NaN	NaN	NaN	NaN	NaN	NaN	NaN	NaN	NaN
P31146	1	NaN	NaN	NaN	NaN	NaN	NaN	NaN	NaN	NaN	NaN	NaN	NaN	NaN	NaN	NaN	0.141	NaN	NaN	NaN	NaN	NaN	0.34482	NaN	NaN	NaN	NaN	NaN	NaN	NaN	NaN	NaN	NaN	NaN	NaN	NaN	NaN	NaN	NaN	NaN	NaN	NaN	NaN	NaN	NaN	NaN	2.3341	5.2553	10.174
P31150	1	NaN	0.7021	NaN	NaN	NaN	NaN	NaN	NaN	NaN	NaN	NaN	NaN	NaN	NaN	NaN	NaN	NaN	NaN	NaN	NaN	NaN	NaN	NaN	NaN	NaN	NaN	NaN	NaN	NaN	NaN	NaN	NaN	NaN	NaN	NaN	NaN	NaN	NaN	NaN	NaN	NaN	NaN	NaN	NaN	NaN	NaN	NaN	NaN
P31153;P31153-2	1	NaN	NaN	NaN	0.51893	NaN	NaN	NaN	NaN	NaN	NaN	NaN	NaN	0.75715	NaN	0.07701	0.095914	0.10882	0.056448	0.05114	0.023647	0.049872	0.060307	0.030742	0.2243	0.073722	0.070095	0.073142	0.063107	NaN	0.058253	0.10655	0.33528	0.063108	0.088064	0.083911	0.096428	0.093385	0.17701	0.2566	0.30384	0.42955	1.0034	3.4728	6.5309	7.0972	6.8586	5.7588	5.2405
P31323	1	NaN	NaN	NaN	6.4913	NaN	NaN	NaN	NaN	NaN	NaN	NaN	NaN	NaN	NaN	NaN	NaN	NaN	NaN	NaN	NaN	NaN	NaN	NaN	NaN	NaN	NaN	1.2635	NaN	NaN	NaN	NaN	2.7358	2.4949	2.8412	2.3663	NaN	NaN	NaN	NaN	NaN	4.4305	NaN	NaN	7.0568	9.7754	9.5785	NaN	NaN
P31327-2;P31327;P31327-3	1	NaN	NaN	NaN	NaN	NaN	NaN	NaN	NaN	NaN	NaN	NaN	NaN	NaN	NaN	NaN	NaN	3.587	2.2168	NaN	1.6273	NaN	NaN	NaN	NaN	NaN	NaN	NaN	NaN	NaN	NaN	NaN	NaN	NaN	NaN	NaN	NaN	NaN	NaN	NaN	NaN	NaN	NaN	NaN	NaN	NaN	NaN	NaN	NaN
P31689;P31689-2	1	NaN	0.10668	0.60036	1.4685	1.0344	NaN	1.1951	1.1751	1.1964	1.2703	NaN	1.5431	1.7254	1.7698	1.8618	2.2264	2.6734	2.3408	2.7115	2.8551	2.8184	2.9164	3.114	3.0765	3.153	NaN	2.9484	3.1581	3.0049	2.2655	2.9874	NaN	2.5965	3.0183	2.6593	2.6654	2.6114	2.6175	2.241	2.0478	2.3214	1.6053	1.7634	1.6594	NaN	0.89889	0.72921	NaN
P31943	1	NaN	0.7273	5.236	11.7	7.7627	5.7928	4.2059	3.9619	NaN	4.5206	4.0366	3.5676	2.4179	1.6668	NaN	1.0182	0.95519	0.94389	2.7961	1.2098	1.6707	1.5662	1.3875	1.5869	1.8078	1.5687	1.4615	NaN	1.2036	1.0546	NaN	1.3393	1.4764	1.7017	1.594	1.4724	1.749	1.6902	1.6172	1.6042	1.6315	1.6179	1.9128	1.9904	2.272	2.7758	3.2273	3.4955
P31946-2;P31946	1	0.11775	NaN	NaN	NaN	NaN	NaN	NaN	NaN	NaN	NaN	NaN	NaN	NaN	NaN	NaN	0.42485	NaN	0.40782	0.51866	0.61547	0.65906	NaN	0.69844	NaN	NaN	0.84853	NaN	1.0848	1.2174	1.0996	1.2405	NaN	NaN	NaN	1.7296	1.782	1.6447	1.6813	1.7779	1.3946	1.385	NaN	1.6561	2.618	2.8502	2.4701	2.0658	2.4958
P31947-2;P31947	1	NaN	NaN	NaN	NaN	1.0004	NaN	NaN	NaN	NaN	NaN	NaN	NaN	NaN	NaN	NaN	NaN	NaN	NaN	NaN	NaN	NaN	NaN	NaN	NaN	NaN	NaN	NaN	NaN	NaN	NaN	NaN	NaN	NaN	NaN	NaN	NaN	NaN	NaN	NaN	NaN	NaN	NaN	NaN	NaN	NaN	NaN	NaN	4.4655
P32119	1	0.046155	0.07013	0.036582	0.042746	0.11623	0.041259	0.021845	0.028531	0.036832	0.045785	0.027474	0.06408	0.025443	0.025068	0.047097	0.036264	0.094659	0.036252	0.04978	NaN	0.055114	0.082289	0.090663	0.090927	0.14207	0.10909	0.12617	0.16258	0.20342	0.182	0.25904	0.32299	0.36598	0.48177	0.52881	0.60511	0.73432	0.92884	1.1881	1.7467	4.5887	8.4708	20.145	25.112	24.374	15.563	9.9722	5.255
P32322;P32322-3;P32322-2	1	NaN	0.13455	0.54901	1.0979	NaN	0.7589	NaN	NaN	0.5757	0.49953	0.51636	NaN	0.52301	0.61369	0.59494	0.496	0.47372	0.47304	0.4651	0.56293	NaN	0.50679	NaN	0.86082	0.85064	0.84832	0.89149	1.4993	NaN	NaN	NaN	2.3124	2.8414	4.4533	6.1068	8.4455	9.562	9.0478	7.0227	5.0556	4.042	1.5192	1.9633	1.968	1.6681	NaN	NaN	NaN
P32929-2;P32929-3;P32929	1	NaN	NaN	NaN	NaN	NaN	NaN	NaN	NaN	NaN	NaN	NaN	NaN	NaN	NaN	NaN	NaN	NaN	NaN	NaN	NaN	NaN	NaN	NaN	NaN	NaN	NaN	NaN	NaN	NaN	NaN	NaN	NaN	NaN	NaN	NaN	NaN	NaN	NaN	NaN	NaN	NaN	NaN	NaN	NaN	NaN	NaN	NaN	NaN
P33176	1	0.10394	0.12641	0.33867	0.71658	0.82459	0.49159	0.55594	0.9815	0.41858	0.48797	0.58588	0.5808	0.62725	0.62282	0.85676	1.09	1.4139	1.3699	2.1138	4.7978	10.889	14.672	15.807	11.63	11.715	9.5837	8.7459	6.8718	3.3134	1.6447	1.5997	1.3701	0.97546	0.9463	0.74021	0.6165	NaN	0.57747	NaN	0.90006	NaN	NaN	NaN	0.67991	NaN	NaN	0.62394	0.49354
P33240-2;P33240	1	NaN	0.32599	NaN	NaN	NaN	NaN	NaN	NaN	NaN	NaN	NaN	NaN	NaN	NaN	NaN	NaN	1.9111	2.204	4.673	5.2812	NaN	3.2788	3.8483	4.2062	3.1264	2.4009	NaN	NaN	NaN	NaN	NaN	NaN	NaN	1.2756	1.9241	NaN	NaN	NaN	NaN	1.481	NaN	NaN	NaN	NaN	2.4627	3.3636	4.6749	5.8059
P33316-2;P33316	1	0.039858	0.1058	0.30453	0.73231	1.2163	0.5497	0.43726	0.31514	0.34075	0.34785	0.36263	0.43321	0.30962	0.44761	0.36169	0.33326	0.4296	0.3604	0.41689	0.50737	0.5766	0.6069	0.66927	0.73537	0.83868	0.85229	0.8967	1.0676	1.1441	1.0538	1.3991	1.3914	1.4508	1.5949	1.8391	2.0917	2.0233	2.6744	2.7901	3.0018	4.0901	3.0297	5.093	5.767	7.3453	8.7757	9.1053	8.6268
P33991	1	0.1245	0.12439	0.22989	0.22829	0.65645	NaN	0.23747	0.27228	NaN	0.22452	0.48831	0.26386	0.18906	NaN	1.065	0.19787	0.17691	0.23307	0.26159	0.35239	0.36503	0.33589	0.31033	0.53905	NaN	0.87702	1.2059	2.6128	5.1413	14.232	12.899	13.342	11.519	22.407	7.4204	4.817	2.6037	1.9397	1.6654	1.0669	0.99437	NaN	0.56232	0.61644	0.66211	NaN	0.49426	NaN
P33992	1	0.075215	0.10862	0.47392	NaN	2.01	1.5698	NaN	0.74075	0.79778	NaN	NaN	1.1042	0.89489	NaN	NaN	NaN	NaN	0.63799	0.97674	1.1338	1.3948	1.1323	NaN	1.6044	1.6581	2.2942	2.2139	3.4263	6.8897	5.6704	21.083	11.788	9.9154	7.6888	4.8719	3.511	NaN	2.5676	2.441	2.6063	2.8112	NaN	2.6256	2.0302	2.1008	2.2431	1.9341	NaN
P33993;P33993-3	1	NaN	0.057828	0.17681	0.35222	NaN	0.25536	0.15489	0.18734	0.16443	0.11092	0.21713	0.17403	0.15593	0.14913	0.14508	0.20337	0.16907	0.30301	0.26664	0.26201	0.2126	0.22106	0.2806	0.30329	0.46112	0.58737	0.93024	1.9043	4.8311	6.9026	8.9261	9.1438	9.2025	8.6448	6.6434	4.1831	2.2724	1.4675	NaN	0.58857	0.56548	NaN	0.40933	0.39312	0.36421	0.39495	0.42813	0.45966
P34896-2;P34896;P34896-3;P34896-4	1	NaN	NaN	NaN	NaN	NaN	NaN	NaN	NaN	NaN	NaN	NaN	NaN	NaN	NaN	NaN	NaN	NaN	NaN	NaN	NaN	NaN	NaN	NaN	NaN	NaN	NaN	NaN	NaN	NaN	NaN	NaN	NaN	NaN	NaN	NaN	NaN	NaN	NaN	NaN	NaN	NaN	NaN	NaN	NaN	NaN	NaN	NaN	NaN
P34897-3;P34897;P34897-2	1	1.3079	0.87049	0.18246	NaN	NaN	NaN	NaN	NaN	NaN	0.51298	NaN	NaN	0.3523	NaN	0.1313	NaN	0.14813	0.17858	0.122	0.15013	0.25076	0.12576	NaN	0.38013	0.16945	0.18913	0.22529	NaN	0.22349	NaN	0.25761	NaN	NaN	NaN	NaN	NaN	NaN	0.41781	0.76176	3.9287	9.1058	6.2933	7.452	7.2432	9.5521	10.238	6.7198	5.6064
P34931	1	NaN	NaN	NaN	NaN	NaN	NaN	NaN	NaN	NaN	NaN	NaN	NaN	NaN	NaN	NaN	NaN	NaN	NaN	NaN	NaN	NaN	NaN	NaN	NaN	NaN	NaN	NaN	NaN	NaN	NaN	NaN	NaN	NaN	NaN	NaN	2.2332	NaN	NaN	NaN	NaN	NaN	NaN	NaN	NaN	NaN	NaN	NaN	NaN
P34932	1	0.10561	0.067041	0.10508	0.32289	NaN	0.07408	0.059008	0.083664	0.11427	0.10074	0.16497	0.083274	0.15628	0.11529	0.14589	0.1421	0.21241	0.1741	0.232	0.28325	0.37665	0.49574	0.55619	0.62929	0.7692	0.95985	1.0981	1.2934	1.6185	1.6548	2.4751	2.8501	3.6195	4.4854	5.1501	6.0029	5.9862	6.9389	7.7757	6.6554	6.7106	3.9654	3.7619	3.1199	2.1461	1.6247	1.1612	0.7473
P35080-2;P35080	1	NaN	NaN	NaN	NaN	NaN	NaN	NaN	NaN	NaN	NaN	NaN	NaN	NaN	NaN	NaN	NaN	NaN	NaN	NaN	NaN	NaN	NaN	NaN	NaN	NaN	NaN	NaN	NaN	NaN	NaN	NaN	NaN	NaN	NaN	NaN	NaN	NaN	NaN	NaN	0.80462	NaN	NaN	NaN	NaN	NaN	NaN	NaN	NaN
P35232;P35232-2	1	NaN	NaN	NaN	NaN	NaN	NaN	NaN	NaN	NaN	NaN	NaN	NaN	NaN	NaN	NaN	NaN	NaN	NaN	NaN	NaN	NaN	NaN	NaN	NaN	NaN	NaN	NaN	NaN	NaN	NaN	NaN	NaN	NaN	NaN	NaN	NaN	NaN	NaN	NaN	NaN	NaN	NaN	NaN	NaN	NaN	NaN	NaN	NaN
P35520;P35520-2	1	0.098268	0.069185	0.18632	0.4702	NaN	0.2917	0.22955	NaN	0.74787	0.30671	0.37098	0.48472	0.5996	0.71447	0.92609	1.128	1.6587	1.4017	1.6805	2.0291	2.5304	2.3027	2.4402	2.4737	2.8327	2.5036	2.6433	2.7242	2.62	2.4896	2.6277	3.1294	3.1787	3.3898	3.0246	3.4624	3.2372	3.5677	3.168	3.0666	3.2714	2.2419	3.8828	3.3011	2.4609	2.8303	2.2913	3.2826
P35573;P35573-2;P35573-3	1	NaN	NaN	NaN	NaN	NaN	NaN	NaN	NaN	NaN	NaN	1.4404	2.9863	3.512	3.7936	3.6132	3.3778	3.1146	1.5842	2.1748	1.5747	NaN	1.3104	NaN	1.0547	1.028	NaN	NaN	NaN	NaN	NaN	NaN	0.95589	NaN	NaN	NaN	NaN	NaN	NaN	NaN	NaN	NaN	NaN	NaN	NaN	NaN	NaN	NaN	NaN
P35579;P35579-2	1	0.16065	0.12388	0.78301	0.96003	1.0164	0.96081	1.1727	0.68369	0.61745	0.6872	0.73818	0.82436	0.91198	5.3737	16.011	13.097	4.114	1.3052	0.63061	0.3889	0.28005	0.2312	0.2931	0.26643	0.22562	0.20084	0.22062	0.19278	0.17214	0.21084	0.23456	0.23422	0.2576	0.27719	0.23906	0.20441	0.2382	0.22434	0.42463	0.18344	0.21689	0.94481	0.25609	0.24093	0.24373	0.27542	0.32	0.26521
P35580;P35580-3;P35580-5;P35580-2;P35580-4	1	0.087301	0.16829	0.48	0.66198	NaN	0.68735	0.54634	0.47964	0.53081	0.59844	0.58093	0.62918	0.88599	8.5463	17.183	9.932	4.0039	1.2778	0.81836	0.70826	3.5625	0.28137	NaN	0.28959	0.26455	0.26188	0.31218	5.3385	0.25835	0.42646	NaN	0.26112	0.38876	0.21055	0.43312	0.21227	0.44113	0.1284	NaN	0.23872	0.17898	NaN	0.80275	0.27349	0.25405	0.21012	0.628	0.42028
P35606-2;P35606	1	0.12252	0.19243	NaN	1.4224	NaN	1.2117	NaN	0.89942	NaN	NaN	NaN	NaN	NaN	NaN	NaN	NaN	NaN	0.61509	1.1544	3.0843	8.2213	10.262	5.6836	4.6826	2.0272	1.8572	1.2444	NaN	NaN	NaN	NaN	NaN	NaN	NaN	NaN	0.87157	NaN	NaN	NaN	0.86272	NaN	NaN	2.199	4.0966	3.4874	1.9945	1.6138	NaN
P35611-2;P35611-6;P35611;P35611-3;P35611-4	1	NaN	NaN	NaN	NaN	NaN	NaN	NaN	NaN	NaN	NaN	NaN	NaN	NaN	NaN	NaN	4.2536	5.146	6.584	6.2265	NaN	3.6734	3.823	3.3729	5.3364	2.8321	6.2652	NaN	4.0791	4.8779	2.8324	4.5217	3.8224	NaN	2.6987	NaN	NaN	NaN	NaN	NaN	NaN	NaN	NaN	NaN	NaN	NaN	NaN	NaN	NaN
P35612;P35612-2;P35612-8;P35612-9;P35612-4;P35612-3	1	NaN	NaN	NaN	NaN	NaN	NaN	NaN	NaN	NaN	NaN	NaN	NaN	NaN	NaN	NaN	4.3076	NaN	NaN	NaN	NaN	NaN	NaN	NaN	NaN	NaN	NaN	NaN	NaN	NaN	NaN	NaN	NaN	NaN	NaN	NaN	NaN	NaN	NaN	NaN	NaN	NaN	NaN	NaN	NaN	NaN	NaN	NaN	NaN
P35637-2;P35637	1	NaN	NaN	3.672	NaN	4.9709	NaN	NaN	NaN	NaN	NaN	NaN	NaN	NaN	NaN	NaN	NaN	NaN	NaN	NaN	NaN	NaN	NaN	NaN	NaN	NaN	NaN	NaN	NaN	NaN	NaN	NaN	NaN	NaN	NaN	NaN	NaN	NaN	NaN	NaN	NaN	NaN	NaN	NaN	NaN	NaN	NaN	NaN	NaN
P35658-2;P35658-4;P35658;P35658-3;P35658-5	1	NaN	NaN	NaN	NaN	NaN	NaN	NaN	NaN	NaN	NaN	2.188	3.6928	5.896	6.9553	6.0729	5.687	4.2901	2.7622	NaN	1.8455	NaN	NaN	NaN	NaN	NaN	NaN	NaN	NaN	NaN	NaN	NaN	NaN	NaN	NaN	NaN	NaN	NaN	NaN	NaN	NaN	NaN	NaN	NaN	NaN	NaN	NaN	NaN	NaN
P35659;P35659-2	1	0.097162	NaN	NaN	2.6566	6.5643	6.4023	4.2517	NaN	2.8601	3.8335	NaN	2.4925	1.8482	NaN	NaN	NaN	NaN	NaN	NaN	NaN	NaN	NaN	NaN	NaN	NaN	1.4428	NaN	NaN	NaN	NaN	NaN	NaN	NaN	NaN	NaN	NaN	0.8538	NaN	NaN	NaN	NaN	NaN	NaN	NaN	NaN	NaN	NaN	NaN
P35813-2;P35813;P35813-3	1	NaN	NaN	NaN	NaN	NaN	NaN	NaN	NaN	NaN	NaN	NaN	NaN	NaN	NaN	NaN	NaN	NaN	NaN	NaN	NaN	NaN	NaN	NaN	NaN	NaN	NaN	NaN	NaN	NaN	NaN	NaN	NaN	NaN	NaN	NaN	NaN	NaN	NaN	NaN	NaN	NaN	NaN	NaN	NaN	NaN	NaN	NaN	NaN
P35908	1	0.025913	0.037209	0.13659	0.11857	0.32254	0.16812	0.092425	0.074777	0.065607	0.066211	0.052013	0.074326	0.15068	1.2143	0.14697	0.1077	0.095752	0.075611	0.13646	0.089196	0.073529	0.025218	0.065593	0.034243	0.15248	0.12648	0.18407	0.10096	0.051373	0.050169	NaN	NaN	0.10432	0.031086	0.053808	0.078573	NaN	0.025938	3.4204	0.06179	0.033793	0.11311	0.026604	0.28817	0.044336	0.090752	0.078392	0.066614
P36404;P36404-2	1	NaN	NaN	NaN	NaN	NaN	NaN	NaN	NaN	NaN	NaN	NaN	NaN	NaN	NaN	NaN	NaN	NaN	NaN	NaN	NaN	NaN	NaN	NaN	NaN	NaN	NaN	NaN	NaN	NaN	NaN	NaN	NaN	NaN	NaN	NaN	NaN	NaN	NaN	NaN	NaN	NaN	NaN	NaN	NaN	6.852	3.8983	1.6174	NaN
P36507	1	NaN	NaN	NaN	NaN	NaN	NaN	NaN	NaN	NaN	NaN	NaN	NaN	NaN	NaN	NaN	NaN	NaN	NaN	NaN	NaN	NaN	NaN	NaN	NaN	NaN	NaN	NaN	NaN	NaN	NaN	NaN	NaN	NaN	NaN	NaN	NaN	NaN	NaN	NaN	NaN	NaN	NaN	NaN	NaN	NaN	NaN	NaN	NaN
P36776-2;P36776;P36776-3	1	0.21401	NaN	NaN	NaN	NaN	NaN	NaN	NaN	NaN	NaN	NaN	NaN	NaN	NaN	NaN	NaN	0.90754	0.95153	1.549	1.7335	6.7677	6.5683	4.1608	5.2557	2.7825	1.7336	1.5403	NaN	NaN	NaN	NaN	NaN	NaN	1.1343	1.2283	NaN	NaN	NaN	NaN	1.7023	1.6477	NaN	1.6607	1.7314	2.5275	2.6712	2.8241	3.3317
P36873;P36873-2	1	NaN	NaN	NaN	NaN	NaN	NaN	NaN	NaN	NaN	NaN	NaN	NaN	NaN	NaN	NaN	NaN	NaN	NaN	NaN	NaN	NaN	NaN	NaN	0.98186	NaN	NaN	NaN	NaN	NaN	NaN	NaN	NaN	NaN	NaN	NaN	NaN	NaN	NaN	NaN	NaN	NaN	NaN	NaN	NaN	NaN	NaN	3.6602	4.4982
P36915;P36915-2	1	NaN	NaN	NaN	NaN	NaN	NaN	NaN	NaN	NaN	NaN	NaN	NaN	NaN	NaN	NaN	NaN	NaN	NaN	NaN	NaN	NaN	NaN	NaN	NaN	NaN	NaN	NaN	NaN	NaN	NaN	NaN	NaN	NaN	NaN	NaN	NaN	NaN	NaN	NaN	NaN	NaN	NaN	NaN	NaN	NaN	NaN	NaN	NaN
P36957;P36957-2	1	NaN	0.15402	0.64557	1.8448	NaN	1.3673	NaN	3.9315	7.6654	15.193	15.557	9.1151	4.4466	1.8343	1.1544	NaN	NaN	0.35866	NaN	NaN	NaN	0.24969	NaN	NaN	NaN	NaN	NaN	NaN	NaN	NaN	NaN	NaN	0.31145	NaN	NaN	NaN	NaN	NaN	NaN	NaN	NaN	NaN	NaN	NaN	NaN	NaN	NaN	NaN
P37198	1	NaN	NaN	NaN	NaN	NaN	NaN	NaN	NaN	NaN	NaN	NaN	NaN	NaN	NaN	1.7448	NaN	NaN	1.2953	NaN	NaN	NaN	NaN	NaN	NaN	NaN	NaN	2.6353	2.9249	3.6625	2.7874	2.8859	3.2723	NaN	NaN	NaN	NaN	NaN	NaN	NaN	NaN	NaN	NaN	NaN	NaN	3.0338	3.1509	NaN	NaN
P84074;P37235;P61601	1	NaN	NaN	NaN	NaN	NaN	NaN	NaN	NaN	NaN	NaN	NaN	NaN	NaN	NaN	NaN	NaN	NaN	NaN	NaN	NaN	NaN	NaN	NaN	NaN	NaN	NaN	NaN	NaN	NaN	NaN	NaN	NaN	NaN	NaN	NaN	NaN	NaN	NaN	NaN	NaN	NaN	NaN	NaN	NaN	NaN	NaN	NaN	NaN
P38432	1	NaN	NaN	9.1872	NaN	NaN	NaN	NaN	NaN	NaN	NaN	NaN	NaN	NaN	NaN	NaN	NaN	NaN	NaN	NaN	NaN	NaN	NaN	NaN	NaN	NaN	NaN	NaN	NaN	NaN	NaN	NaN	NaN	NaN	NaN	NaN	NaN	NaN	NaN	NaN	NaN	NaN	NaN	NaN	NaN	NaN	NaN	NaN	NaN
P38646	1	0.35589	0.18268	0.6465	1.6738	NaN	1.4694	2.6654	2.5023	2.4262	1.5555	1.1466	1.8901	1.0817	1.1365	1.1108	1.0553	1.3674	1.1863	1.4417	1.5069	1.9688	1.5871	1.8437	1.8036	2.0178	2.2081	2.1671	2.6399	2.6414	2.7097	3.1122	3.7651	4.0146	4.2373	5.3422	6.1003	6.1376	5.8982	5.4335	4.8963	6.402	4.9447	6.3529	8.084	8.0272	8.016	6.8008	7.1794
P38919	1	NaN	NaN	NaN	NaN	NaN	NaN	NaN	NaN	NaN	NaN	NaN	NaN	NaN	NaN	NaN	NaN	NaN	NaN	NaN	NaN	NaN	NaN	NaN	NaN	NaN	NaN	NaN	NaN	NaN	NaN	NaN	NaN	NaN	NaN	NaN	NaN	NaN	NaN	NaN	NaN	NaN	NaN	NaN	NaN	NaN	NaN	NaN	NaN
P39687	1	0.044317	0.029756	0.018661	0.050145	0.073245	0.071811	0.027615	0.031719	0.033773	0.049513	0.047209	0.044821	0.033579	0.035432	0.017234	0.42494	0.033269	0.059706	0.024297	0.021969	0.04763	0.029834	0.05391	0.036887	0.074298	0.046813	0.058522	0.051987	0.029621	0.052286	0.057659	0.039777	0.063426	0.080483	0.061557	0.063273	0.14062	0.068418	0.072183	0.11646	0.13771	0.11257	0.11767	0.11084	0.39992	0.26335	0.81467	2.8356
P39748-2;P39748	1	NaN	NaN	2.5731	NaN	2.9038	NaN	NaN	NaN	NaN	NaN	1.4662	NaN	NaN	1.2799	NaN	NaN	NaN	NaN	NaN	NaN	NaN	NaN	NaN	NaN	NaN	NaN	NaN	NaN	NaN	NaN	NaN	NaN	NaN	NaN	NaN	NaN	NaN	NaN	NaN	NaN	NaN	NaN	NaN	NaN	NaN	NaN	NaN	NaN
P40424-2;P40424-3;P40424	1	NaN	NaN	NaN	NaN	NaN	NaN	NaN	NaN	NaN	NaN	NaN	NaN	NaN	NaN	NaN	NaN	NaN	NaN	NaN	NaN	NaN	NaN	NaN	NaN	NaN	NaN	NaN	NaN	NaN	NaN	NaN	NaN	NaN	NaN	NaN	NaN	NaN	NaN	NaN	NaN	NaN	NaN	NaN	NaN	NaN	NaN	NaN	NaN
P40426-2;P40426-5;P40426	1	NaN	NaN	NaN	NaN	NaN	NaN	NaN	NaN	NaN	NaN	NaN	NaN	NaN	NaN	NaN	NaN	NaN	NaN	NaN	NaN	NaN	NaN	NaN	NaN	NaN	NaN	NaN	NaN	NaN	NaN	NaN	NaN	NaN	NaN	NaN	NaN	NaN	NaN	NaN	NaN	NaN	NaN	NaN	NaN	NaN	NaN	NaN	NaN
P40692;P40692-2;P40692-3	1	NaN	NaN	NaN	NaN	NaN	NaN	NaN	NaN	NaN	NaN	NaN	NaN	NaN	NaN	NaN	NaN	NaN	NaN	NaN	NaN	NaN	NaN	NaN	NaN	NaN	NaN	NaN	NaN	NaN	NaN	NaN	NaN	NaN	NaN	NaN	3.7649	NaN	5.6452	NaN	NaN	NaN	NaN	NaN	NaN	NaN	NaN	NaN	NaN
P40855;P40855-5	1	NaN	NaN	NaN	NaN	NaN	NaN	NaN	NaN	NaN	NaN	NaN	NaN	NaN	NaN	NaN	NaN	NaN	NaN	NaN	NaN	NaN	NaN	NaN	NaN	NaN	NaN	NaN	NaN	NaN	NaN	NaN	NaN	NaN	NaN	NaN	NaN	NaN	NaN	NaN	NaN	NaN	NaN	NaN	NaN	NaN	NaN	NaN	NaN
P40939	1	0.14391	NaN	NaN	4.511	4.6851	4.2398	3.1605	2.1379	2.039	2.4558	2.5312	2.6333	2.438	NaN	NaN	NaN	2.4237	2.3552	2.2143	2.6272	2.1553	2.3568	NaN	2.6931	3.0527	2.2838	2.0205	2.3172	2.0439	NaN	NaN	NaN	1.3665	2.781	2.5296	NaN	2.8258	NaN	NaN	NaN	NaN	NaN	NaN	NaN	NaN	NaN	NaN	NaN
P41091;Q2VIR3;Q2VIR3-2	1	0.073006	0.23194	1.2147	5.7889	9.8113	7.8508	5.0922	3.606	2.4182	2.8661	3.9087	4.1723	2.9254	1.6942	0.97481	0.75007	0.73849	0.69573	0.85945	0.83127	NaN	0.59509	0.65276	0.5973	NaN	0.57737	0.55609	NaN	NaN	0.76063	NaN	0.80864	NaN	0.69862	NaN	NaN	NaN	0.27268	NaN	0.35794	0.50686	NaN	NaN	0.48196	NaN	0.39454	NaN	NaN
P41214;P41214-2	1	NaN	NaN	NaN	NaN	NaN	NaN	NaN	NaN	NaN	NaN	NaN	NaN	NaN	NaN	NaN	NaN	NaN	NaN	NaN	NaN	NaN	NaN	NaN	NaN	NaN	NaN	NaN	NaN	NaN	NaN	NaN	NaN	NaN	NaN	NaN	NaN	NaN	NaN	NaN	NaN	NaN	NaN	NaN	NaN	NaN	NaN	NaN	NaN
P41219;P41219-2	1	0.26351	11.658	22.877	13.076	10.313	6.301	5.6635	11.164	4.6784	5.3201	5.6107	34.036	6.3533	3.4502	4.5708	3.8138	2.5035	1.6105	1.9179	3.239	NaN	1.5815	1.6074	2.2321	2.195	1.9548	1.9204	3.9126	6.8093	NaN	NaN	NaN	NaN	NaN	NaN	NaN	NaN	NaN	NaN	NaN	NaN	NaN	NaN	2.2069	3.0929	1.539	NaN	NaN
P41227;P41227-2	1	NaN	0.17367	0.42763	NaN	NaN	NaN	NaN	NaN	NaN	NaN	NaN	NaN	NaN	NaN	0.26547	NaN	NaN	NaN	NaN	NaN	NaN	NaN	NaN	NaN	NaN	NaN	NaN	NaN	NaN	NaN	NaN	NaN	NaN	NaN	NaN	NaN	NaN	NaN	NaN	NaN	NaN	NaN	NaN	NaN	15.819	41.259	9.6696	7.1128
P42025	1	NaN	NaN	NaN	NaN	NaN	NaN	NaN	NaN	NaN	NaN	NaN	NaN	NaN	NaN	NaN	NaN	NaN	NaN	NaN	NaN	NaN	NaN	NaN	NaN	NaN	NaN	NaN	NaN	NaN	NaN	NaN	NaN	NaN	NaN	NaN	NaN	NaN	NaN	NaN	NaN	NaN	NaN	NaN	NaN	NaN	NaN	NaN	NaN
P42166	1	NaN	NaN	3.1758	2.4281	5.2094	3.3282	NaN	2.4523	NaN	NaN	NaN	NaN	NaN	NaN	NaN	NaN	NaN	NaN	NaN	NaN	NaN	NaN	NaN	NaN	NaN	NaN	NaN	NaN	NaN	NaN	NaN	NaN	NaN	NaN	NaN	NaN	NaN	NaN	NaN	NaN	NaN	NaN	NaN	NaN	NaN	NaN	NaN	NaN
P42336	1	NaN	NaN	NaN	NaN	NaN	NaN	NaN	NaN	NaN	NaN	NaN	NaN	NaN	NaN	NaN	NaN	NaN	NaN	NaN	NaN	NaN	NaN	NaN	NaN	NaN	NaN	NaN	NaN	NaN	NaN	NaN	NaN	NaN	NaN	NaN	NaN	NaN	NaN	NaN	NaN	NaN	NaN	NaN	NaN	NaN	NaN	8.0919	NaN
P42338	1	NaN	NaN	NaN	NaN	NaN	NaN	NaN	NaN	NaN	NaN	NaN	NaN	NaN	NaN	NaN	NaN	NaN	NaN	NaN	NaN	NaN	NaN	NaN	NaN	NaN	NaN	NaN	NaN	NaN	NaN	NaN	NaN	NaN	NaN	NaN	NaN	NaN	NaN	NaN	NaN	NaN	NaN	NaN	NaN	NaN	NaN	NaN	NaN
P42345	1	NaN	NaN	NaN	NaN	NaN	NaN	NaN	NaN	NaN	NaN	NaN	NaN	NaN	NaN	NaN	NaN	NaN	3.1186	4.5253	4.3422	NaN	NaN	NaN	NaN	NaN	NaN	NaN	NaN	NaN	NaN	NaN	NaN	NaN	NaN	NaN	NaN	NaN	NaN	NaN	NaN	NaN	NaN	NaN	NaN	NaN	NaN	NaN	NaN
P42566;P42566-2	1	NaN	NaN	NaN	NaN	NaN	NaN	NaN	NaN	NaN	NaN	NaN	NaN	3.5524	5.0364	6.072	8.0492	7.2	NaN	2.5358	NaN	NaN	NaN	NaN	NaN	NaN	NaN	NaN	NaN	NaN	NaN	NaN	NaN	NaN	NaN	NaN	NaN	NaN	NaN	NaN	NaN	NaN	NaN	NaN	NaN	NaN	NaN	NaN	NaN
P42694;P42694-2	1	NaN	NaN	2.0588	NaN	NaN	2.3222	NaN	NaN	NaN	NaN	NaN	NaN	NaN	NaN	NaN	NaN	NaN	NaN	NaN	NaN	NaN	NaN	NaN	NaN	NaN	NaN	NaN	NaN	NaN	NaN	NaN	NaN	NaN	NaN	NaN	NaN	NaN	NaN	NaN	NaN	NaN	NaN	NaN	NaN	NaN	NaN	NaN	NaN
P42695	1	NaN	NaN	NaN	4.3505	8.3015	6.2882	3.7398	NaN	NaN	NaN	NaN	NaN	NaN	NaN	NaN	NaN	NaN	NaN	NaN	NaN	NaN	NaN	NaN	NaN	NaN	NaN	NaN	NaN	NaN	NaN	NaN	NaN	NaN	NaN	NaN	NaN	NaN	NaN	NaN	NaN	NaN	NaN	NaN	NaN	NaN	NaN	NaN	NaN
P42704	1	0.48848	0.10137	0.19944	0.58169	1.0899	1.225	0.83737	0.68235	0.67269	0.68217	0.66597	0.61905	0.44688	0.33347	0.29886	0.21976	0.37774	0.1985	0.23439	0.36473	0.33249	0.2578	0.37236	0.37437	0.35892	0.42284	0.36967	0.5024	0.56639	0.5713	0.75451	0.86893	1.0758	1.5398	1.8621	2.7936	3.8763	6.2236	7.5988	10.251	13.695	7.403	10.668	8.3643	5.2319	3.2611	1.9218	1.0902
P42858	1	NaN	NaN	NaN	NaN	NaN	NaN	NaN	NaN	NaN	NaN	NaN	NaN	NaN	NaN	NaN	NaN	NaN	NaN	NaN	NaN	NaN	NaN	NaN	NaN	NaN	NaN	NaN	NaN	2.5881	NaN	4.8927	29.878	5.5517	2.4989	3.0399	NaN	NaN	NaN	NaN	NaN	NaN	NaN	NaN	NaN	NaN	NaN	NaN	NaN
P42898;P42898-2	1	NaN	NaN	NaN	NaN	NaN	NaN	NaN	NaN	NaN	NaN	NaN	NaN	NaN	NaN	NaN	NaN	NaN	NaN	NaN	NaN	NaN	NaN	NaN	NaN	NaN	NaN	NaN	NaN	NaN	NaN	NaN	NaN	NaN	NaN	NaN	NaN	NaN	NaN	NaN	NaN	NaN	NaN	NaN	NaN	NaN	NaN	NaN	NaN
P43034	1	NaN	NaN	NaN	NaN	NaN	NaN	NaN	NaN	NaN	NaN	NaN	NaN	NaN	NaN	NaN	NaN	NaN	NaN	NaN	NaN	NaN	NaN	NaN	NaN	NaN	NaN	NaN	NaN	NaN	NaN	NaN	NaN	NaN	NaN	NaN	NaN	NaN	NaN	NaN	NaN	NaN	NaN	NaN	NaN	NaN	NaN	NaN	NaN
P43243	1	NaN	4.5134	14.086	11.707	10.056	3.2357	4.7636	3.7025	NaN	NaN	1.2957	0.91168	NaN	NaN	NaN	NaN	NaN	NaN	NaN	NaN	NaN	NaN	NaN	NaN	NaN	NaN	NaN	NaN	NaN	NaN	NaN	NaN	NaN	NaN	NaN	NaN	NaN	NaN	NaN	NaN	NaN	NaN	NaN	NaN	NaN	NaN	NaN	NaN
P43246;P43246-2	1	0.21589	NaN	NaN	NaN	NaN	NaN	NaN	NaN	NaN	NaN	NaN	NaN	NaN	NaN	NaN	NaN	NaN	NaN	NaN	NaN	NaN	NaN	NaN	NaN	1.1383	NaN	NaN	NaN	NaN	1.9512	2.1736	2.8929	1.9872	2.3215	2.2785	4.7931	6.3023	9.1608	8.8646	11.661	8.9031	2.6786	3.1285	2.9272	1.6748	1.9454	NaN	NaN
P46020-3;P46020-2;P46020	1	NaN	NaN	NaN	NaN	NaN	NaN	NaN	NaN	NaN	NaN	NaN	NaN	NaN	NaN	NaN	3.1185	3.7359	NaN	2.2624	NaN	NaN	NaN	NaN	NaN	NaN	NaN	NaN	NaN	NaN	NaN	NaN	NaN	NaN	NaN	NaN	NaN	NaN	NaN	NaN	NaN	NaN	NaN	NaN	NaN	NaN	NaN	NaN	NaN
P46087-2;P46087;P46087-4;P46087-3	1	NaN	NaN	NaN	4.52	3.4278	7.0588	NaN	NaN	NaN	NaN	NaN	NaN	NaN	NaN	NaN	NaN	NaN	NaN	NaN	NaN	NaN	NaN	NaN	NaN	NaN	NaN	NaN	NaN	NaN	NaN	NaN	NaN	NaN	NaN	NaN	NaN	NaN	NaN	NaN	NaN	NaN	NaN	NaN	NaN	NaN	NaN	NaN	NaN
P46100-2;P46100-5;P46100-3;P46100-4;P46100;P46100-6	1	NaN	NaN	NaN	NaN	NaN	NaN	NaN	NaN	NaN	NaN	NaN	NaN	NaN	2.9824	3.5994	2.6366	NaN	NaN	1.8529	NaN	NaN	NaN	NaN	NaN	NaN	NaN	NaN	NaN	NaN	NaN	NaN	NaN	NaN	NaN	NaN	NaN	NaN	NaN	NaN	NaN	NaN	NaN	NaN	NaN	NaN	NaN	NaN	NaN
P46109	1	NaN	NaN	NaN	NaN	NaN	NaN	NaN	NaN	NaN	NaN	NaN	NaN	NaN	NaN	NaN	NaN	NaN	NaN	NaN	NaN	NaN	NaN	NaN	NaN	NaN	NaN	NaN	NaN	NaN	NaN	NaN	NaN	NaN	NaN	NaN	NaN	NaN	NaN	NaN	NaN	NaN	NaN	NaN	NaN	NaN	NaN	NaN	NaN
P46379-2;P46379;P46379-3;P46379-4;P46379-5	1	NaN	NaN	0.95013	NaN	NaN	NaN	1.8027	1.5366	1.7444	1.9661	2.6042	2.6208	3.5869	1.9743	3.0799	3.3704	3.2078	3.8641	4.1514	3.9283	2.681	1.9163	2.1014	1.7736	0.8298	1.004	0.87032	NaN	NaN	NaN	NaN	NaN	NaN	NaN	NaN	NaN	NaN	0.82011	NaN	1.2436	NaN	NaN	NaN	NaN	NaN	NaN	NaN	NaN
P46459-2;P46459	1	NaN	NaN	1.7204	NaN	0.53517	NaN	NaN	NaN	NaN	NaN	NaN	NaN	NaN	NaN	NaN	NaN	NaN	NaN	NaN	NaN	NaN	NaN	NaN	NaN	NaN	NaN	NaN	NaN	NaN	NaN	NaN	NaN	NaN	NaN	NaN	NaN	NaN	NaN	NaN	NaN	NaN	NaN	NaN	NaN	NaN	NaN	NaN	NaN
P46527	1	NaN	NaN	NaN	NaN	NaN	NaN	NaN	NaN	NaN	NaN	NaN	NaN	NaN	NaN	NaN	NaN	NaN	NaN	NaN	NaN	NaN	NaN	NaN	NaN	NaN	NaN	NaN	NaN	NaN	NaN	NaN	NaN	NaN	NaN	NaN	NaN	NaN	NaN	NaN	NaN	NaN	NaN	NaN	NaN	NaN	NaN	NaN	NaN
P46736-2;P46736-3;P46736;P46736-4;P46736-5	1	NaN	NaN	NaN	NaN	NaN	NaN	NaN	NaN	NaN	NaN	NaN	NaN	NaN	NaN	NaN	NaN	NaN	NaN	2.6392	8.1227	6.1137	3.0186	NaN	NaN	NaN	NaN	NaN	NaN	NaN	NaN	NaN	NaN	NaN	NaN	NaN	NaN	NaN	NaN	NaN	NaN	NaN	NaN	NaN	NaN	NaN	NaN	NaN	NaN
P46821	1	0.096058	0.19	2.6755	16.075	21.601	8.9172	3.8307	2.0042	1.2701	1.2671	1.2877	1.5723	1.3721	1.5782	0.94485	1.0077	0.89929	0.90873	1.0885	1.273	1.0982	0.75446	0.89529	0.89421	0.90454	0.78044	0.64132	0.62927	0.75299	0.46638	0.8135	0.59882	0.40805	0.81481	0.52749	0.91921	0.95178	1.0432	1.0836	1.042	1.6221	1.0112	1.5255	1.3726	1.1474	1.153	0.9562	0.73516
P46926;P46926-2	1	0.18819	0.24351	NaN	NaN	NaN	NaN	NaN	NaN	NaN	NaN	0.24014	NaN	0.27395	NaN	NaN	0.36082	0.37588	0.21308	0.33772	NaN	NaN	NaN	NaN	NaN	NaN	NaN	NaN	NaN	NaN	NaN	NaN	NaN	NaN	NaN	NaN	NaN	NaN	NaN	NaN	NaN	NaN	NaN	4.5009	4.6948	2.439	1.1982	NaN	NaN
P46940	1	NaN	NaN	0.96183	NaN	2.2777	2.0568	NaN	NaN	NaN	1.5897	1.7646	2.4525	1.4677	1.2834	1.1917	1.1915	1.7943	1.9923	2.3715	2.6196	3.6348	3.418	3.0267	3.3402	6.3418	2.9439	2.5724	2.7683	2.7749	2.3307	2.6296	3.4393	3.503	3.184	4.4445	3.7435	2.336	2.4692	2.105	2.087	2.3726	NaN	1.6559	NaN	NaN	NaN	1.0996	NaN
P46976-3;P46976-2;P46976	1	NaN	NaN	NaN	NaN	NaN	NaN	NaN	1.8245	2.4465	NaN	NaN	5.7365	NaN	10.004	9.9302	8.4706	8.208	5.8951	5.3654	NaN	NaN	NaN	NaN	NaN	NaN	1.7764	NaN	NaN	1.5043	1.2156	NaN	NaN	NaN	NaN	1.2597	NaN	NaN	1.1785	NaN	NaN	NaN	NaN	NaN	NaN	NaN	NaN	NaN	NaN
P47755;P47755-2	1	NaN	0.26991	1.3417	1.8984	NaN	NaN	0.7553	NaN	NaN	0.57984	0.49448	NaN	0.51526	NaN	1.1821	1.7145	1.6247	1.1614	0.84201	NaN	NaN	NaN	NaN	NaN	NaN	NaN	NaN	NaN	NaN	1.001	NaN	NaN	NaN	NaN	NaN	0.66706	NaN	NaN	NaN	NaN	1.1936	NaN	NaN	NaN	NaN	1.8646	2.2703	NaN
P47756-2;P47756	1	0.3928	NaN	NaN	1.2986	NaN	NaN	NaN	NaN	NaN	NaN	NaN	NaN	NaN	0.70177	1.2194	1.7494	NaN	NaN	NaN	NaN	NaN	NaN	NaN	NaN	NaN	NaN	NaN	NaN	NaN	NaN	NaN	NaN	NaN	NaN	NaN	NaN	NaN	NaN	NaN	NaN	NaN	NaN	NaN	NaN	0.82236	NaN	NaN	0.45676
P48047	1	NaN	NaN	NaN	NaN	NaN	NaN	NaN	NaN	NaN	NaN	NaN	NaN	NaN	NaN	NaN	NaN	NaN	NaN	NaN	NaN	NaN	NaN	NaN	NaN	NaN	NaN	NaN	NaN	NaN	NaN	NaN	NaN	NaN	NaN	NaN	NaN	NaN	NaN	NaN	NaN	NaN	NaN	NaN	NaN	NaN	NaN	NaN	NaN
P48163;P48163-2	1	NaN	NaN	NaN	NaN	NaN	NaN	NaN	NaN	0.39751	NaN	NaN	NaN	NaN	NaN	NaN	NaN	NaN	NaN	NaN	0.12763	NaN	0.079761	NaN	0.12747	NaN	0.10329	NaN	NaN	NaN	NaN	NaN	0.10058	NaN	NaN	NaN	NaN	NaN	NaN	NaN	NaN	NaN	NaN	3.9839	10.14	22.755	11.467	13.57	4.841
P48426;P48426-2	1	NaN	NaN	NaN	NaN	NaN	NaN	NaN	NaN	NaN	NaN	NaN	NaN	NaN	NaN	NaN	NaN	NaN	NaN	NaN	NaN	NaN	NaN	NaN	NaN	NaN	NaN	NaN	NaN	NaN	NaN	NaN	NaN	NaN	NaN	NaN	NaN	NaN	NaN	NaN	NaN	NaN	NaN	NaN	NaN	NaN	NaN	NaN	NaN
P48444;P48444-2	1	NaN	NaN	NaN	1.6222	1.9738	NaN	NaN	NaN	NaN	NaN	NaN	NaN	NaN	0.5838	NaN	0.59082	NaN	0.77138	1.2782	4.1955	8.6843	8.2169	7.866	6.3875	3.4299	2.0977	NaN	NaN	1.276	NaN	NaN	NaN	NaN	NaN	NaN	NaN	NaN	NaN	NaN	NaN	NaN	NaN	NaN	NaN	NaN	NaN	NaN	NaN
P48634;P48634-2;P48634-3;P48634-4	1	NaN	NaN	NaN	11.091	8.0176	NaN	NaN	NaN	NaN	NaN	NaN	NaN	NaN	NaN	NaN	NaN	NaN	NaN	NaN	NaN	NaN	NaN	NaN	NaN	NaN	NaN	NaN	NaN	NaN	NaN	NaN	NaN	NaN	NaN	NaN	NaN	NaN	NaN	NaN	NaN	NaN	NaN	NaN	NaN	NaN	NaN	NaN	NaN
P48739;P48739-2;P48739-3	1	NaN	NaN	NaN	NaN	NaN	NaN	NaN	NaN	NaN	NaN	NaN	NaN	NaN	NaN	NaN	NaN	NaN	NaN	NaN	NaN	NaN	NaN	NaN	NaN	NaN	NaN	NaN	NaN	NaN	NaN	NaN	NaN	NaN	NaN	NaN	NaN	NaN	NaN	NaN	NaN	NaN	NaN	NaN	NaN	NaN	NaN	NaN	NaN
P49005	1	NaN	NaN	NaN	NaN	NaN	NaN	NaN	NaN	NaN	NaN	NaN	NaN	NaN	NaN	NaN	NaN	NaN	NaN	NaN	NaN	NaN	NaN	NaN	NaN	NaN	NaN	NaN	NaN	NaN	NaN	NaN	NaN	2.4853	NaN	1.9957	NaN	2.1525	3.0352	NaN	NaN	2.7572	NaN	NaN	2.0097	2.3569	2.6126	2.6276	NaN
P49006	1	NaN	NaN	3.1978	3.4123	NaN	NaN	NaN	NaN	NaN	NaN	NaN	NaN	NaN	NaN	NaN	NaN	NaN	NaN	NaN	NaN	NaN	NaN	NaN	NaN	NaN	NaN	NaN	NaN	NaN	NaN	NaN	NaN	NaN	NaN	NaN	NaN	NaN	NaN	NaN	NaN	NaN	NaN	NaN	NaN	NaN	NaN	NaN	2.206
P49023-2;P49023;P49023-3	1	NaN	NaN	NaN	NaN	NaN	NaN	NaN	NaN	NaN	NaN	NaN	NaN	NaN	NaN	NaN	NaN	NaN	NaN	NaN	NaN	NaN	NaN	NaN	NaN	NaN	NaN	NaN	NaN	NaN	NaN	NaN	NaN	NaN	NaN	NaN	NaN	NaN	NaN	NaN	NaN	NaN	NaN	4.2179	6.3104	6.6175	NaN	3.5121	NaN
P49189	1	NaN	NaN	NaN	NaN	NaN	NaN	NaN	NaN	NaN	NaN	NaN	NaN	NaN	NaN	NaN	NaN	NaN	NaN	NaN	NaN	NaN	NaN	NaN	NaN	NaN	NaN	NaN	NaN	NaN	NaN	NaN	NaN	NaN	NaN	NaN	NaN	NaN	NaN	NaN	NaN	NaN	NaN	NaN	NaN	NaN	NaN	NaN	NaN
P49321;P49321-3;P49321-4	1	0.06098	0.035	0.040603	0.057171	0.087818	0.15651	0.059413	0.084387	0.08825	0.068629	0.17583	0.091666	0.080736	0.11637	0.10407	0.16367	0.23908	0.17609	0.21626	0.44407	0.47844	0.51993	0.8448	1.0359	1.976	4.5271	9.161	11.859	8.2574	8.4322	5.7916	3.3703	2.0439	1.0905	0.69806	0.60075	0.78422	0.27773	1.2959	1.6381	2.967	3.6599	6.7776	10.535	12.653	10.118	7.1998	4.4918
P49327	1	0.032335	0.056692	0.2048	0.44859	0.52091	0.25854	0.21141	0.2217	0.22928	0.19003	0.24019	0.21457	0.25521	0.20918	0.24403	0.29166	0.35131	0.3375	0.41247	0.48397	0.60776	0.59744	0.83092	0.86199	1.1306	1.7534	3.5688	8.3251	11.59	11.982	12.142	9.6611	5.7967	3.3605	1.768	1.0749	0.68499	0.47799	0.31191	0.24644	0.20296	0.22492	0.17156	0.1513	0.17045	0.18165	0.165	0.16392
P49354-2;P49354	1	NaN	NaN	NaN	NaN	NaN	NaN	NaN	NaN	NaN	NaN	NaN	NaN	NaN	NaN	NaN	NaN	NaN	NaN	NaN	NaN	NaN	NaN	NaN	NaN	NaN	NaN	NaN	NaN	NaN	NaN	NaN	NaN	NaN	NaN	NaN	NaN	NaN	NaN	NaN	NaN	NaN	NaN	NaN	NaN	NaN	NaN	NaN	NaN
P49356;P49356-2	1	NaN	NaN	NaN	NaN	NaN	NaN	NaN	NaN	NaN	NaN	NaN	NaN	NaN	NaN	NaN	NaN	NaN	NaN	NaN	NaN	NaN	NaN	NaN	NaN	NaN	NaN	NaN	NaN	NaN	NaN	NaN	NaN	1.5039	NaN	NaN	2.2072	1.972	NaN	NaN	NaN	NaN	NaN	NaN	NaN	NaN	NaN	NaN	NaN
P49366;P49366-2;P49366-3	1	0.76706	0.095687	NaN	NaN	NaN	NaN	NaN	NaN	NaN	NaN	NaN	NaN	0.66335	NaN	NaN	NaN	NaN	0.13995	0.22022	NaN	0.095397	NaN	NaN	NaN	NaN	NaN	NaN	NaN	NaN	0.232	NaN	NaN	NaN	NaN	NaN	NaN	NaN	NaN	NaN	NaN	NaN	1.2173	1.8973	2.4996	3.2986	3.6705	3.5075	3.4562
P49407-2;P49407	1	NaN	NaN	NaN	NaN	NaN	NaN	NaN	NaN	NaN	NaN	NaN	NaN	NaN	NaN	NaN	NaN	NaN	NaN	NaN	NaN	NaN	NaN	NaN	NaN	NaN	NaN	NaN	NaN	NaN	NaN	NaN	NaN	NaN	NaN	NaN	NaN	NaN	NaN	NaN	6.5109	NaN	NaN	NaN	NaN	NaN	NaN	NaN	6.657
P49411	1	NaN	NaN	NaN	NaN	NaN	NaN	NaN	NaN	NaN	NaN	NaN	NaN	NaN	NaN	NaN	NaN	NaN	NaN	NaN	NaN	NaN	NaN	NaN	NaN	NaN	NaN	NaN	NaN	NaN	NaN	NaN	NaN	NaN	NaN	NaN	NaN	NaN	NaN	NaN	NaN	NaN	NaN	NaN	NaN	NaN	NaN	1.4576	NaN
P49419-2;P49419;P49419-3;P49419-4	1	NaN	NaN	NaN	NaN	NaN	NaN	NaN	NaN	NaN	NaN	NaN	NaN	NaN	NaN	NaN	NaN	NaN	NaN	NaN	NaN	NaN	NaN	NaN	NaN	NaN	NaN	NaN	NaN	NaN	NaN	NaN	NaN	NaN	NaN	NaN	NaN	NaN	NaN	NaN	NaN	NaN	NaN	NaN	NaN	NaN	NaN	NaN	NaN
P49585;Q9Y5K3-2;Q9Y5K3-4;Q9Y5K3-3;Q9Y5K3	1	NaN	NaN	NaN	NaN	NaN	NaN	NaN	NaN	NaN	NaN	NaN	1.3495	NaN	1.179	NaN	NaN	NaN	NaN	NaN	NaN	NaN	NaN	NaN	NaN	NaN	NaN	NaN	NaN	NaN	NaN	NaN	NaN	NaN	NaN	NaN	NaN	NaN	NaN	NaN	NaN	NaN	NaN	2.3806	2.5935	2.9359	4.3016	4.1219	3.5776
P49642	1	NaN	NaN	NaN	NaN	NaN	NaN	NaN	NaN	NaN	NaN	NaN	NaN	NaN	NaN	NaN	NaN	NaN	NaN	NaN	NaN	NaN	NaN	NaN	NaN	NaN	NaN	NaN	3.4819	4.8366	8.4494	4.6973	11.429	7.15	7.419	NaN	NaN	NaN	NaN	NaN	NaN	NaN	NaN	NaN	NaN	NaN	NaN	NaN	NaN
P49643	1	NaN	NaN	NaN	NaN	NaN	NaN	NaN	NaN	NaN	NaN	NaN	NaN	NaN	NaN	NaN	NaN	NaN	NaN	NaN	1.3302	NaN	NaN	NaN	NaN	NaN	2.7904	4.1523	14.563	4.9436	8.2282	10.634	14.255	7.6584	3.788	NaN	NaN	NaN	NaN	2.0223	NaN	NaN	NaN	NaN	NaN	NaN	NaN	NaN	NaN
P49674	1	NaN	NaN	NaN	NaN	NaN	NaN	NaN	NaN	NaN	NaN	NaN	NaN	NaN	NaN	NaN	NaN	NaN	NaN	NaN	NaN	NaN	NaN	NaN	NaN	NaN	NaN	NaN	NaN	NaN	NaN	NaN	NaN	NaN	NaN	NaN	NaN	NaN	NaN	NaN	NaN	NaN	NaN	NaN	NaN	NaN	NaN	NaN	NaN
P49711	1	NaN	NaN	NaN	NaN	NaN	NaN	NaN	NaN	NaN	NaN	NaN	NaN	NaN	NaN	NaN	NaN	NaN	NaN	NaN	NaN	NaN	NaN	NaN	NaN	NaN	NaN	NaN	NaN	NaN	NaN	NaN	NaN	NaN	NaN	NaN	NaN	NaN	NaN	NaN	NaN	NaN	NaN	NaN	NaN	NaN	NaN	NaN	NaN
P49736	1	0.076932	0.10211	0.11034	0.24804	1.0796	0.32639	0.23362	0.20663	0.15368	0.15085	0.19535	0.18587	0.17517	0.18804	0.18869	0.11459	0.1326	0.1877	0.16826	0.25037	0.30501	0.34195	0.42807	0.32713	0.38165	0.53316	0.79121	1.9745	4.2241	6.1214	10.863	9.9075	6.8961	8.7833	6.2601	3.9673	2.6523	1.9957	1.3676	0.92605	0.80707	NaN	0.84288	1.1613	1.5065	1.739	1.4242	3.3144
P49770	1	NaN	NaN	NaN	NaN	NaN	8.4601	NaN	NaN	NaN	NaN	NaN	NaN	NaN	NaN	NaN	NaN	NaN	NaN	NaN	NaN	NaN	NaN	NaN	NaN	NaN	NaN	NaN	NaN	NaN	NaN	NaN	NaN	NaN	NaN	NaN	NaN	NaN	NaN	NaN	NaN	NaN	NaN	NaN	NaN	NaN	NaN	NaN	NaN
P49790-2;P49790;P49790-3	1	NaN	NaN	NaN	1.5149	NaN	NaN	NaN	NaN	NaN	NaN	NaN	NaN	NaN	NaN	NaN	NaN	NaN	NaN	NaN	NaN	NaN	NaN	NaN	NaN	NaN	NaN	NaN	NaN	NaN	NaN	NaN	NaN	NaN	NaN	NaN	NaN	NaN	NaN	NaN	NaN	NaN	NaN	NaN	NaN	NaN	NaN	NaN	NaN
P49840	1	NaN	NaN	NaN	NaN	NaN	NaN	NaN	NaN	NaN	NaN	NaN	NaN	NaN	NaN	NaN	NaN	NaN	NaN	NaN	NaN	NaN	NaN	NaN	NaN	NaN	NaN	NaN	NaN	NaN	NaN	NaN	NaN	NaN	NaN	NaN	NaN	NaN	NaN	NaN	NaN	NaN	NaN	NaN	NaN	NaN	NaN	NaN	NaN
P49902-2;P49902	1	NaN	NaN	NaN	NaN	NaN	NaN	NaN	NaN	NaN	NaN	NaN	NaN	NaN	NaN	NaN	NaN	NaN	NaN	NaN	NaN	NaN	NaN	NaN	NaN	NaN	NaN	NaN	NaN	NaN	NaN	NaN	NaN	NaN	NaN	NaN	NaN	NaN	NaN	NaN	NaN	NaN	NaN	NaN	NaN	3.7302	NaN	NaN	NaN
P49915-2;P49915	1	NaN	NaN	NaN	NaN	1.0949	NaN	NaN	NaN	NaN	NaN	NaN	NaN	NaN	NaN	NaN	NaN	NaN	NaN	NaN	NaN	NaN	NaN	NaN	NaN	NaN	NaN	NaN	NaN	NaN	NaN	NaN	NaN	NaN	NaN	NaN	NaN	NaN	NaN	NaN	NaN	NaN	NaN	NaN	NaN	NaN	NaN	NaN	NaN
P49916-4;P49916-3;P49916-2;P49916	1	NaN	NaN	NaN	3.5815	5.8324	2.0249	NaN	NaN	NaN	NaN	NaN	NaN	NaN	NaN	NaN	NaN	NaN	NaN	NaN	NaN	NaN	NaN	NaN	NaN	NaN	NaN	NaN	NaN	NaN	NaN	NaN	NaN	NaN	NaN	NaN	NaN	NaN	NaN	NaN	NaN	NaN	NaN	NaN	NaN	NaN	NaN	NaN	NaN
P49917	1	NaN	NaN	NaN	NaN	NaN	NaN	NaN	NaN	NaN	NaN	NaN	NaN	NaN	NaN	NaN	NaN	NaN	NaN	NaN	NaN	NaN	NaN	NaN	NaN	NaN	NaN	NaN	NaN	NaN	NaN	NaN	NaN	NaN	NaN	NaN	NaN	NaN	NaN	NaN	NaN	NaN	NaN	NaN	NaN	NaN	NaN	NaN	NaN
P49959;P49959-2;P49959-3	1	NaN	NaN	NaN	5.311	5.1396	4.8466	4.0427	4.122	4.0108	3.6986	4.1238	4.7121	5.2035	5.1732	2.5018	1.9125	1.2733	NaN	NaN	NaN	NaN	NaN	NaN	NaN	NaN	NaN	NaN	NaN	NaN	NaN	NaN	NaN	NaN	NaN	NaN	NaN	NaN	NaN	NaN	NaN	NaN	NaN	NaN	NaN	NaN	NaN	NaN	NaN
P50213;P50213-2	1	0.24999	NaN	NaN	NaN	NaN	NaN	NaN	NaN	NaN	NaN	0.3541	NaN	NaN	NaN	NaN	NaN	NaN	NaN	NaN	NaN	NaN	NaN	NaN	NaN	NaN	NaN	NaN	NaN	NaN	NaN	NaN	NaN	NaN	NaN	NaN	NaN	NaN	NaN	NaN	3.791	9.4178	9.265	7.9735	8.4076	NaN	NaN	NaN	NaN
P50336	1	NaN	NaN	NaN	NaN	NaN	NaN	NaN	NaN	NaN	NaN	NaN	NaN	NaN	NaN	NaN	NaN	NaN	NaN	NaN	NaN	NaN	NaN	NaN	NaN	NaN	NaN	NaN	NaN	NaN	NaN	NaN	NaN	NaN	NaN	NaN	NaN	NaN	NaN	NaN	NaN	NaN	NaN	NaN	NaN	NaN	NaN	NaN	NaN
P50402	1	NaN	NaN	5.1926	NaN	NaN	NaN	NaN	NaN	NaN	NaN	NaN	NaN	NaN	NaN	NaN	NaN	NaN	NaN	NaN	NaN	NaN	NaN	NaN	NaN	NaN	NaN	NaN	NaN	NaN	NaN	NaN	NaN	NaN	NaN	NaN	NaN	NaN	NaN	NaN	NaN	NaN	NaN	NaN	NaN	NaN	NaN	NaN	NaN
P50479	1	NaN	NaN	NaN	NaN	NaN	NaN	NaN	NaN	NaN	NaN	NaN	NaN	NaN	NaN	NaN	NaN	NaN	NaN	NaN	NaN	NaN	NaN	NaN	NaN	NaN	NaN	NaN	NaN	NaN	NaN	NaN	NaN	NaN	NaN	NaN	NaN	NaN	NaN	NaN	NaN	NaN	NaN	NaN	NaN	NaN	NaN	NaN	NaN
P50502;Q8NFI4	1	NaN	0.26366	NaN	0.15367	NaN	NaN	NaN	0.24238	NaN	NaN	NaN	NaN	NaN	NaN	NaN	0.22802	0.14986	0.097915	0.11872	0.16372	0.13225	0.25793	0.20941	0.18687	0.20812	NaN	0.2156	0.14327	NaN	0.19196	0.19193	0.17164	0.17064	NaN	0.20792	NaN	NaN	0.7327	0.92539	1.0284	0.90316	1.2875	4.6071	13.734	18.161	20.223	16.908	13.328
P50542-3;P50542;P50542-4;P50542-2	1	NaN	NaN	NaN	NaN	NaN	NaN	NaN	NaN	NaN	NaN	NaN	NaN	NaN	NaN	NaN	NaN	NaN	NaN	NaN	NaN	NaN	NaN	NaN	NaN	NaN	NaN	NaN	NaN	NaN	NaN	NaN	NaN	NaN	NaN	NaN	NaN	NaN	NaN	NaN	2.8991	NaN	NaN	NaN	NaN	NaN	NaN	NaN	NaN
P50570-3;P50570-4;P50570-2;P50570-5;P50570	1	NaN	NaN	NaN	NaN	NaN	NaN	NaN	NaN	NaN	NaN	NaN	NaN	NaN	NaN	NaN	NaN	NaN	NaN	NaN	NaN	NaN	NaN	1.3911	1.2427	4.0932	2.6328	NaN	2.6311	2.8182	2.7305	2.8679	6.6949	9.0607	7.3073	9.9041	4.9213	3.78	NaN	1.9619	NaN	NaN	NaN	NaN	NaN	NaN	NaN	NaN	NaN
P50579;P50579-3;P50579-2	1	NaN	NaN	NaN	4.2254	NaN	4.2251	2.6142	1.4225	1.6039	1.6905	1.9077	2.6134	2.0908	1.9624	1.4919	1.5984	1.9733	NaN	1.9161	1.5029	1.974	NaN	2.052	2.562	2.5267	NaN	2.175	2.4054	1.8735	NaN	NaN	NaN	NaN	NaN	2.1997	2.5912	1.7206	2.988	NaN	1.74	1.7475	NaN	3.7347	2.3562	3.3564	4.4974	3.5723	4.0408
P50613	1	NaN	NaN	NaN	NaN	NaN	NaN	NaN	NaN	NaN	NaN	NaN	NaN	NaN	NaN	NaN	NaN	NaN	NaN	NaN	NaN	NaN	NaN	NaN	NaN	NaN	NaN	NaN	NaN	NaN	NaN	NaN	NaN	NaN	NaN	NaN	NaN	NaN	NaN	NaN	NaN	NaN	NaN	NaN	NaN	NaN	NaN	5.6837	NaN
P50748	1	NaN	NaN	NaN	NaN	NaN	NaN	NaN	NaN	NaN	NaN	NaN	NaN	NaN	NaN	NaN	3.8909	2.4588	3.4731	2.5129	NaN	NaN	NaN	NaN	NaN	NaN	NaN	NaN	NaN	NaN	NaN	NaN	NaN	NaN	NaN	NaN	NaN	NaN	NaN	NaN	NaN	NaN	NaN	NaN	NaN	NaN	NaN	NaN	NaN
P50750;P50750-2	1	NaN	NaN	NaN	NaN	NaN	NaN	NaN	NaN	NaN	NaN	NaN	NaN	NaN	NaN	NaN	NaN	4.2175	NaN	NaN	NaN	NaN	NaN	NaN	NaN	NaN	NaN	NaN	NaN	2.7114	NaN	NaN	NaN	NaN	NaN	NaN	NaN	NaN	NaN	NaN	NaN	NaN	NaN	NaN	NaN	NaN	NaN	NaN	NaN
P50851	1	NaN	NaN	NaN	NaN	NaN	NaN	NaN	NaN	NaN	NaN	NaN	NaN	NaN	NaN	NaN	1.5078	1.3422	1.8481	NaN	2.0126	2.1889	2.2274	2.4671	5.034	4.6782	5.4583	5.5043	1.7629	3.1167	NaN	NaN	NaN	NaN	NaN	NaN	NaN	NaN	NaN	NaN	NaN	NaN	NaN	NaN	NaN	NaN	NaN	NaN	NaN
P50851-2	1	NaN	NaN	NaN	NaN	NaN	NaN	NaN	NaN	NaN	NaN	NaN	NaN	NaN	NaN	NaN	NaN	NaN	NaN	NaN	NaN	NaN	NaN	NaN	NaN	NaN	NaN	NaN	NaN	NaN	NaN	NaN	NaN	NaN	NaN	NaN	NaN	NaN	NaN	NaN	NaN	NaN	NaN	NaN	NaN	NaN	NaN	NaN	NaN
P51003	1	NaN	0.19472	NaN	NaN	NaN	NaN	0.31365	NaN	0.29043	NaN	NaN	NaN	NaN	NaN	NaN	NaN	0.37075	0.24328	0.29289	0.30747	NaN	NaN	NaN	0.29809	0.31299	NaN	0.36715	NaN	NaN	NaN	NaN	0.81869	NaN	NaN	0.78848	NaN	NaN	NaN	NaN	1.1796	3.6609	2.7957	11.035	8.226	8.5759	5.3269	4.72	4.1863
P51114;P51114-3;P51114-2	1	NaN	NaN	4.6093	18.878	7.4969	11.778	1.9644	NaN	NaN	NaN	NaN	NaN	NaN	NaN	NaN	NaN	NaN	NaN	NaN	NaN	NaN	NaN	NaN	NaN	NaN	NaN	NaN	NaN	NaN	NaN	NaN	NaN	NaN	NaN	NaN	NaN	NaN	NaN	NaN	NaN	NaN	NaN	NaN	NaN	NaN	NaN	NaN	NaN
P51116	1	NaN	NaN	9.8395	10.691	1.5959	3.8302	2.378	NaN	NaN	NaN	NaN	NaN	NaN	NaN	NaN	NaN	NaN	NaN	NaN	NaN	NaN	NaN	NaN	NaN	NaN	NaN	NaN	NaN	NaN	NaN	NaN	NaN	NaN	NaN	NaN	NaN	NaN	NaN	NaN	NaN	NaN	NaN	NaN	NaN	NaN	NaN	NaN	NaN
P51553-2;P51553	1	NaN	NaN	NaN	NaN	NaN	NaN	NaN	NaN	NaN	NaN	NaN	NaN	NaN	NaN	NaN	NaN	NaN	NaN	NaN	NaN	NaN	NaN	NaN	NaN	NaN	NaN	NaN	NaN	NaN	NaN	NaN	NaN	NaN	NaN	NaN	NaN	NaN	NaN	NaN	NaN	NaN	NaN	6.8597	9.1598	NaN	NaN	NaN	NaN
P51610;P51610-2;P51610-4	1	0.66974	0.19347	0.98886	NaN	6.697	5.3679	3.544	5.1677	2.6857	2.9917	2.4035	2.4732	2.5467	2.5831	3.2648	4.8754	6.5551	4.414	5.2952	4.2957	3.4988	2.4297	2.211	NaN	1.5446	NaN	NaN	NaN	1.1142	NaN	NaN	NaN	NaN	1.4183	1.3014	1.3171	0.67875	NaN	NaN	NaN	NaN	NaN	NaN	NaN	NaN	NaN	NaN	NaN
P51858;P51858-2;P51858-3	1	0.12497	NaN	NaN	NaN	NaN	NaN	NaN	NaN	NaN	NaN	NaN	NaN	0.20586	0.13265	0.19808	0.46435	NaN	0.34792	0.34557	NaN	NaN	0.92386	NaN	0.16049	0.14577	NaN	0.1747	0.88523	NaN	0.70975	0.94225	0.31209	0.96004	NaN	NaN	0.65187	NaN	NaN	NaN	1.1083	1.4958	NaN	1.6598	1.8785	NaN	NaN	NaN	NaN
P51948-2;P51948	1	NaN	NaN	NaN	NaN	NaN	NaN	NaN	NaN	NaN	NaN	NaN	NaN	NaN	NaN	NaN	NaN	NaN	NaN	NaN	NaN	NaN	NaN	NaN	NaN	NaN	NaN	NaN	NaN	NaN	NaN	NaN	NaN	NaN	NaN	NaN	NaN	NaN	NaN	NaN	NaN	NaN	NaN	NaN	NaN	NaN	NaN	NaN	4.9613
P52272-2;P52272	1	NaN	NaN	5.317	8.4732	13.715	14.554	5.2346	NaN	NaN	1.9339	1.9	1.7085	1.1003	NaN	NaN	NaN	0.39229	NaN	0.40012	0.36036	NaN	NaN	NaN	NaN	NaN	NaN	NaN	NaN	NaN	NaN	NaN	NaN	NaN	NaN	NaN	NaN	NaN	NaN	NaN	NaN	NaN	NaN	NaN	NaN	NaN	NaN	NaN	NaN
P52292	1	0.066677	0.097168	0.42481	NaN	2.0428	1.0838	0.75346	0.59443	0.55949	0.54045	0.64577	0.57923	0.69689	0.7589	0.7985	0.99371	1.146	0.89378	1.021	1.0043	1.019	0.94161	1.1812	1.2023	1.4657	1.4975	1.4816	1.8873	1.9309	1.8998	2.3645	2.4472	2.1639	2.5324	2.7235	3.0386	2.8251	2.3646	1.7484	1.9551	3.9926	3.1169	1.8595	1.0157	0.78136	0.62692	0.52537	0.4716
P52294	1	NaN	NaN	NaN	NaN	NaN	NaN	NaN	NaN	NaN	NaN	NaN	NaN	NaN	NaN	NaN	NaN	NaN	NaN	NaN	NaN	NaN	NaN	NaN	NaN	NaN	NaN	NaN	NaN	NaN	NaN	NaN	NaN	NaN	NaN	NaN	NaN	NaN	NaN	NaN	NaN	NaN	NaN	NaN	NaN	NaN	NaN	NaN	NaN
P52298;P52298-3;P52298-2	1	NaN	NaN	NaN	3.0261	NaN	NaN	1.8832	NaN	NaN	NaN	NaN	NaN	NaN	NaN	NaN	NaN	NaN	NaN	NaN	NaN	NaN	NaN	NaN	NaN	2.008	NaN	NaN	NaN	NaN	NaN	NaN	NaN	NaN	NaN	NaN	NaN	4.7782	NaN	NaN	2.4034	NaN	NaN	NaN	NaN	NaN	NaN	NaN	NaN
P52306-4;P52306;P52306-5;P52306-6;P52306-2;P52306-3	1	NaN	NaN	NaN	NaN	NaN	NaN	NaN	NaN	NaN	NaN	NaN	NaN	NaN	NaN	NaN	NaN	NaN	NaN	NaN	NaN	NaN	NaN	NaN	NaN	NaN	NaN	NaN	NaN	NaN	NaN	NaN	NaN	NaN	NaN	NaN	NaN	NaN	NaN	NaN	NaN	NaN	NaN	NaN	NaN	NaN	NaN	NaN	NaN
P52565;P52565-2	1	NaN	NaN	2.2598	NaN	NaN	NaN	NaN	NaN	NaN	NaN	NaN	NaN	NaN	1.3897	1.4123	NaN	NaN	1.2975	NaN	NaN	NaN	NaN	NaN	NaN	NaN	NaN	NaN	NaN	NaN	NaN	NaN	NaN	NaN	NaN	NaN	NaN	NaN	NaN	NaN	NaN	NaN	NaN	NaN	NaN	NaN	NaN	NaN	NaN
P52594-2;P52594-3;P52594;P52594-4	1	NaN	NaN	NaN	NaN	NaN	NaN	NaN	NaN	NaN	NaN	NaN	NaN	NaN	NaN	NaN	NaN	NaN	NaN	NaN	NaN	NaN	NaN	NaN	NaN	NaN	NaN	NaN	NaN	NaN	NaN	NaN	NaN	NaN	NaN	NaN	NaN	NaN	NaN	NaN	NaN	NaN	NaN	NaN	8.9757	8.3302	21.245	9.0146	NaN
P52597	1	NaN	NaN	2.9604	5.652	4.9258	5.3324	2.9366	2.0132	1.8384	1.9917	2.0649	2.112	NaN	0.91579	NaN	0.64558	NaN	NaN	0.73189	0.86693	0.83669	0.88282	NaN	NaN	NaN	NaN	NaN	NaN	NaN	NaN	NaN	NaN	NaN	NaN	NaN	NaN	NaN	NaN	NaN	NaN	NaN	NaN	NaN	NaN	NaN	3.0895	4.4647	4.1628
P52701;P52701-3;P52701-4;P52701-2	1	NaN	0.3072	NaN	NaN	NaN	NaN	NaN	NaN	NaN	NaN	NaN	NaN	NaN	NaN	NaN	NaN	NaN	NaN	NaN	NaN	NaN	NaN	NaN	NaN	NaN	NaN	NaN	NaN	1.6349	NaN	NaN	2.4542	NaN	NaN	2.2341	3.5362	9.5624	10.716	7.2953	11.685	5.6077	NaN	4.0409	3.8598	NaN	NaN	1.0067	1.4279
P52732	1	NaN	NaN	NaN	NaN	NaN	NaN	NaN	NaN	NaN	4.7682	4.5127	NaN	NaN	NaN	NaN	NaN	NaN	NaN	NaN	NaN	NaN	NaN	NaN	NaN	NaN	NaN	NaN	NaN	NaN	NaN	NaN	NaN	NaN	NaN	NaN	NaN	NaN	NaN	NaN	NaN	NaN	NaN	NaN	NaN	NaN	NaN	NaN	NaN
P52789	1	NaN	NaN	NaN	NaN	NaN	NaN	NaN	NaN	NaN	NaN	NaN	NaN	NaN	NaN	NaN	NaN	NaN	NaN	NaN	NaN	NaN	NaN	NaN	NaN	NaN	NaN	NaN	NaN	NaN	NaN	NaN	NaN	NaN	NaN	NaN	NaN	NaN	NaN	NaN	NaN	NaN	NaN	NaN	NaN	NaN	NaN	NaN	NaN
P52907	1	0.1019	0.20681	1.3153	2.0324	1.5405	0.93499	0.57298	0.51765	0.58385	0.67554	0.68272	0.69135	0.82185	0.87184	1.5436	2.0399	1.6103	1.1276	0.91936	0.71651	0.54128	0.58099	NaN	0.5708	0.76126	0.60162	0.55572	0.6356	0.55836	0.53972	0.68911	0.71388	0.6534	NaN	0.7968	0.77768	0.76995	0.82884	0.84962	0.84693	0.99996	NaN	NaN	1.1932	1.6823	1.9614	2.3299	2.8953
P52943;P52943-2	1	NaN	NaN	NaN	NaN	NaN	NaN	NaN	NaN	NaN	NaN	NaN	NaN	NaN	NaN	NaN	NaN	NaN	NaN	NaN	NaN	NaN	NaN	NaN	NaN	NaN	NaN	NaN	NaN	NaN	NaN	NaN	NaN	NaN	NaN	NaN	NaN	NaN	NaN	NaN	NaN	NaN	NaN	NaN	NaN	1.8046	NaN	NaN	3.6603
P52948-6;P52948-2;P52948-5;P52948	1	NaN	NaN	NaN	NaN	NaN	NaN	NaN	NaN	NaN	NaN	NaN	NaN	NaN	NaN	NaN	NaN	NaN	NaN	NaN	NaN	NaN	NaN	NaN	NaN	NaN	NaN	NaN	NaN	NaN	NaN	NaN	NaN	NaN	NaN	NaN	NaN	NaN	NaN	NaN	NaN	NaN	NaN	NaN	NaN	NaN	NaN	NaN	NaN
P53041	1	NaN	NaN	NaN	NaN	NaN	NaN	NaN	NaN	NaN	NaN	NaN	NaN	NaN	NaN	NaN	NaN	NaN	NaN	NaN	NaN	NaN	NaN	NaN	NaN	NaN	NaN	NaN	NaN	1.8571	3.3503	5.5702	3.7254	2.3165	NaN	NaN	NaN	NaN	NaN	NaN	NaN	NaN	NaN	NaN	NaN	NaN	NaN	NaN	NaN
P53367-2;P53367;P53367-3	1	NaN	NaN	NaN	NaN	NaN	NaN	NaN	NaN	NaN	NaN	NaN	NaN	NaN	NaN	NaN	NaN	NaN	NaN	NaN	NaN	NaN	NaN	NaN	NaN	NaN	NaN	NaN	NaN	NaN	NaN	NaN	NaN	NaN	2.086	NaN	NaN	NaN	NaN	NaN	2.24	2.8847	NaN	NaN	NaN	NaN	NaN	NaN	NaN
P53384-2;P53384	1	NaN	NaN	NaN	NaN	NaN	NaN	NaN	NaN	NaN	NaN	NaN	NaN	NaN	NaN	NaN	NaN	NaN	NaN	NaN	NaN	NaN	NaN	NaN	NaN	NaN	0.7634	NaN	NaN	NaN	NaN	NaN	NaN	NaN	NaN	NaN	NaN	1.1934	NaN	NaN	NaN	NaN	NaN	2.1532	NaN	NaN	1.8663	3.2594	3.811
P53396-2;P53396;P53396-3	1	0.032307	0.02933	0.075138	0.19141	0.29984	0.1559	0.10775	0.089897	0.098693	0.091096	0.10887	0.15093	0.096897	0.084198	0.095065	0.12016	0.15332	0.15081	0.20012	0.26048	0.39631	0.39484	0.50818	0.47748	0.64024	0.67215	0.67955	0.94252	1.1864	1.5226	3.0127	6.0185	10.578	16.445	15.648	14.63	9.7248	5.7267	2.9988	1.5939	1.0219	0.43003	0.39679	0.35896	0.21727	0.18855	0.18752	0.17483
P53609-2;P53609	1	NaN	NaN	NaN	NaN	NaN	NaN	NaN	NaN	NaN	NaN	NaN	NaN	NaN	NaN	NaN	NaN	NaN	NaN	NaN	NaN	NaN	NaN	NaN	NaN	NaN	NaN	NaN	NaN	NaN	NaN	NaN	NaN	NaN	NaN	NaN	NaN	NaN	NaN	NaN	NaN	NaN	NaN	NaN	NaN	NaN	NaN	NaN	NaN
P53618	1	NaN	NaN	NaN	NaN	NaN	NaN	NaN	NaN	NaN	NaN	NaN	NaN	0.73839	NaN	NaN	NaN	NaN	NaN	NaN	3.4569	16.607	14.895	7.8166	6.9163	4.0839	NaN	NaN	NaN	NaN	NaN	NaN	NaN	NaN	NaN	NaN	NaN	NaN	NaN	NaN	NaN	NaN	NaN	NaN	NaN	NaN	NaN	NaN	NaN
P53621;P53621-2	1	0.2026	0.25471	1.1379	2.8952	4.2485	1.709	1.1108	NaN	NaN	NaN	0.76818	0.75672	NaN	0.58622	0.74174	0.68584	0.82443	0.76416	1.2247	5.0345	13.477	13.777	10.425	6.3813	3.4897	2.119	1.245	0.86166	0.71458	0.52651	NaN	NaN	NaN	NaN	NaN	NaN	NaN	NaN	NaN	NaN	NaN	NaN	NaN	NaN	NaN	NaN	NaN	NaN
P53634	1	0.20542	NaN	NaN	NaN	NaN	NaN	NaN	NaN	NaN	NaN	NaN	NaN	NaN	NaN	NaN	NaN	NaN	NaN	NaN	NaN	NaN	NaN	NaN	NaN	NaN	NaN	NaN	NaN	NaN	NaN	NaN	NaN	NaN	NaN	NaN	NaN	NaN	NaN	NaN	NaN	NaN	NaN	NaN	NaN	NaN	NaN	NaN	3.014
P53990-2;P53990-3;P53990;P53990-4;P53990-5	1	NaN	NaN	NaN	NaN	NaN	NaN	NaN	NaN	NaN	NaN	NaN	NaN	NaN	NaN	NaN	NaN	NaN	NaN	NaN	NaN	NaN	NaN	NaN	NaN	NaN	NaN	NaN	NaN	NaN	NaN	NaN	NaN	NaN	NaN	NaN	NaN	NaN	NaN	NaN	NaN	NaN	NaN	NaN	NaN	NaN	NaN	NaN	NaN
P54105	1	NaN	NaN	NaN	0.22496	NaN	NaN	NaN	NaN	NaN	NaN	NaN	0.34179	NaN	NaN	0.17573	NaN	0.31324	NaN	NaN	0.63308	NaN	NaN	NaN	NaN	1.7576	NaN	NaN	1.5518	NaN	NaN	0.62793	NaN	0.61081	0.81949	0.88001	0.96944	1.0577	1.219	1.3541	NaN	NaN	NaN	2.468	NaN	3.2782	3.2741	2.9445	4.3088
P54198-2;P54198	1	NaN	NaN	NaN	NaN	NaN	NaN	NaN	NaN	NaN	NaN	NaN	NaN	NaN	NaN	NaN	NaN	NaN	NaN	NaN	NaN	NaN	NaN	NaN	NaN	NaN	NaN	NaN	NaN	NaN	NaN	NaN	NaN	NaN	NaN	NaN	NaN	NaN	NaN	NaN	NaN	NaN	NaN	NaN	NaN	NaN	NaN	NaN	NaN
P54252-5;P54252-3;P54252-4;P54252-2;P54252	1	NaN	NaN	NaN	NaN	NaN	NaN	NaN	NaN	NaN	NaN	NaN	NaN	NaN	NaN	NaN	NaN	NaN	NaN	NaN	NaN	NaN	NaN	NaN	NaN	NaN	NaN	NaN	NaN	NaN	NaN	NaN	NaN	NaN	NaN	NaN	NaN	NaN	NaN	NaN	NaN	NaN	NaN	NaN	NaN	NaN	NaN	NaN	NaN
P54646;Q13131;Q13131-2	1	NaN	NaN	NaN	NaN	NaN	NaN	NaN	NaN	NaN	NaN	NaN	NaN	NaN	NaN	NaN	NaN	NaN	NaN	NaN	NaN	NaN	NaN	NaN	NaN	NaN	NaN	NaN	NaN	NaN	NaN	NaN	NaN	NaN	NaN	NaN	NaN	NaN	NaN	NaN	NaN	NaN	NaN	NaN	NaN	NaN	NaN	NaN	NaN
P54652	1	NaN	NaN	NaN	NaN	NaN	NaN	NaN	NaN	NaN	NaN	NaN	NaN	NaN	NaN	NaN	NaN	NaN	NaN	NaN	NaN	NaN	NaN	NaN	NaN	NaN	NaN	NaN	NaN	NaN	NaN	NaN	NaN	NaN	NaN	NaN	NaN	NaN	NaN	NaN	NaN	NaN	NaN	NaN	3.0129	NaN	1.5972	NaN	NaN
P54687-3;P54687-4;P54687;P54687-2	1	NaN	NaN	NaN	NaN	NaN	NaN	NaN	NaN	NaN	NaN	NaN	NaN	NaN	NaN	NaN	NaN	NaN	NaN	NaN	NaN	NaN	NaN	NaN	NaN	NaN	NaN	NaN	NaN	NaN	NaN	NaN	NaN	NaN	NaN	NaN	NaN	2.1813	NaN	NaN	NaN	NaN	NaN	NaN	NaN	NaN	NaN	NaN	5.5216
P54687-5	1	NaN	0.17278	NaN	NaN	NaN	0.43575	NaN	0.25433	NaN	NaN	NaN	NaN	NaN	NaN	NaN	0.40329	NaN	0.37629	NaN	NaN	NaN	NaN	NaN	0.78465	NaN	1.0102	1.0026	1.0679	1.1755	1.1062	1.3572	NaN	NaN	2.1569	2.0975	2.2476	2.1319	2.7274	NaN	2.7716	3.5781	NaN	3.589	3.1369	4.9829	6.3119	5.9791	5.7444
P54802	1	NaN	NaN	NaN	NaN	NaN	NaN	NaN	NaN	NaN	NaN	NaN	NaN	NaN	NaN	NaN	NaN	NaN	NaN	NaN	NaN	NaN	NaN	NaN	NaN	NaN	NaN	NaN	NaN	NaN	NaN	NaN	NaN	NaN	NaN	NaN	NaN	NaN	NaN	NaN	NaN	NaN	NaN	NaN	NaN	6.0362	8.239	16.224	NaN
P54886-2;P54886	1	NaN	NaN	NaN	NaN	NaN	NaN	0.98135	NaN	NaN	NaN	NaN	NaN	0.73361	0.61508	NaN	NaN	1.1099	0.855	0.58557	NaN	NaN	0.41388	NaN	NaN	NaN	NaN	0.53856	0.91911	NaN	NaN	NaN	NaN	NaN	NaN	NaN	1.3409	1.3597	1.7736	2.1759	2.5415	2.526	NaN	3.2837	4.5579	6.1562	6.4006	5.8376	3.3169
P55039	1	NaN	NaN	NaN	NaN	NaN	NaN	NaN	NaN	NaN	NaN	NaN	NaN	NaN	NaN	NaN	NaN	NaN	NaN	NaN	NaN	NaN	NaN	NaN	NaN	NaN	NaN	NaN	NaN	NaN	NaN	NaN	NaN	NaN	NaN	NaN	NaN	NaN	NaN	NaN	NaN	NaN	NaN	NaN	NaN	NaN	NaN	NaN	NaN
P55081	1	NaN	NaN	NaN	NaN	NaN	NaN	NaN	NaN	NaN	NaN	NaN	NaN	NaN	NaN	NaN	NaN	NaN	NaN	NaN	NaN	NaN	NaN	NaN	NaN	NaN	NaN	NaN	NaN	NaN	NaN	NaN	NaN	NaN	NaN	NaN	NaN	NaN	NaN	NaN	NaN	NaN	NaN	NaN	NaN	NaN	NaN	NaN	NaN
P55084-2;P55084	1	NaN	NaN	NaN	NaN	NaN	NaN	NaN	NaN	NaN	NaN	NaN	1.242	NaN	NaN	NaN	NaN	NaN	NaN	1.0274	NaN	NaN	NaN	NaN	1.398	NaN	NaN	NaN	NaN	NaN	NaN	NaN	NaN	NaN	NaN	NaN	NaN	NaN	NaN	NaN	NaN	NaN	NaN	NaN	NaN	NaN	NaN	NaN	NaN
P55209-2;P55209;P55209-3	1	NaN	0.023531	NaN	NaN	0.85139	0.48525	0.19959	0.20446	0.18942	0.18008	0.19313	0.29244	0.22871	0.14902	NaN	0.12534	0.14214	NaN	0.25045	0.20767	0.26479	0.29316	NaN	1.1873	0.47795	0.61257	NaN	1.0336	1.2094	1.232	1.6751	1.4637	1.7101	NaN	1.8406	1.5986	1.5544	2.4421	3.3287	3.9377	5.353	4.7798	5.7866	6.0532	6.0226	4.8761	3.8986	1.5114
P55265-5;P55265-3;P55265-2;P55265;P55265-4	1	NaN	NaN	5.2415	8.8747	4.5534	4.6927	4.2599	NaN	NaN	NaN	NaN	NaN	NaN	NaN	NaN	NaN	NaN	NaN	NaN	NaN	NaN	NaN	NaN	NaN	NaN	NaN	NaN	NaN	NaN	NaN	NaN	NaN	NaN	NaN	NaN	NaN	NaN	NaN	NaN	NaN	NaN	NaN	NaN	NaN	NaN	NaN	NaN	NaN
P55769	1	NaN	NaN	NaN	NaN	3.9239	3.9935	3.9538	NaN	NaN	NaN	2.4033	NaN	NaN	NaN	NaN	NaN	NaN	NaN	NaN	NaN	NaN	NaN	NaN	NaN	NaN	NaN	NaN	NaN	NaN	NaN	NaN	NaN	NaN	NaN	NaN	NaN	NaN	NaN	NaN	NaN	NaN	NaN	NaN	NaN	NaN	NaN	NaN	NaN
P55884;P55884-2	1	0.12777	0.5818	0.38726	1.0852	NaN	NaN	1.1671	2.0919	3.4188	2.6783	2.8769	3.0995	3.3233	2.6845	1.7121	0.93281	0.76258	0.56381	0.5117	0.65538	0.7603	0.63266	NaN	0.60525	0.60655	0.70511	0.61949	NaN	0.79393	1.1293	3.4189	5.4493	9.7756	8.5407	6.3995	3.9231	2.9724	2.7235	2.0986	1.94	2.0332	NaN	NaN	0.50778	0.57681	0.47818	NaN	0.49048
P55957;P55957-2	1	NaN	NaN	NaN	NaN	NaN	NaN	NaN	NaN	NaN	NaN	NaN	NaN	NaN	NaN	NaN	NaN	NaN	NaN	NaN	NaN	NaN	NaN	NaN	NaN	NaN	NaN	NaN	NaN	NaN	NaN	NaN	NaN	NaN	NaN	NaN	NaN	NaN	NaN	NaN	NaN	NaN	NaN	NaN	NaN	NaN	NaN	NaN	NaN
P56377;P56377-2	1	NaN	NaN	NaN	NaN	NaN	NaN	NaN	NaN	NaN	NaN	NaN	NaN	NaN	NaN	NaN	NaN	NaN	NaN	NaN	NaN	NaN	NaN	NaN	NaN	NaN	NaN	NaN	NaN	NaN	NaN	NaN	NaN	NaN	4.5368	6.1539	NaN	NaN	NaN	NaN	NaN	NaN	NaN	NaN	NaN	NaN	NaN	NaN	NaN
P56524;P56524-2	1	NaN	NaN	NaN	NaN	NaN	NaN	NaN	NaN	NaN	NaN	NaN	NaN	NaN	NaN	NaN	NaN	NaN	NaN	NaN	NaN	NaN	NaN	NaN	NaN	NaN	3.2044	4.3944	3.3337	6.787	6.0149	5.9168	5.6932	NaN	NaN	2.8642	NaN	NaN	2.3337	NaN	NaN	NaN	NaN	NaN	NaN	NaN	NaN	NaN	NaN
P56537	1	NaN	NaN	NaN	NaN	NaN	NaN	1.1501	NaN	NaN	NaN	NaN	NaN	NaN	NaN	NaN	NaN	NaN	NaN	NaN	NaN	NaN	NaN	NaN	NaN	NaN	NaN	NaN	NaN	NaN	NaN	NaN	NaN	NaN	NaN	NaN	NaN	NaN	NaN	NaN	NaN	NaN	NaN	NaN	NaN	NaN	NaN	NaN	NaN
P56545-2;P56545	1	NaN	NaN	NaN	NaN	NaN	NaN	NaN	NaN	NaN	NaN	NaN	NaN	NaN	NaN	NaN	NaN	NaN	NaN	NaN	NaN	NaN	NaN	NaN	NaN	NaN	NaN	NaN	NaN	NaN	NaN	NaN	NaN	NaN	NaN	NaN	NaN	NaN	NaN	NaN	1.1617	NaN	NaN	NaN	NaN	2.6966	NaN	5.0786	5.7336
P56945-5;P56945-8;P56945;P56945-7;P56945-3;P56945-2;P56945-6;P56945-4	1	NaN	NaN	NaN	NaN	NaN	NaN	NaN	NaN	NaN	NaN	NaN	NaN	NaN	NaN	NaN	NaN	NaN	NaN	NaN	NaN	NaN	NaN	NaN	NaN	NaN	NaN	NaN	NaN	NaN	NaN	NaN	NaN	NaN	2.6309	2.8165	3.8963	3.6423	NaN	NaN	NaN	NaN	NaN	NaN	NaN	NaN	NaN	NaN	NaN
P57678	1	NaN	NaN	NaN	NaN	NaN	NaN	NaN	1.176	NaN	NaN	NaN	NaN	NaN	NaN	NaN	NaN	NaN	NaN	NaN	NaN	NaN	NaN	NaN	NaN	NaN	NaN	NaN	NaN	NaN	NaN	NaN	NaN	NaN	NaN	NaN	NaN	NaN	NaN	NaN	NaN	NaN	NaN	NaN	NaN	NaN	NaN	NaN	NaN
P57737-4;P57737;P57737-2	1	0.19227	0.10476	0.29876	NaN	0.68105	NaN	NaN	0.34305	0.42885	NaN	0.32858	NaN	NaN	0.3539	0.29689	0.25515	0.36928	0.24862	0.38761	0.41951	NaN	0.56454	NaN	0.53672	0.43885	0.37979	0.39053	0.32554	0.38572	0.29279	0.36549	0.34277	0.34942	0.44236	0.41991	NaN	NaN	0.501	0.63845	NaN	NaN	NaN	NaN	NaN	0.91328	1.574	4.1208	9.2939
P58107	1	NaN	NaN	NaN	NaN	NaN	NaN	NaN	NaN	NaN	NaN	NaN	NaN	NaN	NaN	NaN	NaN	NaN	2.0744	1.6017	2.6458	NaN	NaN	NaN	NaN	NaN	NaN	NaN	NaN	NaN	NaN	NaN	NaN	NaN	NaN	NaN	NaN	NaN	NaN	NaN	NaN	NaN	NaN	NaN	NaN	NaN	NaN	NaN	NaN
P59768	1	NaN	NaN	NaN	NaN	NaN	NaN	NaN	NaN	NaN	NaN	NaN	NaN	NaN	NaN	NaN	NaN	NaN	NaN	NaN	NaN	NaN	NaN	NaN	NaN	NaN	NaN	NaN	NaN	NaN	NaN	NaN	NaN	NaN	NaN	NaN	NaN	NaN	NaN	NaN	NaN	NaN	NaN	NaN	NaN	NaN	NaN	NaN	NaN
P59780;Q7Z6K5-2	1	NaN	NaN	NaN	NaN	NaN	NaN	NaN	NaN	NaN	NaN	NaN	NaN	NaN	NaN	NaN	4.5603	NaN	NaN	NaN	NaN	NaN	NaN	NaN	NaN	NaN	NaN	NaN	NaN	NaN	NaN	NaN	NaN	NaN	NaN	NaN	NaN	NaN	NaN	NaN	NaN	NaN	NaN	NaN	NaN	NaN	NaN	NaN	NaN
P59998;P59998-3;P59998-2	1	0.067336	NaN	0.23037	NaN	NaN	NaN	NaN	NaN	NaN	0.17083	NaN	0.24237	NaN	NaN	NaN	NaN	0.27555	0.15817	NaN	NaN	0.11516	NaN	NaN	NaN	NaN	NaN	0.11554	NaN	NaN	NaN	NaN	NaN	NaN	NaN	NaN	NaN	NaN	NaN	NaN	NaN	NaN	NaN	NaN	NaN	0.41086	1.1966	4.3104	8.0437
P60006;P60006-2	1	NaN	NaN	NaN	NaN	NaN	NaN	NaN	NaN	NaN	NaN	NaN	NaN	NaN	NaN	NaN	NaN	NaN	NaN	NaN	NaN	NaN	NaN	NaN	NaN	NaN	NaN	NaN	NaN	NaN	NaN	NaN	NaN	NaN	NaN	NaN	NaN	NaN	NaN	NaN	NaN	NaN	NaN	NaN	NaN	NaN	NaN	NaN	NaN
P60228	1	NaN	NaN	NaN	NaN	NaN	NaN	6.1617	8.8075	9.2803	4.5103	8.7131	11.457	7.9653	11.423	5.0443	4.6923	2.3815	NaN	NaN	NaN	NaN	NaN	NaN	NaN	NaN	NaN	NaN	NaN	0.98891	NaN	NaN	NaN	NaN	NaN	NaN	NaN	NaN	NaN	NaN	NaN	NaN	NaN	NaN	NaN	NaN	NaN	NaN	NaN
P60510	1	NaN	NaN	NaN	NaN	NaN	NaN	NaN	NaN	NaN	NaN	NaN	NaN	NaN	NaN	NaN	NaN	NaN	NaN	NaN	NaN	NaN	1.8987	NaN	3.8479	1.9628	3.3854	NaN	NaN	NaN	NaN	NaN	NaN	NaN	NaN	NaN	NaN	NaN	NaN	NaN	NaN	NaN	NaN	NaN	NaN	NaN	NaN	NaN	NaN
P60660-2;P60660	1	NaN	NaN	0.64051	NaN	NaN	0.78293	0.64421	0.63152	0.74408	0.7737	0.85997	0.86261	0.89004	5.2555	15.6	11.985	3.6942	1.9846	1.2392	0.95188	0.86541	0.81536	NaN	0.73354	0.88485	0.89806	0.83588	0.89135	0.93516	NaN	NaN	NaN	NaN	1.2592	1.3159	1.0378	0.90492	0.69078	NaN	0.65915	NaN	NaN	NaN	NaN	NaN	0.49425	NaN	NaN
P60709	1	0.049066	0.63441	12.742	12.512	9.7342	4.0931	2.7612	1.8872	1.281	1.4005	1.4106	1.4673	1.2816	1.1569	1.2475	1.3371	1.2825	1.1247	1.3783	1.4972	1.6439	1.3672	1.794	1.7173	1.8871	1.9053	1.8639	2.2113	3.2325	4.3613	6.242	6.7197	5.9759	4.6741	3.469	3.0987	2.6964	2.8071	2.8822	2.8736	3.2382	2.8441	3.502	3.506	3.5217	3.5794	3.9269	3.9739
P60842;P60842-2	1	NaN	NaN	NaN	NaN	NaN	NaN	NaN	NaN	NaN	NaN	NaN	NaN	NaN	NaN	NaN	NaN	NaN	NaN	NaN	NaN	NaN	NaN	NaN	NaN	NaN	NaN	NaN	NaN	NaN	NaN	NaN	NaN	NaN	NaN	NaN	NaN	NaN	NaN	NaN	NaN	NaN	NaN	NaN	NaN	NaN	NaN	NaN	NaN
P60981	1	NaN	NaN	NaN	NaN	NaN	NaN	NaN	NaN	NaN	NaN	NaN	NaN	NaN	NaN	NaN	NaN	NaN	NaN	NaN	NaN	NaN	NaN	NaN	NaN	NaN	NaN	NaN	NaN	NaN	NaN	NaN	NaN	NaN	NaN	NaN	NaN	NaN	NaN	NaN	NaN	NaN	1.0543	NaN	NaN	NaN	NaN	NaN	NaN
P61158	1	0.060224	0.10944	0.12132	0.12655	0.29535	0.11394	0.090099	0.15692	0.17686	0.11734	0.17357	0.13138	0.13608	0.18154	0.15917	0.1395	0.14804	0.15254	0.08591	0.2203	0.17324	0.17142	0.14701	0.16395	0.18619	0.15201	0.18753	0.12788	0.12917	0.18097	0.18079	0.18734	0.16562	0.20209	0.19522	0.25302	0.2128	0.38129	0.33592	0.35846	0.27152	0.47733	0.43281	0.39485	NaN	1.1191	3.3871	6.3213
P61160;P61160-2	1	0.10109	NaN	NaN	NaN	NaN	NaN	NaN	NaN	NaN	NaN	NaN	NaN	NaN	NaN	NaN	1.0858	NaN	NaN	NaN	NaN	NaN	NaN	NaN	NaN	NaN	NaN	NaN	NaN	NaN	NaN	NaN	NaN	NaN	NaN	NaN	NaN	NaN	NaN	NaN	NaN	NaN	NaN	NaN	NaN	NaN	NaN	4.1761	10.281
P61163	1	0.087979	0.28217	NaN	NaN	3.0732	NaN	1.4197	NaN	2.5305	2.9327	2.8904	3.5273	4.1386	5.7373	10.003	8.8885	9.4245	3.3267	NaN	NaN	0.56824	NaN	NaN	NaN	NaN	0.3215	0.29857	NaN	NaN	0.19245	NaN	NaN	NaN	NaN	NaN	NaN	NaN	NaN	NaN	NaN	NaN	NaN	NaN	NaN	NaN	NaN	NaN	NaN
P61201;P61201-2	1	NaN	NaN	0.25342	NaN	NaN	NaN	NaN	NaN	NaN	0.32268	NaN	0.47126	0.37535	NaN	0.36311	0.41346	0.63283	0.54312	NaN	0.94194	1.5722	1.6511	2.0819	2.879	4.7898	5.6025	5.2091	6.699	6.1882	5.3659	7.8295	13.008	11.03	9.9924	9.0966	5.0647	2.3335	NaN	NaN	1.0745	1.0758	NaN	0.65685	0.44835	0.36485	NaN	NaN	NaN
P61244-2;P61244	1	NaN	NaN	NaN	NaN	NaN	NaN	NaN	NaN	NaN	NaN	NaN	NaN	NaN	NaN	NaN	NaN	NaN	NaN	1.2761	NaN	NaN	NaN	NaN	NaN	NaN	NaN	NaN	NaN	NaN	NaN	NaN	NaN	NaN	NaN	NaN	NaN	NaN	NaN	NaN	NaN	2.2258	NaN	NaN	4.9568	NaN	NaN	NaN	NaN
P61604	1	NaN	NaN	NaN	NaN	NaN	NaN	NaN	NaN	NaN	NaN	NaN	NaN	NaN	NaN	NaN	NaN	NaN	NaN	NaN	NaN	NaN	NaN	NaN	NaN	NaN	NaN	NaN	NaN	NaN	NaN	NaN	NaN	NaN	NaN	NaN	NaN	NaN	NaN	NaN	NaN	NaN	NaN	NaN	NaN	NaN	NaN	NaN	NaN
P61758	1	NaN	NaN	NaN	NaN	NaN	NaN	NaN	NaN	NaN	NaN	NaN	NaN	NaN	NaN	NaN	NaN	NaN	NaN	NaN	NaN	NaN	NaN	NaN	NaN	NaN	NaN	NaN	NaN	NaN	NaN	NaN	NaN	NaN	NaN	NaN	NaN	NaN	1.431	NaN	1.7035	2.0766	NaN	NaN	NaN	3.9335	5.4638	8.3524	6.2735
P61923;P61923-4;P61923-5	1	NaN	NaN	NaN	NaN	NaN	NaN	0.98803	0.83159	NaN	NaN	NaN	NaN	NaN	3.9772	NaN	1.3343	0.63179	0.69115	1.4591	5.4018	13.653	26.897	9.2232	8.4916	NaN	2.9747	NaN	1.5307	NaN	1.2929	NaN	NaN	NaN	NaN	NaN	NaN	NaN	NaN	NaN	NaN	NaN	NaN	NaN	NaN	NaN	NaN	NaN	NaN
P61962	1	NaN	NaN	NaN	NaN	NaN	NaN	NaN	NaN	NaN	NaN	NaN	NaN	NaN	NaN	NaN	1.2274	NaN	NaN	1.3307	1.4688	1.7346	NaN	NaN	1.9776	NaN	NaN	NaN	NaN	NaN	1.5232	NaN	NaN	NaN	NaN	1.4251	NaN	NaN	NaN	NaN	1.5098	1.5708	NaN	NaN	NaN	NaN	NaN	NaN	NaN
P61966	1	NaN	NaN	NaN	NaN	NaN	NaN	NaN	NaN	NaN	NaN	NaN	NaN	NaN	NaN	NaN	NaN	NaN	NaN	NaN	NaN	NaN	NaN	NaN	NaN	NaN	NaN	NaN	NaN	NaN	NaN	NaN	NaN	NaN	NaN	6.9705	NaN	NaN	NaN	NaN	NaN	NaN	NaN	NaN	NaN	NaN	NaN	NaN	NaN
P61978-2;P61978-3;P61978	1	0.028827	0.33847	2.9839	6.0019	7.5783	5.186	4.1087	4.0719	3.8308	3.9291	4.0612	3.7517	3.0276	2.0114	1.5551	1.1915	1.2264	1.0024	1.1447	1.2846	1.3699	1.2513	1.4539	1.4267	1.5086	1.4356	1.3524	1.482	1.454	1.3411	1.6825	1.6745	1.6082	1.9446	1.978	2.0563	2.2367	2.3561	2.246	1.9148	2.1734	1.6727	2.1626	2.4662	2.4804	2.6332	2.7429	2.7807
P61981	1	NaN	0.10421	0.23558	0.64146	NaN	0.48335	0.45838	0.38993	0.34141	NaN	0.38221	0.39731	0.53985	NaN	NaN	0.39979	0.4124	0.45168	0.48905	0.54151	0.79389	0.69883	0.85047	0.8093	0.68678	0.95121	0.96007	1.2919	1.3399	1.3271	1.8529	1.6954	1.7803	1.7869	2.3801	2.0425	2.2143	2.1175	2.1491	2.2043	2.9013	1.8909	3.3788	3.9882	4.2114	4.2257	4.369	4.6281
P62136;P62136-2;P62136-3	1	NaN	NaN	NaN	NaN	NaN	1.4834	0.78625	NaN	NaN	NaN	NaN	NaN	0.53432	NaN	NaN	NaN	NaN	NaN	NaN	NaN	NaN	NaN	NaN	NaN	1.0786	NaN	NaN	NaN	NaN	NaN	NaN	NaN	NaN	NaN	NaN	NaN	1.5943	NaN	NaN	NaN	NaN	NaN	NaN	1.3241	NaN	2.9264	5.9807	13.107
P62140	1	NaN	NaN	0.55483	NaN	NaN	NaN	NaN	NaN	NaN	NaN	NaN	NaN	NaN	0.43623	NaN	NaN	NaN	NaN	0.47938	NaN	NaN	0.7643	0.92239	0.80297	NaN	0.95307	NaN	0.81033	NaN	NaN	NaN	NaN	NaN	NaN	NaN	NaN	NaN	1.3564	NaN	NaN	NaN	NaN	NaN	NaN	NaN	NaN	6.8283	9.3034
P62158	1	NaN	NaN	1.174	1.9526	1.9678	NaN	NaN	0.8749	0.85825	0.79917	0.95315	1.2315	1.1625	0.94537	0.97057	1.0111	1.2467	1.1514	1.3349	1.389	1.7187	1.5982	NaN	1.7303	1.846	NaN	2.1112	2.3934	2.9052	2.6598	3.169	3.1737	2.8144	3.0284	2.7845	2.3232	2.3188	2.2995	2.2456	2.0325	2.768	2.5589	4.6045	4.2623	4.9744	5.3631	5.1627	4.4522
P62258;P62258-2	1	0.20169	0.18243	0.24582	0.47167	1.2443	NaN	0.33335	NaN	0.25969	0.29501	0.31	NaN	NaN	0.43345	NaN	NaN	NaN	0.34868	NaN	NaN	NaN	0.56738	NaN	NaN	0.73127	NaN	0.87613	1.0458	1.1556	1.1046	NaN	1.2935	1.3598	1.7763	NaN	1.539	2.2345	1.5766	NaN	1.886	2.222	NaN	2.8865	3.2635	3.4986	3.3179	3.6624	3.7613
P62310	1	NaN	NaN	NaN	NaN	NaN	NaN	1.3331	1.5185	1.6361	1.3089	1.0799	NaN	0.92837	NaN	1.4212	2.919	3.5686	2.441	2.8323	5.8594	7.8488	4.4711	3.3884	NaN	3.5575	3.3852	2.29	1.6131	1.0843	0.7867	NaN	1.066	NaN	NaN	NaN	0.71889	NaN	NaN	NaN	NaN	NaN	NaN	NaN	NaN	1.0847	NaN	NaN	NaN
P62312	1	NaN	NaN	NaN	NaN	NaN	NaN	NaN	NaN	NaN	NaN	NaN	NaN	NaN	NaN	NaN	NaN	2.9031	NaN	NaN	4.5059	NaN	NaN	NaN	NaN	NaN	NaN	NaN	NaN	NaN	NaN	NaN	NaN	NaN	NaN	NaN	NaN	NaN	NaN	NaN	NaN	NaN	NaN	NaN	NaN	NaN	NaN	NaN	NaN
P62495;P62495-2	1	NaN	NaN	NaN	NaN	NaN	NaN	NaN	NaN	NaN	NaN	NaN	NaN	NaN	NaN	NaN	NaN	NaN	NaN	NaN	NaN	NaN	NaN	NaN	NaN	NaN	NaN	NaN	NaN	NaN	NaN	NaN	NaN	NaN	NaN	NaN	NaN	NaN	NaN	NaN	NaN	NaN	NaN	NaN	NaN	NaN	NaN	NaN	NaN
P62633-2;P62633;P62633-7;P62633-3;P62633-5;P62633-6	1	0.10756	0.18868	1.6143	5.888	13.955	10.34	4.7283	1.8465	1.7617	1.7029	1.7579	1.7692	1.2548	0.77704	0.66146	0.50521	0.48629	0.41599	0.43606	0.44025	0.48978	NaN	0.53808	0.59228	0.59776	0.61567	0.56257	0.63746	0.61965	0.59234	0.71097	0.6917	0.73051	0.89461	0.86398	0.87166	0.85503	0.92057	NaN	0.88049	1.1032	NaN	NaN	1.5855	1.7509	1.7062	1.8831	2.0445
P62633-8;P62633-4	1	NaN	NaN	NaN	NaN	NaN	7.8314	NaN	NaN	NaN	NaN	NaN	NaN	NaN	NaN	NaN	NaN	NaN	NaN	NaN	NaN	NaN	NaN	NaN	NaN	NaN	NaN	NaN	NaN	NaN	NaN	NaN	NaN	NaN	NaN	NaN	NaN	NaN	NaN	NaN	NaN	NaN	NaN	NaN	NaN	NaN	NaN	NaN	NaN
P62714	1	NaN	NaN	NaN	NaN	NaN	NaN	NaN	NaN	NaN	NaN	NaN	NaN	NaN	NaN	NaN	NaN	NaN	0.46194	NaN	NaN	NaN	NaN	NaN	NaN	NaN	NaN	NaN	NaN	NaN	NaN	NaN	NaN	NaN	NaN	NaN	1.2468	1.3922	NaN	NaN	NaN	NaN	NaN	3.4162	3.6851	3.9823	NaN	5.5982	NaN
P62805	1	0.019511	0.28063	1.5257	5.9194	7.8594	6.6329	5.2015	3.7844	NaN	2.0779	1.7961	1.4824	1.1131	0.76314	0.55762	0.44014	0.39924	0.28093	0.25574	0.24478	NaN	0.17821	0.19989	0.16871	NaN	0.19665	NaN	0.26551	0.32252	0.33043	0.37823	0.28254	0.19112	0.15646	0.14848	0.16093	0.1533	0.17059	0.19321	0.24162	0.42184	0.66921	0.86569	0.99889	0.74949	0.51442	0.39441	0.23839
Q9HAV0;P62879;P16520-2;P16520	1	NaN	NaN	NaN	NaN	NaN	NaN	NaN	NaN	NaN	NaN	NaN	NaN	NaN	NaN	NaN	NaN	NaN	NaN	NaN	NaN	NaN	NaN	NaN	NaN	NaN	NaN	NaN	NaN	NaN	NaN	NaN	NaN	NaN	NaN	NaN	NaN	NaN	NaN	NaN	NaN	NaN	NaN	NaN	NaN	NaN	NaN	NaN	NaN
P62937	1	NaN	NaN	NaN	NaN	NaN	NaN	NaN	NaN	NaN	NaN	NaN	NaN	NaN	NaN	NaN	NaN	NaN	NaN	NaN	NaN	NaN	NaN	NaN	NaN	NaN	NaN	NaN	NaN	NaN	NaN	NaN	NaN	NaN	NaN	NaN	NaN	NaN	NaN	NaN	NaN	NaN	NaN	NaN	NaN	NaN	NaN	NaN	NaN
P63010-3;P63010;P63010-2	1	NaN	NaN	NaN	NaN	NaN	NaN	NaN	NaN	NaN	NaN	NaN	NaN	NaN	NaN	NaN	NaN	NaN	NaN	NaN	NaN	NaN	NaN	NaN	NaN	NaN	NaN	NaN	NaN	NaN	NaN	NaN	NaN	NaN	NaN	1.7368	NaN	NaN	NaN	NaN	3.2421	4.8141	NaN	4.3204	NaN	NaN	NaN	NaN	NaN
P63092-3;P63092-2;P63092;P63092-4;Q5JWF2-2;Q5JWF2	1	NaN	NaN	NaN	NaN	NaN	NaN	NaN	NaN	NaN	NaN	NaN	NaN	NaN	NaN	NaN	NaN	NaN	NaN	NaN	NaN	NaN	NaN	NaN	NaN	NaN	NaN	NaN	NaN	NaN	NaN	NaN	NaN	NaN	NaN	NaN	NaN	NaN	NaN	NaN	NaN	NaN	NaN	NaN	NaN	NaN	NaN	NaN	NaN
P63098	1	NaN	NaN	NaN	NaN	NaN	NaN	NaN	NaN	NaN	NaN	NaN	NaN	NaN	NaN	NaN	NaN	NaN	NaN	NaN	NaN	NaN	NaN	NaN	NaN	NaN	NaN	NaN	NaN	NaN	NaN	NaN	NaN	NaN	NaN	NaN	NaN	NaN	NaN	NaN	NaN	NaN	NaN	NaN	2.0308	NaN	2.6607	3.3657	NaN
P63104;P63104-2	1	NaN	0.09786	0.23109	0.48338	NaN	NaN	0.3122	NaN	0.28033	0.25933	0.2669	0.30124	0.31221	NaN	NaN	NaN	0.33319	0.28726	0.38732	0.43719	0.51142	0.42996	NaN	0.55259	0.62683	0.64845	0.6481	0.7352	0.8219	NaN	NaN	1.1118	NaN	NaN	NaN	NaN	NaN	1.3324	1.361	1.3844	1.5727	1.4011	1.9719	2.1899	2.4269	2.4083	2.5215	2.8804
P63151;P63151-2	1	0.13956	NaN	NaN	NaN	NaN	NaN	NaN	NaN	NaN	NaN	NaN	0.52693	NaN	NaN	0.38795	NaN	NaN	NaN	NaN	NaN	NaN	NaN	NaN	0.93822	NaN	1.0428	NaN	1.2607	1.3446	1.2683	1.6771	2.1012	NaN	2.6852	2.868	2.8807	2.5313	3.3581	3.3442	2.9862	4.4624	2.8826	5.2465	5.9799	5.6629	6.4925	7.8827	4.2112
Q96FJ2;P63167	1	NaN	NaN	NaN	NaN	NaN	NaN	NaN	NaN	NaN	NaN	NaN	NaN	NaN	NaN	1.8509	NaN	NaN	NaN	NaN	NaN	NaN	NaN	NaN	NaN	NaN	NaN	NaN	NaN	NaN	NaN	NaN	NaN	NaN	NaN	NaN	NaN	NaN	NaN	NaN	NaN	NaN	NaN	NaN	NaN	NaN	NaN	NaN	NaN
P63172	1	NaN	NaN	NaN	NaN	NaN	NaN	NaN	NaN	NaN	8.8312	13.254	12.85	NaN	NaN	NaN	NaN	NaN	NaN	NaN	NaN	NaN	NaN	NaN	NaN	NaN	NaN	NaN	NaN	NaN	NaN	4.3532	NaN	NaN	NaN	NaN	NaN	NaN	NaN	NaN	NaN	NaN	NaN	NaN	NaN	NaN	NaN	NaN	NaN
P63244	1	0.15624	0.11123	0.2652	0.64859	0.93772	0.71391	0.89635	1.169	1.7677	3.3764	4.0918	5.3688	5.3649	3.2253	2.1126	1.5279	1.3572	1.1297	1.2644	1.1612	1.3051	1.1793	1.2743	1.4232	1.283	1.2767	1.1541	1.327	1.3049	1.0377	1.3316	1.6957	1.2953	1.371	1.419	1.4832	1.3665	1.5132	1.4993	1.4613	1.6175	1.1331	1.7505	2.3406	1.6326	1.9092	1.7254	1.8705
P63261	1	NaN	NaN	15.192	15.163	NaN	NaN	NaN	NaN	NaN	NaN	NaN	NaN	NaN	NaN	NaN	NaN	NaN	NaN	NaN	NaN	NaN	NaN	NaN	NaN	NaN	NaN	NaN	NaN	NaN	NaN	NaN	NaN	NaN	NaN	NaN	NaN	NaN	NaN	NaN	NaN	NaN	NaN	NaN	NaN	NaN	NaN	NaN	NaN
P67775;P67775-2	1	0.11825	0.060092	0.22619	0.66875	NaN	0.40015	0.29984	0.30352	0.3061	NaN	0.33744	0.42769	0.44273	0.28379	0.433	0.40103	0.39999	0.47396	0.52889	0.48256	0.42844	0.42329	0.51702	0.59023	0.62963	0.62231	0.65225	0.69235	0.79387	0.80056	0.97336	1.1007	1.1763	1.4239	1.5587	1.7755	1.8665	2.1727	2.2768	2.5244	3.2146	2.9555	4.1448	5.3055	5.1295	5.5729	6.1319	9.506
P67870	1	NaN	NaN	0.55032	1.9055	NaN	NaN	NaN	0.84421	NaN	NaN	NaN	0.97642	NaN	1.0444	NaN	NaN	NaN	NaN	NaN	NaN	NaN	1.9672	NaN	NaN	2.6816	NaN	3.273	NaN	5.7303	5.4101	7.5136	8.0542	6.8223	5.9897	5.121	3.6114	NaN	NaN	NaN	NaN	NaN	NaN	NaN	NaN	NaN	NaN	NaN	NaN
P68133;P68032;P63267;P62736;P63267-2	1	NaN	NaN	NaN	NaN	NaN	NaN	NaN	NaN	NaN	NaN	NaN	NaN	NaN	NaN	NaN	NaN	NaN	NaN	NaN	NaN	NaN	NaN	NaN	NaN	NaN	NaN	NaN	NaN	NaN	NaN	NaN	NaN	NaN	NaN	NaN	NaN	NaN	NaN	NaN	NaN	NaN	NaN	NaN	NaN	NaN	NaN	NaN	NaN
Q5VTE0;P68104;P68104-2	1	0.055391	0.065106	0.54771	1.8428	4.2773	2.2746	1.1149	0.8666	0.77655	0.83775	1.084	1.2706	1.056	1.6157	2.541	2.569	2.3497	1.6312	1.4735	1.1187	1.095	0.97084	1.1081	1.1236	1.2245	1.2898	1.4546	1.6036	1.9143	1.6807	2.063	2.1282	1.9546	2.3062	2.2739	2.5418	2.585	3.1069	3.1369	3.0472	3.8777	2.8595	4.1757	4.4479	5.295	5.2881	5.1513	5.5103
P68106-2;P68106	1	NaN	NaN	NaN	NaN	NaN	NaN	NaN	NaN	NaN	NaN	NaN	NaN	NaN	NaN	NaN	NaN	NaN	NaN	NaN	NaN	NaN	NaN	NaN	NaN	NaN	NaN	NaN	NaN	NaN	NaN	NaN	NaN	NaN	NaN	NaN	NaN	NaN	NaN	NaN	NaN	NaN	NaN	NaN	NaN	NaN	NaN	NaN	NaN
Q8NEV1;P68400	1	0.068602	NaN	0.59564	NaN	NaN	1.8143	NaN	0.97882	NaN	0.89383	0.79643	0.91029	1.1557	1.2363	1.4693	NaN	2.2787	1.7829	NaN	NaN	NaN	2.4734	2.6488	NaN	3.3745	3.1853	4.059	4.3719	NaN	4.6541	NaN	NaN	6.4245	NaN	3.3053	3.0059	NaN	NaN	NaN	NaN	NaN	NaN	NaN	NaN	NaN	NaN	NaN	NaN
Q71DI3;Q16695;P84243;P68431;Q6NXT2	1	0.01165	0.27126	1.4925	4.4031	NaN	4.6765	3.6028	3.6684	NaN	1.9657	1.5478	1.4299	1.0054	NaN	0.50275	0.40927	0.45184	NaN	0.23181	0.24584	NaN	0.18628	NaN	0.19419	NaN	0.22609	NaN	0.38389	0.47159	NaN	0.4735	NaN	0.26643	NaN	NaN	NaN	0.24141	NaN	NaN	0.46935	0.59945	NaN	1.5848	1.3568	NaN	0.89474	0.64484	NaN
P78344-2;P78344	1	NaN	NaN	NaN	NaN	NaN	NaN	NaN	NaN	NaN	NaN	NaN	NaN	NaN	NaN	NaN	NaN	NaN	NaN	NaN	NaN	NaN	NaN	NaN	NaN	NaN	NaN	NaN	NaN	NaN	NaN	NaN	NaN	NaN	NaN	NaN	NaN	NaN	NaN	NaN	NaN	NaN	NaN	NaN	NaN	NaN	NaN	NaN	NaN
P78347-2;P78347-4;P78347-3;P78347	1	NaN	NaN	1.3267	4.6024	3.0937	3.141	2.6514	2.5908	2.7123	2.9053	2.8758	3.0415	2.7679	2.5299	2.5234	3.4617	2.8267	NaN	2.3845	2.3959	3.9536	2.7652	NaN	NaN	2.1054	1.7877	1.2855	3.5782	3.6844	2.2588	NaN	NaN	2.4007	NaN	NaN	NaN	NaN	NaN	NaN	NaN	NaN	NaN	NaN	NaN	NaN	NaN	NaN	NaN
P78356;P78356-2	1	NaN	NaN	NaN	NaN	NaN	NaN	NaN	NaN	NaN	NaN	NaN	NaN	NaN	NaN	NaN	NaN	NaN	NaN	NaN	NaN	NaN	NaN	NaN	NaN	NaN	NaN	NaN	NaN	NaN	NaN	NaN	NaN	NaN	NaN	NaN	NaN	1.4428	NaN	NaN	NaN	3.2067	NaN	NaN	NaN	NaN	4.0475	5.1061	NaN
P78527-2;P78527	1	0.11335	0.34599	2.5082	7.6004	11.061	5.9152	5.4671	4.5402	3.1699	3.1541	3.3114	2.5492	1.8331	1.5789	1.2453	1.1898	0.95592	0.86441	0.85948	0.88808	0.86685	0.49591	0.55364	0.64647	0.43207	0.39144	0.42011	0.43719	0.41216	0.3626	0.44187	0.36886	0.34662	0.31387	0.33708	0.20296	0.34143	0.32212	0.23749	0.4401	0.28359	NaN	0.28599	0.3061	0.4945	0.42866	0.22859	NaN
P78559;P78559-2	1	0.2041	0.20292	1.767	9.4279	8.0938	5.0219	2.3986	1.3393	1.2514	2.1309	3.752	3.3282	1.7999	1.1829	0.89501	0.58103	NaN	NaN	NaN	NaN	NaN	NaN	NaN	NaN	NaN	0.44304	0.32084	NaN	NaN	NaN	NaN	NaN	NaN	NaN	NaN	NaN	NaN	NaN	NaN	NaN	NaN	NaN	NaN	NaN	NaN	NaN	NaN	NaN
P80723;P80723-2	1	0.086114	0.66095	1.5329	2.984	1.9768	1.794	1.0888	0.84981	0.70971	0.72054	NaN	0.79108	0.60809	0.51049	0.47766	0.46922	0.51244	0.4313	0.48107	NaN	0.61337	0.51616	0.59383	0.60146	0.66697	0.65795	0.58117	0.68306	0.74405	0.65128	0.83328	NaN	NaN	NaN	NaN	0.96753	1.2889	1.5608	1.6207	2.3031	2.8008	1.8912	NaN	2.7828	5.9645	24.729	17.106	9.5919
P81605;P81605-2	1	NaN	NaN	NaN	NaN	NaN	NaN	0.19545	NaN	NaN	NaN	NaN	NaN	NaN	NaN	NaN	NaN	NaN	NaN	NaN	NaN	NaN	NaN	NaN	NaN	NaN	NaN	NaN	NaN	NaN	NaN	NaN	NaN	NaN	NaN	NaN	NaN	NaN	NaN	NaN	NaN	NaN	NaN	NaN	NaN	NaN	NaN	NaN	NaN
P82970	1	NaN	NaN	NaN	NaN	NaN	NaN	NaN	NaN	NaN	NaN	NaN	NaN	NaN	NaN	NaN	NaN	NaN	NaN	NaN	NaN	NaN	NaN	NaN	NaN	NaN	NaN	NaN	NaN	NaN	NaN	NaN	NaN	NaN	NaN	NaN	NaN	NaN	NaN	NaN	NaN	NaN	NaN	NaN	17.332	6.5542	11.292	11.393	NaN
P83436	1	NaN	NaN	NaN	NaN	NaN	NaN	NaN	NaN	NaN	NaN	NaN	NaN	4.6301	4.4474	6.0228	2.2566	NaN	NaN	NaN	NaN	NaN	NaN	NaN	NaN	NaN	NaN	NaN	NaN	NaN	NaN	NaN	NaN	NaN	NaN	NaN	NaN	NaN	NaN	NaN	NaN	NaN	NaN	NaN	NaN	NaN	NaN	NaN	NaN
P84090	1	NaN	3.1667	9.0954	26.085	16.467	12.55	NaN	5.8488	NaN	4.1623	NaN	NaN	NaN	NaN	NaN	NaN	2.4257	NaN	NaN	NaN	NaN	NaN	NaN	NaN	NaN	NaN	NaN	NaN	NaN	NaN	NaN	NaN	NaN	NaN	NaN	NaN	NaN	NaN	NaN	NaN	NaN	NaN	NaN	NaN	NaN	NaN	NaN	NaN
P84157-2	1	NaN	NaN	NaN	NaN	NaN	NaN	NaN	NaN	NaN	NaN	NaN	NaN	NaN	NaN	NaN	NaN	NaN	NaN	NaN	NaN	NaN	NaN	NaN	NaN	NaN	NaN	NaN	NaN	NaN	NaN	NaN	NaN	NaN	NaN	NaN	NaN	NaN	NaN	NaN	NaN	NaN	NaN	NaN	NaN	NaN	NaN	NaN	NaN
P85037;P85037-2	1	NaN	NaN	NaN	NaN	NaN	NaN	NaN	NaN	NaN	NaN	NaN	NaN	NaN	NaN	NaN	NaN	NaN	NaN	NaN	1.2864	NaN	2.1127	NaN	2.3475	NaN	1.9287	NaN	NaN	2.5816	NaN	3.4198	NaN	NaN	3.3885	4.4439	3.998	NaN	3.1963	NaN	1.8496	NaN	NaN	NaN	1.726	1.944	NaN	NaN	NaN
P86791;P86790	1	NaN	NaN	NaN	NaN	NaN	NaN	NaN	NaN	NaN	NaN	NaN	NaN	NaN	NaN	NaN	NaN	NaN	NaN	NaN	NaN	NaN	NaN	NaN	NaN	NaN	NaN	NaN	NaN	NaN	NaN	NaN	NaN	NaN	NaN	NaN	NaN	NaN	NaN	NaN	NaN	NaN	NaN	NaN	NaN	NaN	NaN	NaN	NaN
Q00610-2;Q00610	1	0.10141	0.30993	3.0309	8.9109	4.1042	1.0034	2.9405	12.014	12.322	6.6759	3.3282	1.3869	0.60117	0.36846	0.26811	0.20512	0.27647	0.2868	0.25367	0.23035	0.2175	0.25237	0.21365	0.24394	0.33229	0.2188	0.2741	0.21011	NaN	0.15746	0.096698	0.18116	0.1122	0.12243	0.21988	0.20529	0.17402	0.11786	NaN	0.1878	0.23977	NaN	NaN	0.28406	0.17358	NaN	0.13366	0.12425
Q00613-2;Q00613	1	NaN	NaN	NaN	NaN	NaN	NaN	NaN	NaN	NaN	NaN	NaN	NaN	NaN	NaN	NaN	NaN	NaN	NaN	NaN	NaN	NaN	NaN	NaN	NaN	NaN	NaN	NaN	NaN	NaN	NaN	NaN	NaN	NaN	NaN	NaN	NaN	NaN	NaN	NaN	NaN	NaN	NaN	NaN	NaN	NaN	NaN	NaN	NaN
Q00796-2;Q00796	1	NaN	NaN	NaN	NaN	NaN	NaN	NaN	NaN	NaN	NaN	NaN	NaN	NaN	NaN	NaN	NaN	NaN	NaN	NaN	NaN	NaN	NaN	NaN	NaN	NaN	NaN	NaN	NaN	NaN	NaN	NaN	NaN	NaN	NaN	NaN	NaN	NaN	NaN	NaN	NaN	NaN	NaN	NaN	NaN	NaN	NaN	NaN	NaN
Q00839-2;Q00839	1	0.061143	0.28376	1.7814	5.61	34.186	9.5849	5.3639	6.4754	8.3835	10.376	10.385	8.6214	5.6149	2.9837	1.4402	0.60021	0.55995	NaN	0.26815	0.2505	0.26289	0.2298	NaN	0.20279	0.16948	0.19948	0.16082	0.19456	0.16216	0.13518	0.15932	0.15638	0.12311	0.15213	0.14319	0.14596	0.12905	0.1394	0.12392	0.14461	0.11906	NaN	0.24313	0.26699	0.27912	NaN	0.46613	NaN
Q01167-2;Q01167	1	NaN	NaN	NaN	NaN	NaN	NaN	NaN	NaN	NaN	NaN	NaN	NaN	NaN	NaN	NaN	NaN	NaN	NaN	NaN	NaN	0.95185	NaN	NaN	NaN	NaN	NaN	NaN	NaN	NaN	NaN	NaN	NaN	NaN	NaN	NaN	NaN	NaN	NaN	5.291	NaN	NaN	NaN	NaN	NaN	NaN	NaN	NaN	NaN
Q01433;Q01433-2;Q01433-5;Q01433-3;Q01433-4	1	0.13145	NaN	NaN	NaN	1.7525	NaN	0.89225	NaN	NaN	1.1463	1.3	2.0605	2.2301	2.6364	2.4659	2.7836	3.1727	3.3529	4.1985	4.9669	4.0347	4.5261	4.4754	5.1355	5.9499	5.6889	5.1465	5.8568	5.5368	4.3226	4.4066	4.8261	4.1461	3.6449	3.0096	1.9218	1.1714	1.1377	NaN	NaN	NaN	NaN	0.45901	NaN	NaN	0.31521	0.38767	NaN
Q01484	1	NaN	NaN	NaN	NaN	NaN	NaN	NaN	NaN	NaN	NaN	NaN	NaN	NaN	NaN	NaN	NaN	NaN	NaN	NaN	NaN	NaN	NaN	NaN	NaN	NaN	3.3117	4.3538	5.705	4.2537	5.3262	3.4023	NaN	NaN	NaN	NaN	NaN	NaN	NaN	NaN	NaN	NaN	NaN	NaN	NaN	NaN	NaN	NaN	NaN
Q01518-2;Q01518	1	NaN	0.16321	NaN	NaN	NaN	NaN	0.1065	0.072187	0.12049	0.12917	0.064864	NaN	0.059487	NaN	0.11043	0.11984	0.078296	0.27449	0.37809	0.3426	0.19354	0.21812	0.19738	0.18075	0.29572	0.36449	0.65723	1.6539	4.6106	10.255	18.806	23.88	12.314	8.997	4.1898	1.9585	1.0865	0.81183	0.68102	0.79481	1.2482	1.1211	1.4022	1.0566	0.48993	0.42584	0.34869	0.35595
Q01581	1	0.36534	0.30984	NaN	NaN	NaN	NaN	0.42103	NaN	0.30497	NaN	0.28052	NaN	0.39317	NaN	NaN	NaN	NaN	NaN	NaN	0.17862	0.17863	NaN	NaN	NaN	NaN	NaN	0.1339	NaN	NaN	NaN	NaN	0.66337	NaN	NaN	NaN	0.38251	0.33116	NaN	0.2587	NaN	0.2972	NaN	0.38674	NaN	0.28557	1.1748	3.1648	6.785
Q01658	1	NaN	NaN	NaN	NaN	NaN	NaN	0.61793	0.64716	NaN	NaN	NaN	NaN	NaN	NaN	NaN	NaN	NaN	0.57794	NaN	NaN	NaN	NaN	NaN	NaN	NaN	NaN	NaN	NaN	NaN	NaN	NaN	0.90002	NaN	NaN	NaN	NaN	NaN	NaN	NaN	NaN	NaN	NaN	1.5517	NaN	NaN	NaN	NaN	NaN
Q01780;Q01780-2	1	NaN	NaN	NaN	4.4667	4.9524	6.5526	4.3333	NaN	NaN	NaN	NaN	NaN	NaN	NaN	NaN	NaN	NaN	NaN	NaN	NaN	NaN	NaN	NaN	NaN	NaN	NaN	NaN	NaN	NaN	NaN	NaN	NaN	NaN	NaN	NaN	NaN	NaN	NaN	NaN	NaN	NaN	NaN	NaN	NaN	NaN	NaN	NaN	NaN
Q01968-2;Q01968	1	NaN	NaN	NaN	NaN	NaN	NaN	NaN	NaN	NaN	NaN	NaN	NaN	NaN	NaN	NaN	NaN	NaN	NaN	NaN	NaN	NaN	NaN	NaN	NaN	NaN	NaN	NaN	NaN	NaN	NaN	NaN	NaN	NaN	NaN	NaN	NaN	NaN	NaN	NaN	NaN	NaN	NaN	NaN	NaN	NaN	NaN	NaN	NaN
Q02108;Q02108-2	1	NaN	NaN	NaN	NaN	NaN	NaN	NaN	NaN	NaN	NaN	NaN	NaN	NaN	NaN	NaN	NaN	NaN	NaN	NaN	NaN	NaN	NaN	NaN	NaN	NaN	NaN	NaN	NaN	NaN	NaN	NaN	NaN	NaN	NaN	NaN	NaN	NaN	NaN	NaN	NaN	NaN	NaN	NaN	NaN	NaN	NaN	NaN	2.7245
Q02218-2;Q02218	1	NaN	NaN	NaN	NaN	NaN	NaN	NaN	2.7452	6.3998	7.5027	6.0656	2.8699	1.5087	1.3391	NaN	NaN	NaN	NaN	NaN	NaN	NaN	NaN	NaN	NaN	NaN	NaN	NaN	NaN	NaN	NaN	NaN	NaN	NaN	NaN	NaN	NaN	NaN	NaN	NaN	NaN	NaN	NaN	NaN	NaN	NaN	NaN	NaN	NaN
Q02413	1	NaN	NaN	NaN	NaN	NaN	NaN	NaN	0.30049	NaN	NaN	NaN	NaN	NaN	NaN	NaN	NaN	NaN	NaN	NaN	NaN	NaN	NaN	NaN	NaN	NaN	NaN	NaN	NaN	NaN	NaN	NaN	NaN	NaN	NaN	NaN	NaN	NaN	NaN	NaN	NaN	NaN	NaN	NaN	NaN	NaN	NaN	NaN	NaN
Q02790	1	0.11903	0.073244	0.11749	NaN	NaN	NaN	0.12303	0.10319	0.25336	NaN	0.16247	0.24078	0.13835	0.072556	NaN	0.16391	NaN	0.18949	0.052715	NaN	0.10218	0.055299	NaN	NaN	NaN	0.090954	0.097421	0.10673	NaN	0.15719	NaN	0.39001	0.55268	0.89265	1.1964	1.4716	1.5013	2.2441	4.2802	7.4752	4.8544	3.9337	6.1239	6.9083	7.6042	7.3216	7.5501	7.0609
Q02809;Q02809-2	1	NaN	NaN	NaN	NaN	NaN	NaN	NaN	NaN	NaN	NaN	NaN	NaN	NaN	NaN	NaN	NaN	NaN	NaN	NaN	NaN	NaN	NaN	NaN	1.6158	NaN	NaN	NaN	NaN	1.8349	NaN	NaN	1.5187	2.0915	NaN	NaN	NaN	NaN	NaN	NaN	NaN	NaN	NaN	NaN	NaN	NaN	NaN	NaN	NaN
Q02818	1	NaN	NaN	NaN	1.7544	NaN	NaN	NaN	NaN	NaN	NaN	NaN	NaN	NaN	NaN	NaN	NaN	NaN	NaN	NaN	NaN	NaN	NaN	NaN	NaN	NaN	NaN	NaN	NaN	NaN	NaN	NaN	NaN	NaN	NaN	NaN	NaN	NaN	NaN	NaN	2.6265	5.1605	4.0114	10.9	6.1217	8.1777	7.2805	8.118	5.8117
Q02952;Q02952-3;Q02952-2	1	0.064895	NaN	0.88148	1.9255	3.3404	2.7851	2.7182	3.7118	5.1332	10.743	13.822	8.5228	8.2008	5.255	2.9668	2.485	1.5787	1.2832	0.99772	1.1343	1.3642	1.214	NaN	NaN	0.80113	0.5413	0.57771	NaN	0.90402	0.89999	NaN	1.1508	NaN	1.0578	1.0631	NaN	0.7663	NaN	NaN	NaN	NaN	NaN	NaN	NaN	1.0627	0.98106	NaN	NaN
Q02978-2;Q02978	1	NaN	NaN	NaN	NaN	NaN	NaN	NaN	NaN	NaN	NaN	NaN	NaN	NaN	NaN	NaN	NaN	NaN	NaN	NaN	NaN	NaN	NaN	NaN	NaN	NaN	NaN	NaN	NaN	NaN	NaN	NaN	NaN	NaN	NaN	NaN	NaN	NaN	NaN	NaN	NaN	NaN	NaN	NaN	NaN	NaN	NaN	NaN	NaN
Q03001-8;Q03001	1	NaN	NaN	NaN	1.6058	NaN	NaN	NaN	NaN	NaN	NaN	NaN	NaN	NaN	NaN	NaN	NaN	NaN	NaN	NaN	NaN	NaN	NaN	NaN	NaN	NaN	NaN	NaN	NaN	NaN	NaN	NaN	NaN	NaN	NaN	NaN	NaN	NaN	NaN	NaN	NaN	NaN	NaN	NaN	NaN	NaN	NaN	NaN	NaN
Q03252	1	NaN	NaN	NaN	NaN	NaN	NaN	NaN	NaN	NaN	NaN	NaN	NaN	NaN	NaN	NaN	NaN	1.8929	6.7494	3.9104	1.9238	NaN	NaN	NaN	NaN	NaN	NaN	NaN	NaN	NaN	NaN	NaN	NaN	NaN	NaN	NaN	NaN	NaN	1.5143	NaN	4.6306	NaN	NaN	NaN	NaN	NaN	NaN	NaN	NaN
Q03426	1	NaN	NaN	NaN	NaN	NaN	NaN	NaN	NaN	NaN	NaN	NaN	NaN	NaN	NaN	NaN	NaN	NaN	NaN	NaN	NaN	NaN	NaN	NaN	NaN	NaN	NaN	NaN	NaN	NaN	NaN	NaN	NaN	NaN	NaN	NaN	NaN	NaN	NaN	NaN	NaN	NaN	NaN	NaN	NaN	NaN	NaN	NaN	NaN
Q04637-6;Q04637-7;Q04637-5;Q04637-4;Q04637-3;Q04637;Q04637-8;Q04637-9	1	0.26279	0.40845	2.2711	4.2911	6.614	5.1646	3.7877	4.2717	3.7445	2.6588	2.7103	1.9589	1.5954	1.5471	1.5532	1.3027	1.4983	1.7349	2.6356	3.8838	6.985	7.4295	6.3317	7.1798	7.0988	4.737	4.4295	2.8427	2.857	1.9293	NaN	1.6182	4.7491	NaN	4.6134	NaN	NaN	NaN	1.2394	NaN	1.2033	NaN	NaN	NaN	NaN	NaN	0.96391	1.1439
Q04760-2;Q04760	1	NaN	NaN	NaN	NaN	NaN	NaN	NaN	NaN	NaN	NaN	NaN	NaN	NaN	NaN	NaN	NaN	NaN	NaN	NaN	NaN	NaN	NaN	NaN	NaN	NaN	NaN	NaN	NaN	NaN	NaN	NaN	NaN	NaN	NaN	NaN	NaN	NaN	NaN	NaN	NaN	NaN	NaN	NaN	NaN	NaN	NaN	NaN	NaN
Q04917	1	NaN	0.15947	NaN	NaN	NaN	NaN	0.58495	NaN	0.64057	0.44021	NaN	0.62493	NaN	NaN	0.76439	NaN	NaN	NaN	1.4142	NaN	NaN	NaN	NaN	NaN	NaN	NaN	0.9642	1.3924	1.3388	1.4743	1.7551	1.7705	1.7977	NaN	NaN	NaN	1.7427	NaN	1.6746	2.0076	2.1478	NaN	NaN	NaN	2.7228	2.8234	2.9358	2.8363
Q05193-5;Q05193-3;Q05193-2;Q05193	1	NaN	NaN	NaN	NaN	NaN	NaN	NaN	NaN	NaN	NaN	NaN	NaN	NaN	NaN	NaN	NaN	NaN	NaN	NaN	NaN	NaN	NaN	NaN	NaN	NaN	NaN	NaN	NaN	5.5459	NaN	NaN	4.0491	4.7165	2.5796	NaN	NaN	NaN	NaN	NaN	NaN	NaN	NaN	NaN	NaN	NaN	NaN	NaN	NaN
Q05639	1	NaN	NaN	NaN	NaN	NaN	NaN	NaN	NaN	NaN	NaN	NaN	NaN	NaN	2.1689	NaN	3.3957	NaN	NaN	NaN	NaN	NaN	NaN	NaN	NaN	NaN	NaN	NaN	NaN	NaN	NaN	NaN	NaN	NaN	NaN	NaN	NaN	NaN	NaN	NaN	NaN	NaN	NaN	NaN	NaN	NaN	NaN	NaN	NaN
Q05682-5;Q05682-4;Q05682-3;Q05682-6;Q05682-2;Q05682	1	NaN	NaN	NaN	NaN	NaN	NaN	NaN	NaN	NaN	NaN	NaN	NaN	NaN	NaN	NaN	NaN	NaN	NaN	NaN	NaN	NaN	NaN	NaN	NaN	NaN	NaN	NaN	NaN	NaN	NaN	NaN	NaN	NaN	NaN	NaN	NaN	0.75574	2.6647	NaN	NaN	NaN	NaN	2.4179	NaN	NaN	NaN	NaN	NaN
Q06210-2;Q06210	1	NaN	NaN	NaN	NaN	NaN	NaN	NaN	NaN	NaN	NaN	NaN	NaN	NaN	NaN	NaN	NaN	NaN	NaN	NaN	NaN	NaN	NaN	NaN	NaN	NaN	NaN	NaN	NaN	NaN	NaN	NaN	1.4461	NaN	NaN	NaN	NaN	NaN	2.6842	NaN	2.6738	2.8779	NaN	5.5822	9.3492	8.2836	6.1478	7.9522	NaN
Q06265;Q06265-2;Q06265-3;Q06265-4	1	NaN	NaN	NaN	NaN	NaN	10.482	4.3778	NaN	NaN	NaN	NaN	NaN	NaN	NaN	NaN	NaN	NaN	NaN	NaN	NaN	NaN	NaN	NaN	NaN	NaN	NaN	NaN	NaN	NaN	NaN	NaN	NaN	NaN	NaN	NaN	NaN	NaN	NaN	NaN	NaN	NaN	NaN	NaN	NaN	NaN	NaN	NaN	NaN
Q06546	1	NaN	NaN	NaN	NaN	NaN	NaN	NaN	NaN	NaN	NaN	NaN	NaN	NaN	NaN	NaN	NaN	NaN	NaN	NaN	NaN	NaN	NaN	NaN	NaN	NaN	NaN	NaN	NaN	NaN	NaN	5.4906	4.9599	5.7189	4.4194	NaN	3.7589	NaN	2.6834	NaN	NaN	NaN	NaN	NaN	NaN	NaN	NaN	NaN	NaN
Q06547-2;Q06547	1	NaN	NaN	NaN	NaN	NaN	NaN	NaN	NaN	NaN	NaN	NaN	NaN	NaN	NaN	NaN	NaN	NaN	NaN	NaN	NaN	NaN	NaN	NaN	NaN	NaN	NaN	NaN	NaN	NaN	3.1413	NaN	NaN	NaN	NaN	NaN	NaN	NaN	NaN	2.7317	NaN	NaN	NaN	NaN	NaN	NaN	NaN	NaN	NaN
Q06787-6;Q06787-2;Q06787-4;Q06787-7;Q06787-8;Q06787-5;Q06787-9;Q06787-3;Q06787	1	NaN	NaN	8.3732	16.484	NaN	NaN	NaN	NaN	NaN	NaN	NaN	NaN	NaN	NaN	NaN	NaN	NaN	NaN	NaN	NaN	NaN	NaN	NaN	NaN	NaN	NaN	NaN	NaN	NaN	NaN	NaN	NaN	NaN	NaN	NaN	NaN	NaN	NaN	NaN	NaN	NaN	NaN	NaN	NaN	NaN	NaN	NaN	NaN
Q06830	1	0.10886	0.044435	0.040307	0.10004	0.12781	0.075625	0.053159	0.06459	0.056299	0.04925	0.05796	0.043828	0.048543	0.041231	0.041487	0.047297	0.051326	0.04805	0.054796	0.066864	0.10559	0.098948	0.11827	0.11202	0.13694	0.15623	0.14522	0.16907	0.26706	0.24418	0.39177	0.37653	0.48207	0.55595	0.62771	0.81361	0.89826	1.136	1.2893	1.7496	3.8306	6.6045	11.481	17.246	41.435	24.238	11.097	7.252
Q07021	1	0.096429	0.17209	0.15213	0.38075	0.42842	0.24969	0.28141	0.22034	0.27213	NaN	0.21567	0.23324	NaN	0.16696	0.23223	0.21667	0.30355	0.28239	0.39079	0.43172	0.50972	0.5219	0.62348	0.63321	0.76048	0.79395	0.82173	0.94365	0.98822	1.011	1.4336	1.4606	1.3723	1.8192	2.0622	2.4501	2.7194	3.1364	3.5512	3.714	4.87	3.5465	5.3332	4.9788	4.186	4.0661	3.8257	3.0878
Q07666-2;Q07666	1	NaN	NaN	NaN	NaN	NaN	NaN	NaN	NaN	NaN	NaN	NaN	NaN	NaN	NaN	NaN	NaN	NaN	NaN	NaN	NaN	NaN	NaN	NaN	NaN	NaN	NaN	NaN	NaN	NaN	NaN	NaN	NaN	NaN	NaN	NaN	NaN	NaN	NaN	NaN	NaN	NaN	NaN	NaN	NaN	NaN	NaN	NaN	NaN
Q07866-10	1	NaN	NaN	NaN	NaN	NaN	NaN	NaN	NaN	NaN	NaN	NaN	NaN	NaN	NaN	NaN	NaN	NaN	NaN	NaN	NaN	NaN	NaN	NaN	NaN	NaN	NaN	NaN	NaN	NaN	NaN	NaN	NaN	NaN	NaN	NaN	NaN	NaN	NaN	NaN	NaN	NaN	NaN	NaN	NaN	NaN	NaN	NaN	NaN
Q07866-3;Q07866-8;Q07866-2;Q07866;Q07866-5	1	NaN	NaN	NaN	NaN	NaN	NaN	NaN	NaN	NaN	NaN	NaN	NaN	NaN	NaN	NaN	NaN	NaN	NaN	NaN	NaN	NaN	NaN	NaN	NaN	NaN	NaN	NaN	NaN	NaN	NaN	NaN	NaN	NaN	NaN	NaN	NaN	NaN	NaN	NaN	NaN	NaN	NaN	NaN	NaN	NaN	NaN	NaN	NaN
Q07866-6;Q07866-7;Q07866-4;Q07866-9	1	0.90296	0.4926	NaN	NaN	1.1054	NaN	NaN	NaN	NaN	NaN	NaN	NaN	0.90668	NaN	0.89698	1.3652	1.4767	1.3503	2.0298	4.6428	8.8638	11.336	10.253	9.9317	9.1342	4.1634	3.2123	2.1275	1.5867	1.4213	1.0909	1.2396	1.0054	NaN	NaN	NaN	NaN	NaN	NaN	1.161	1.5666	NaN	NaN	NaN	NaN	NaN	NaN	NaN
Q08117;Q08117-2	1	NaN	NaN	NaN	NaN	NaN	NaN	NaN	NaN	NaN	NaN	NaN	NaN	NaN	NaN	NaN	NaN	NaN	NaN	NaN	NaN	3.1514	NaN	NaN	3.2837	3.674	4.9509	NaN	NaN	NaN	NaN	NaN	NaN	NaN	NaN	NaN	NaN	NaN	NaN	NaN	NaN	NaN	NaN	NaN	NaN	NaN	NaN	NaN	NaN
Q08209-3;Q08209-2;Q08209;Q08209-4;Q08209-5	1	NaN	NaN	NaN	NaN	NaN	NaN	NaN	NaN	NaN	NaN	NaN	NaN	NaN	NaN	NaN	NaN	NaN	NaN	NaN	NaN	NaN	NaN	NaN	NaN	NaN	NaN	NaN	NaN	NaN	NaN	NaN	NaN	NaN	NaN	NaN	NaN	NaN	NaN	NaN	NaN	NaN	NaN	4.2102	5.4756	6.9554	6.1742	5.2494	6.3874
Q08211	1	0.07968	NaN	3.709	11.44	27.701	13.706	6.5839	4.9383	3.9542	8.5061	9.2208	9.7331	5.0157	2.109	1.9242	1.0849	NaN	0.67975	0.97903	NaN	NaN	NaN	NaN	NaN	NaN	NaN	NaN	NaN	1.0629	NaN	NaN	0.83657	NaN	NaN	NaN	NaN	NaN	NaN	NaN	NaN	NaN	NaN	NaN	NaN	NaN	NaN	NaN	NaN
Q08378-2;Q08378;Q08378-4	1	NaN	NaN	NaN	NaN	NaN	NaN	NaN	3.8027	4.9498	NaN	NaN	NaN	NaN	NaN	NaN	NaN	NaN	NaN	NaN	NaN	NaN	NaN	NaN	NaN	NaN	NaN	NaN	NaN	NaN	NaN	NaN	NaN	NaN	NaN	NaN	NaN	NaN	NaN	NaN	NaN	NaN	NaN	NaN	NaN	NaN	NaN	NaN	NaN
Q08380	1	NaN	NaN	NaN	NaN	NaN	NaN	NaN	2.379	4.7045	4.9219	4.22	4.6188	4.3399	NaN	NaN	NaN	NaN	NaN	NaN	NaN	NaN	NaN	NaN	NaN	NaN	NaN	NaN	NaN	NaN	NaN	NaN	NaN	NaN	NaN	NaN	NaN	NaN	NaN	NaN	NaN	NaN	NaN	NaN	NaN	NaN	NaN	NaN	NaN
Q08554-2;Q08554	1	NaN	NaN	NaN	NaN	NaN	NaN	NaN	NaN	NaN	NaN	NaN	NaN	NaN	NaN	NaN	NaN	NaN	NaN	NaN	NaN	NaN	NaN	NaN	NaN	NaN	NaN	NaN	NaN	NaN	NaN	NaN	NaN	NaN	NaN	NaN	NaN	NaN	NaN	NaN	NaN	NaN	NaN	NaN	NaN	NaN	NaN	NaN	NaN
Q08AG7	1	NaN	NaN	NaN	NaN	NaN	NaN	NaN	NaN	NaN	NaN	NaN	NaN	NaN	NaN	NaN	NaN	NaN	NaN	NaN	NaN	NaN	NaN	NaN	NaN	NaN	NaN	NaN	NaN	NaN	NaN	NaN	NaN	NaN	NaN	NaN	NaN	NaN	NaN	NaN	NaN	NaN	NaN	NaN	NaN	NaN	NaN	NaN	NaN
Q08J23-2;Q08J23;Q08J23-3	1	0.12295	0.11718	0.32089	1.4266	2.9958	2.8068	1.0985	0.59539	0.47543	0.48327	0.52696	0.55484	0.39281	0.32874	0.22093	0.14692	0.20988	0.21705	NaN	0.23819	0.37066	0.24856	0.29983	0.32496	0.37156	0.31058	0.33719	0.30813	0.32941	0.40507	0.52075	0.61547	0.57886	NaN	0.71957	NaN	0.86434	1.2886	1.4553	1.6762	2.665	NaN	3.3253	4.3942	6.7391	8.4972	10.56	11.344
Q09161	1	NaN	NaN	NaN	NaN	NaN	NaN	NaN	2.1099	2.0869	1.4773	1.4666	NaN	NaN	1.0167	NaN	0.96992	NaN	NaN	NaN	NaN	NaN	1.3292	NaN	1.5207	NaN	2.3167	2.624	2.8301	2.6271	1.8249	3.1933	3.0838	2.6151	2.0717	4.8614	4.3029	8.062	3.569	2.4143	2.4554	2.6572	NaN	1.6246	1.5888	NaN	NaN	NaN	NaN
Q09666	1	NaN	NaN	NaN	NaN	NaN	NaN	NaN	NaN	NaN	NaN	NaN	NaN	NaN	NaN	NaN	NaN	NaN	NaN	NaN	NaN	NaN	NaN	NaN	NaN	NaN	NaN	NaN	NaN	NaN	NaN	NaN	NaN	NaN	NaN	NaN	NaN	NaN	NaN	NaN	NaN	NaN	NaN	NaN	NaN	NaN	NaN	NaN	NaN
Q0VDF9	1	NaN	NaN	NaN	NaN	NaN	3.2887	NaN	NaN	NaN	NaN	NaN	2.5359	NaN	NaN	NaN	NaN	NaN	NaN	NaN	NaN	NaN	NaN	NaN	NaN	NaN	NaN	NaN	NaN	NaN	NaN	NaN	NaN	NaN	NaN	NaN	NaN	NaN	NaN	NaN	NaN	2.3214	NaN	NaN	NaN	NaN	NaN	NaN	NaN
Q10471;Q10471-2	1	NaN	NaN	NaN	NaN	NaN	NaN	NaN	NaN	NaN	NaN	NaN	NaN	NaN	NaN	NaN	NaN	NaN	NaN	NaN	NaN	NaN	NaN	NaN	NaN	NaN	NaN	NaN	NaN	NaN	NaN	NaN	NaN	NaN	NaN	NaN	NaN	NaN	NaN	NaN	NaN	NaN	NaN	NaN	NaN	NaN	NaN	NaN	NaN
Q10567-2;Q10567;Q10567-3;Q10567-4	1	NaN	NaN	NaN	NaN	NaN	NaN	NaN	NaN	NaN	NaN	NaN	NaN	NaN	NaN	NaN	NaN	NaN	NaN	NaN	NaN	NaN	NaN	NaN	NaN	NaN	NaN	NaN	NaN	NaN	NaN	NaN	NaN	3.0235	8.2198	5.8622	7.2775	5.3667	2.8918	1.5709	NaN	2.1367	NaN	NaN	NaN	NaN	NaN	NaN	NaN
Q12756;Q12756-3;Q12756-2	1	NaN	NaN	NaN	NaN	NaN	NaN	NaN	NaN	NaN	NaN	NaN	NaN	NaN	NaN	NaN	NaN	NaN	NaN	NaN	NaN	NaN	NaN	NaN	NaN	NaN	NaN	NaN	NaN	NaN	1.7004	NaN	1.9695	2.1208	2.3519	2.6646	2.6751	1.2742	3.2107	2.9607	3.9089	4.3522	NaN	3.3961	2.4414	NaN	NaN	NaN	NaN
Q12802-4;Q12802;Q12802-2	1	NaN	NaN	NaN	NaN	NaN	NaN	NaN	NaN	NaN	NaN	NaN	NaN	NaN	NaN	NaN	NaN	NaN	NaN	NaN	NaN	NaN	NaN	NaN	NaN	NaN	NaN	NaN	NaN	NaN	NaN	NaN	NaN	NaN	NaN	NaN	NaN	NaN	NaN	NaN	NaN	NaN	NaN	NaN	NaN	NaN	NaN	NaN	NaN
Q12840	1	NaN	NaN	NaN	NaN	NaN	NaN	NaN	NaN	NaN	NaN	NaN	NaN	NaN	NaN	NaN	NaN	NaN	NaN	NaN	NaN	NaN	NaN	NaN	NaN	NaN	NaN	NaN	NaN	NaN	NaN	NaN	NaN	NaN	NaN	NaN	NaN	NaN	NaN	NaN	NaN	NaN	NaN	NaN	NaN	NaN	NaN	NaN	NaN
Q12849-5;Q12849	1	NaN	NaN	NaN	NaN	6.3738	NaN	NaN	1.1424	NaN	NaN	NaN	NaN	NaN	NaN	NaN	NaN	NaN	NaN	NaN	NaN	NaN	NaN	NaN	NaN	NaN	NaN	NaN	NaN	NaN	NaN	NaN	NaN	NaN	NaN	NaN	NaN	NaN	NaN	NaN	NaN	NaN	NaN	NaN	NaN	NaN	NaN	NaN	NaN
Q12873-2;Q12873;Q12873-3	1	NaN	NaN	NaN	NaN	5.8108	NaN	NaN	NaN	NaN	NaN	NaN	NaN	NaN	NaN	NaN	NaN	NaN	NaN	NaN	NaN	NaN	NaN	NaN	NaN	NaN	NaN	NaN	NaN	NaN	NaN	NaN	NaN	NaN	NaN	NaN	NaN	NaN	NaN	NaN	NaN	NaN	NaN	NaN	NaN	NaN	NaN	NaN	NaN
Q12904;Q12904-2	1	0.10077	0.1956	1.6467	10.033	8.2427	5.4825	5.182	5.0723	2.4135	1.9131	1.8996	1.5204	1.124	0.69148	NaN	NaN	NaN	0.86317	0.73332	0.88203	0.69432	NaN	NaN	NaN	NaN	NaN	0.44055	NaN	NaN	NaN	NaN	NaN	NaN	NaN	NaN	NaN	NaN	NaN	NaN	NaN	NaN	NaN	NaN	NaN	NaN	NaN	NaN	NaN
Q12905	1	0.056009	0.5086	3.4195	9.4431	16.941	12.276	6.3489	4.4178	4.111	5.1956	6.1292	5.1211	2.8383	1.8016	0.93286	0.61229	0.66241	0.47708	0.51546	0.51479	0.51243	0.5199	0.61845	NaN	NaN	0.63346	0.61814	0.76485	0.74817	0.59254	0.65733	0.64359	NaN	0.80305	NaN	0.72755	0.76442	0.78988	NaN	0.91368	1.2136	NaN	1.2931	1.2826	NaN	1.5011	1.5272	1.1795
Q12906-7;Q12906;Q12906-4;Q12906-6;Q12906-5;Q12906-2;Q12906-3	1	0.11695	0.38938	3.5835	6.0808	13.259	10.062	4.4045	4.1516	4.2134	4.7133	5.4294	7.347	3.4583	1.846	0.88187	0.5516	0.51353	0.40903	0.39033	0.39692	NaN	0.44042	0.55003	0.5317	NaN	0.59227	0.67397	0.77153	0.69763	NaN	NaN	NaN	0.50648	NaN	NaN	NaN	NaN	NaN	NaN	0.91255	NaN	NaN	NaN	1.3291	1.4255	1.7597	1.845	1.5761
Q12996;Q12996-2	1	NaN	NaN	NaN	NaN	NaN	NaN	NaN	NaN	NaN	NaN	NaN	NaN	NaN	NaN	NaN	NaN	NaN	NaN	NaN	NaN	3.3372	NaN	NaN	7.2945	5.5353	9.211	4.8257	NaN	2.6012	NaN	NaN	1.9455	NaN	NaN	NaN	NaN	NaN	NaN	NaN	NaN	NaN	NaN	NaN	NaN	NaN	NaN	NaN	NaN
Q13011	1	NaN	0.22053	NaN	NaN	NaN	NaN	NaN	NaN	NaN	NaN	NaN	NaN	NaN	NaN	NaN	0.40984	NaN	0.40017	0.62266	NaN	NaN	0.59457	NaN	NaN	NaN	NaN	NaN	NaN	NaN	NaN	NaN	NaN	NaN	NaN	NaN	NaN	NaN	NaN	NaN	NaN	NaN	NaN	NaN	NaN	NaN	NaN	NaN	NaN
Q13015	1	NaN	NaN	NaN	NaN	NaN	NaN	NaN	NaN	NaN	NaN	NaN	NaN	NaN	NaN	NaN	NaN	NaN	NaN	NaN	NaN	NaN	NaN	NaN	NaN	NaN	NaN	NaN	NaN	NaN	NaN	NaN	NaN	NaN	NaN	NaN	NaN	NaN	NaN	NaN	NaN	NaN	NaN	NaN	NaN	NaN	NaN	NaN	NaN
Q13042-4;Q13042-3;Q13042-2;Q13042	1	NaN	NaN	NaN	NaN	NaN	NaN	NaN	NaN	NaN	NaN	NaN	NaN	NaN	NaN	NaN	NaN	NaN	NaN	NaN	NaN	NaN	NaN	NaN	NaN	NaN	NaN	NaN	NaN	NaN	NaN	NaN	NaN	NaN	NaN	NaN	NaN	NaN	NaN	NaN	NaN	NaN	NaN	NaN	NaN	NaN	NaN	NaN	NaN
Q13045-2;Q13045;Q13045-3	1	NaN	NaN	NaN	3.3873	8.9754	5.3247	NaN	2.0532	NaN	0.97337	NaN	2.7959	1.2387	1.1588	1.2536	2.4219	1.4913	0.93047	2.1882	NaN	1.9501	NaN	NaN	1.3798	2.6997	2.7119	3.3442	2.7532	3.1689	2.5446	NaN	2.3034	1.9583	NaN	NaN	NaN	NaN	NaN	NaN	NaN	NaN	NaN	NaN	NaN	NaN	NaN	NaN	NaN
Q13057;Q13057-2	1	NaN	NaN	NaN	NaN	NaN	NaN	NaN	NaN	NaN	NaN	NaN	NaN	NaN	NaN	NaN	NaN	NaN	NaN	NaN	NaN	NaN	NaN	NaN	NaN	NaN	NaN	NaN	NaN	NaN	NaN	NaN	NaN	NaN	NaN	NaN	NaN	NaN	NaN	NaN	NaN	NaN	NaN	NaN	NaN	NaN	NaN	NaN	NaN
Q13085;Q13085-4;Q13085-3;Q13085-2	1	NaN	NaN	NaN	NaN	NaN	NaN	NaN	NaN	NaN	NaN	1.2832	1.3834	1.6702	2.0212	2.193	1.5935	1.7732	1.7364	2.205	3.4151	7.1008	6.627	8.5239	7.8792	6.7413	5.1864	2.5759	1.8024	1.3249	NaN	NaN	NaN	NaN	NaN	NaN	NaN	NaN	NaN	NaN	NaN	NaN	NaN	NaN	NaN	NaN	NaN	NaN	NaN
Q13087-2;Q13087	1	0.26553	0.1886	0.27427	0.42431	NaN	NaN	NaN	1.0441	0.45411	NaN	NaN	NaN	NaN	0.16249	0.19525	NaN	NaN	NaN	0.18299	0.20612	NaN	0.21762	NaN	0.27062	NaN	NaN	NaN	NaN	NaN	NaN	NaN	NaN	0.60249	NaN	0.65865	NaN	1.1182	1.0817	NaN	1.3932	2.0346	NaN	3.1046	4.2652	5.205	5.6498	8.4025	6.6989
Q13098-5;Q13098;Q13098-7;Q13098-6	1	NaN	0.085613	0.29293	NaN	NaN	NaN	0.34839	0.33161	0.33569	0.31254	0.48179	0.35939	0.42582	0.33343	0.41554	0.44763	0.60454	0.58283	0.80833	0.99207	1.3137	1.6784	1.7124	2.924	3.9478	4.9416	5.5034	5.2955	5.6849	5.7708	6.1597	8.4963	8.8956	6.4298	7.6479	3.7576	1.9778	1.4231	1.1365	NaN	1.2274	NaN	0.92932	0.64905	0.53432	0.57244	0.66388	0.74584
Q13112	1	NaN	NaN	NaN	NaN	NaN	NaN	NaN	NaN	NaN	NaN	NaN	NaN	NaN	NaN	NaN	NaN	NaN	NaN	NaN	NaN	NaN	NaN	NaN	NaN	NaN	NaN	NaN	NaN	NaN	NaN	NaN	NaN	NaN	NaN	NaN	NaN	NaN	NaN	NaN	NaN	NaN	NaN	NaN	NaN	NaN	NaN	NaN	NaN
Q13144	1	NaN	0.14303	NaN	3.6766	12.024	9.1727	2.2594	3.1198	3.1605	3.6527	3.1108	6.3779	1.9933	1.1931	1.106	0.9945	NaN	NaN	1.5233	1.4531	NaN	NaN	NaN	NaN	NaN	NaN	NaN	NaN	NaN	NaN	1.3799	NaN	1.2085	NaN	1.158	NaN	NaN	NaN	NaN	NaN	NaN	NaN	NaN	NaN	NaN	NaN	NaN	NaN
Q13155	1	0.13623	0.2599	2.1655	10.194	11.703	5.5141	5.5578	3.499	2.7022	NaN	2.4154	2.0728	1.3017	NaN	NaN	0.77325	0.87599	NaN	0.98615	1.0287	1.014	0.82909	0.89855	0.79145	0.84428	NaN	NaN	NaN	NaN	NaN	NaN	0.48505	NaN	NaN	0.58932	NaN	NaN	0.81214	NaN	NaN	NaN	NaN	NaN	NaN	0.37435	NaN	0.70803	NaN
Q13162	1	0.078725	0.064479	0.091857	NaN	0.25808	NaN	0.11419	0.14981	0.16791	0.10336	0.1423	0.23033	0.20048	0.23745	0.18879	0.28909	0.22228	0.21394	0.22521	NaN	0.25434	0.34232	0.35069	0.4118	0.46811	0.5341	0.66071	0.78543	0.95967	1.0378	1.4063	1.7082	2.0821	1.9341	2.5598	3.088	4.6717	3.0821	5.0054	5.2404	15.722	3.6748	9.4343	7.6295	4.6716	2.3101	1.3065	0.88665
Q13177	1	NaN	NaN	NaN	NaN	NaN	NaN	NaN	NaN	NaN	NaN	NaN	NaN	NaN	NaN	NaN	NaN	NaN	NaN	NaN	NaN	NaN	NaN	NaN	NaN	NaN	NaN	NaN	NaN	NaN	NaN	NaN	NaN	NaN	NaN	NaN	NaN	NaN	NaN	NaN	NaN	NaN	NaN	NaN	NaN	NaN	NaN	NaN	NaN
Q13185	1	NaN	NaN	NaN	NaN	NaN	NaN	NaN	NaN	NaN	NaN	NaN	NaN	NaN	NaN	NaN	NaN	NaN	NaN	NaN	NaN	NaN	NaN	NaN	NaN	NaN	NaN	NaN	NaN	NaN	NaN	NaN	NaN	NaN	NaN	NaN	NaN	NaN	NaN	NaN	NaN	NaN	NaN	NaN	NaN	NaN	NaN	3.213	NaN
Q13216	1	NaN	NaN	NaN	NaN	NaN	NaN	NaN	NaN	NaN	NaN	NaN	NaN	NaN	NaN	NaN	NaN	NaN	NaN	NaN	NaN	NaN	NaN	NaN	NaN	NaN	NaN	3.4053	NaN	NaN	NaN	NaN	NaN	NaN	NaN	NaN	NaN	NaN	NaN	NaN	NaN	NaN	NaN	NaN	NaN	NaN	NaN	NaN	NaN
Q13232	1	NaN	NaN	NaN	NaN	NaN	NaN	NaN	NaN	NaN	NaN	NaN	NaN	NaN	NaN	NaN	NaN	NaN	NaN	NaN	NaN	NaN	NaN	NaN	NaN	NaN	NaN	NaN	NaN	NaN	NaN	NaN	NaN	NaN	NaN	NaN	NaN	NaN	NaN	NaN	NaN	NaN	NaN	NaN	NaN	NaN	NaN	NaN	NaN
Q13268-2	1	NaN	NaN	NaN	NaN	NaN	NaN	NaN	NaN	NaN	NaN	NaN	NaN	NaN	NaN	NaN	NaN	NaN	NaN	NaN	NaN	NaN	NaN	NaN	NaN	NaN	NaN	NaN	NaN	NaN	NaN	NaN	NaN	NaN	NaN	NaN	NaN	NaN	NaN	NaN	NaN	NaN	NaN	NaN	NaN	NaN	NaN	NaN	NaN
Q13283	1	NaN	NaN	NaN	9.4403	9.3821	6.7841	NaN	2.6281	NaN	NaN	5.7297	NaN	NaN	NaN	NaN	NaN	NaN	NaN	NaN	NaN	NaN	NaN	NaN	NaN	NaN	NaN	NaN	NaN	NaN	NaN	NaN	NaN	NaN	NaN	NaN	NaN	NaN	NaN	NaN	NaN	NaN	NaN	NaN	NaN	NaN	NaN	NaN	NaN
Q13310-2;Q13310;Q13310-3	1	NaN	NaN	NaN	11.588	5.0164	6.2348	6.4855	NaN	NaN	3.8952	3.3273	NaN	2.1762	NaN	NaN	0.83453	NaN	NaN	NaN	NaN	NaN	NaN	NaN	NaN	NaN	NaN	NaN	NaN	NaN	NaN	NaN	NaN	NaN	NaN	NaN	NaN	NaN	NaN	NaN	NaN	NaN	NaN	NaN	NaN	NaN	NaN	3.9921	NaN
Q13315	1	NaN	NaN	NaN	2.1648	NaN	NaN	NaN	NaN	NaN	NaN	NaN	NaN	NaN	NaN	NaN	NaN	NaN	NaN	NaN	NaN	NaN	NaN	NaN	NaN	NaN	NaN	NaN	NaN	NaN	NaN	NaN	NaN	NaN	NaN	NaN	NaN	NaN	NaN	NaN	NaN	NaN	NaN	NaN	NaN	NaN	NaN	NaN	NaN
Q13330-3;Q13330;Q13330-2	1	NaN	NaN	NaN	7.4296	5.0829	7.5496	4.755	NaN	NaN	NaN	NaN	NaN	NaN	NaN	NaN	NaN	NaN	3.301	3.8237	3.95	2.6394	NaN	NaN	NaN	NaN	NaN	NaN	NaN	NaN	NaN	NaN	NaN	NaN	NaN	NaN	NaN	NaN	NaN	NaN	NaN	NaN	NaN	NaN	NaN	NaN	NaN	NaN	NaN
Q13347	1	NaN	0.092298	NaN	NaN	NaN	NaN	NaN	NaN	2.5189	2.9775	4.0653	4.1543	3.8278	2.776	2.1627	NaN	NaN	0.73467	0.73316	NaN	0.89895	NaN	NaN	NaN	NaN	NaN	0.68915	0.79213	0.92324	1.4874	4.0944	7.9862	9.4722	9.9933	7.4151	5.5	4.7918	2.9451	1.7926	NaN	0.75374	NaN	NaN	NaN	1.1413	NaN	NaN	NaN
Q13362-3;Q13362;Q13362-4;Q13362-5;Q13362-2	1	NaN	NaN	NaN	NaN	NaN	NaN	NaN	NaN	NaN	NaN	NaN	NaN	NaN	NaN	NaN	NaN	NaN	NaN	NaN	NaN	NaN	NaN	NaN	NaN	NaN	NaN	NaN	NaN	NaN	NaN	NaN	NaN	NaN	NaN	NaN	NaN	NaN	NaN	NaN	NaN	NaN	NaN	NaN	NaN	NaN	NaN	NaN	NaN
Q13363-2;Q13363	1	NaN	NaN	NaN	NaN	NaN	NaN	NaN	NaN	NaN	NaN	NaN	NaN	NaN	NaN	NaN	NaN	NaN	NaN	NaN	NaN	NaN	NaN	NaN	NaN	NaN	NaN	NaN	NaN	NaN	NaN	NaN	NaN	NaN	NaN	NaN	NaN	NaN	NaN	NaN	NaN	NaN	NaN	NaN	NaN	NaN	NaN	NaN	2.08
Q13367;Q13367-4;Q13367-3	1	NaN	NaN	NaN	NaN	NaN	NaN	NaN	NaN	NaN	NaN	NaN	NaN	NaN	3.3249	6.0384	5.7271	5.0119	3.9433	NaN	NaN	NaN	NaN	NaN	NaN	5.6612	NaN	6.3472	1.9665	3.0017	2.1871	NaN	NaN	NaN	NaN	NaN	NaN	NaN	NaN	NaN	NaN	NaN	NaN	NaN	NaN	NaN	NaN	NaN	NaN
Q13371	1	NaN	NaN	NaN	NaN	NaN	NaN	NaN	NaN	NaN	NaN	NaN	NaN	NaN	NaN	NaN	NaN	NaN	NaN	NaN	NaN	NaN	5.0676	5.0235	7.3719	9.1437	5.9953	3.9809	2.5779	1.1671	NaN	NaN	NaN	NaN	NaN	NaN	NaN	NaN	NaN	NaN	NaN	NaN	NaN	NaN	NaN	NaN	NaN	NaN	NaN
Q13409-2;Q13409;Q13409-3;Q13409-7	1	NaN	0.2148	0.76517	1.5754	NaN	1.0499	0.83732	1.4153	2.1378	8.4902	13.806	13.145	3.8988	1.6226	0.66771	0.43326	0.46803	0.28084	NaN	NaN	0.33824	NaN	NaN	NaN	0.33207	0.47984	0.57953	1.0634	2.0151	2.8773	5.0881	5.0102	2.4188	2.1988	0.89509	NaN	0.49612	NaN	NaN	NaN	NaN	NaN	NaN	NaN	NaN	2.1243	NaN	2.0257
Q13409-5;Q13409-6	1	NaN	NaN	NaN	NaN	NaN	NaN	NaN	NaN	NaN	NaN	NaN	NaN	NaN	NaN	NaN	NaN	NaN	NaN	NaN	NaN	NaN	NaN	NaN	NaN	NaN	NaN	NaN	NaN	NaN	NaN	NaN	NaN	NaN	NaN	NaN	NaN	NaN	NaN	NaN	NaN	NaN	NaN	NaN	NaN	NaN	NaN	NaN	NaN
Q13427-2;Q13427	1	NaN	NaN	NaN	NaN	NaN	NaN	NaN	NaN	NaN	NaN	NaN	NaN	NaN	NaN	NaN	NaN	NaN	NaN	NaN	NaN	NaN	NaN	NaN	NaN	NaN	NaN	NaN	NaN	NaN	NaN	NaN	NaN	NaN	NaN	NaN	NaN	NaN	NaN	NaN	NaN	NaN	NaN	NaN	NaN	NaN	NaN	NaN	NaN
Q13439-3;Q13439-4;Q13439;Q13439-5	1	NaN	NaN	NaN	NaN	NaN	NaN	NaN	NaN	NaN	NaN	NaN	NaN	NaN	NaN	NaN	NaN	NaN	NaN	NaN	NaN	NaN	NaN	NaN	NaN	NaN	NaN	NaN	NaN	NaN	NaN	NaN	NaN	NaN	NaN	NaN	NaN	NaN	NaN	NaN	NaN	NaN	NaN	NaN	NaN	NaN	NaN	NaN	NaN
Q13442	1	NaN	NaN	NaN	NaN	NaN	NaN	NaN	NaN	NaN	NaN	NaN	NaN	NaN	NaN	NaN	NaN	NaN	NaN	NaN	NaN	NaN	NaN	NaN	NaN	NaN	NaN	NaN	NaN	NaN	NaN	NaN	NaN	NaN	NaN	NaN	NaN	NaN	NaN	NaN	NaN	NaN	NaN	NaN	NaN	NaN	NaN	NaN	NaN
Q13451;Q13451-2	1	NaN	0.1013	NaN	NaN	NaN	NaN	0.29465	NaN	NaN	NaN	1.6429	0.38358	NaN	0.20753	0.25995	0.27061	0.36812	0.34333	0.79445	0.58669	NaN	0.52857	0.76738	0.67166	0.91016	0.97598	0.87077	1.4037	2.1573	2.5665	3.6376	5.03	5.5211	7.528	7.0397	7.0103	4.1852	4.1981	3.6945	3.393	2.7967	NaN	3.0678	4.3157	3.7446	4.1536	4.2326	3.9073
Q13459-2;Q13459	1	NaN	NaN	NaN	NaN	NaN	NaN	NaN	NaN	NaN	NaN	NaN	NaN	NaN	NaN	NaN	NaN	NaN	NaN	NaN	NaN	NaN	NaN	NaN	NaN	NaN	NaN	3.6292	5.0496	6.6812	NaN	NaN	NaN	NaN	NaN	NaN	NaN	NaN	NaN	NaN	NaN	NaN	NaN	NaN	NaN	NaN	NaN	NaN	NaN
Q13480;Q13480-2	1	NaN	NaN	NaN	NaN	NaN	NaN	NaN	NaN	NaN	NaN	NaN	NaN	NaN	NaN	NaN	NaN	NaN	NaN	NaN	NaN	NaN	NaN	NaN	NaN	NaN	NaN	NaN	NaN	NaN	NaN	NaN	NaN	NaN	NaN	NaN	NaN	NaN	NaN	NaN	NaN	NaN	NaN	NaN	NaN	NaN	NaN	NaN	NaN
Q13492-3;Q13492-2;Q13492-5;Q13492;Q13492-4	1	NaN	NaN	NaN	NaN	NaN	NaN	NaN	NaN	NaN	NaN	NaN	NaN	NaN	NaN	NaN	NaN	NaN	NaN	NaN	NaN	NaN	NaN	NaN	NaN	NaN	NaN	NaN	NaN	NaN	NaN	NaN	NaN	NaN	NaN	NaN	NaN	NaN	NaN	NaN	NaN	NaN	NaN	NaN	NaN	4.6476	NaN	6.3024	7.5185
Q13510-3;Q13510;Q13510-2	1	NaN	NaN	NaN	NaN	NaN	NaN	NaN	NaN	NaN	NaN	NaN	NaN	NaN	NaN	NaN	NaN	NaN	NaN	NaN	2.1315	NaN	NaN	1.7834	NaN	NaN	NaN	NaN	NaN	NaN	NaN	NaN	1.6505	NaN	NaN	NaN	NaN	NaN	NaN	NaN	NaN	NaN	NaN	NaN	NaN	NaN	NaN	NaN	NaN
Q13523	1	NaN	NaN	NaN	NaN	NaN	NaN	NaN	NaN	NaN	2.6957	NaN	NaN	NaN	NaN	NaN	NaN	NaN	NaN	NaN	NaN	NaN	NaN	NaN	NaN	NaN	NaN	NaN	NaN	NaN	NaN	NaN	NaN	NaN	NaN	NaN	NaN	NaN	NaN	NaN	NaN	NaN	NaN	NaN	NaN	NaN	NaN	NaN	NaN
Q13541	1	NaN	NaN	NaN	NaN	NaN	NaN	NaN	NaN	NaN	NaN	NaN	NaN	NaN	NaN	NaN	NaN	NaN	NaN	NaN	NaN	NaN	NaN	NaN	NaN	NaN	NaN	NaN	NaN	NaN	NaN	NaN	NaN	NaN	NaN	NaN	NaN	NaN	NaN	NaN	NaN	NaN	NaN	0.92797	NaN	NaN	NaN	NaN	NaN
Q13555-10;Q13555-5;Q13555-4	1	NaN	NaN	NaN	NaN	NaN	NaN	NaN	NaN	NaN	NaN	NaN	NaN	NaN	NaN	NaN	NaN	NaN	NaN	NaN	NaN	NaN	NaN	NaN	NaN	NaN	NaN	NaN	NaN	NaN	NaN	NaN	NaN	NaN	NaN	NaN	NaN	NaN	NaN	NaN	NaN	NaN	NaN	NaN	NaN	NaN	NaN	NaN	NaN
Q13555-7;Q13555-9;Q13555-8;Q13555-6;Q13555-3;Q13555-2;Q13555	1	NaN	NaN	NaN	NaN	NaN	NaN	NaN	NaN	NaN	NaN	NaN	NaN	NaN	NaN	NaN	NaN	NaN	NaN	NaN	NaN	NaN	NaN	NaN	NaN	NaN	NaN	NaN	NaN	NaN	NaN	NaN	NaN	NaN	NaN	NaN	NaN	NaN	NaN	NaN	NaN	NaN	NaN	NaN	NaN	NaN	NaN	NaN	NaN
Q13557-10;Q13557-6;Q13557-8;Q13557-12;Q13557;Q13557-11;Q13557-9;Q13557-5;Q13557-3;Q13557-4	1	NaN	NaN	NaN	NaN	NaN	NaN	3.6358	3.5321	2.2628	NaN	NaN	6.6046	7.6774	3.3392	1.5801	1.7603	NaN	NaN	NaN	NaN	NaN	NaN	NaN	NaN	NaN	NaN	NaN	NaN	NaN	NaN	NaN	NaN	NaN	NaN	NaN	NaN	NaN	NaN	NaN	NaN	NaN	NaN	NaN	NaN	NaN	NaN	NaN	NaN
Q13561;Q13561-3;Q13561-2	1	1.1925	0.22636	1.0879	2.8271	2.9164	1.7628	1.8093	2.0148	2.1937	2.7673	3.1164	3.5015	3.3944	4.1717	10.516	12.751	10.605	3.47	1.5157	0.83557	1.2965	NaN	NaN	NaN	NaN	NaN	0.21815	NaN	NaN	NaN	NaN	NaN	NaN	NaN	NaN	NaN	1.4692	NaN	NaN	NaN	NaN	NaN	0.52947	NaN	NaN	NaN	NaN	NaN
Q13571	1	NaN	NaN	NaN	NaN	NaN	NaN	NaN	NaN	NaN	NaN	NaN	NaN	NaN	NaN	NaN	NaN	NaN	NaN	NaN	NaN	NaN	NaN	NaN	NaN	NaN	NaN	NaN	NaN	NaN	NaN	NaN	NaN	NaN	NaN	NaN	NaN	NaN	NaN	NaN	NaN	NaN	NaN	NaN	NaN	NaN	NaN	NaN	NaN
Q13572	1	NaN	NaN	NaN	NaN	NaN	NaN	NaN	NaN	NaN	NaN	NaN	NaN	NaN	NaN	NaN	NaN	NaN	NaN	NaN	NaN	NaN	NaN	NaN	NaN	NaN	NaN	NaN	NaN	NaN	NaN	NaN	NaN	NaN	NaN	NaN	NaN	NaN	NaN	NaN	NaN	NaN	NaN	NaN	NaN	NaN	3.0415	NaN	NaN
Q13616	1	NaN	NaN	NaN	NaN	NaN	NaN	NaN	NaN	NaN	NaN	NaN	NaN	NaN	NaN	NaN	NaN	NaN	NaN	NaN	NaN	NaN	NaN	NaN	NaN	NaN	NaN	1.2004	NaN	1.4209	1.514	NaN	1.6394	1.8645	1.6438	NaN	NaN	NaN	1.2343	NaN	1.1816	NaN	NaN	NaN	6.707	9.6331	12.178	13.897	7.7635
Q13617;Q13617-2	1	NaN	NaN	NaN	NaN	NaN	NaN	NaN	NaN	NaN	NaN	NaN	NaN	NaN	NaN	NaN	NaN	NaN	NaN	NaN	NaN	NaN	NaN	NaN	NaN	NaN	NaN	NaN	2.5146	NaN	2.094	NaN	0.35652	NaN	NaN	NaN	NaN	NaN	NaN	NaN	NaN	2.2502	NaN	3.0781	5.1906	6.1888	5.6915	3.949	NaN
Q13618-2;Q13618;Q13618-3	1	0.40971	0.21216	NaN	NaN	NaN	NaN	NaN	NaN	NaN	0.52684	0.47741	NaN	NaN	NaN	NaN	NaN	NaN	NaN	NaN	NaN	NaN	NaN	NaN	NaN	NaN	NaN	1.113	1.4045	1.9748	1.7311	1.8119	1.5347	1.3232	NaN	NaN	NaN	NaN	NaN	NaN	NaN	1.1623	NaN	NaN	NaN	2.7544	10.314	8.124	9.8339
Q13619;Q13619-2	1	NaN	NaN	NaN	NaN	NaN	NaN	NaN	NaN	NaN	NaN	NaN	NaN	NaN	NaN	NaN	NaN	NaN	0.51046	NaN	NaN	0.81092	1.3851	NaN	2.2751	3.4945	4.6453	5.1579	4.6667	3.1384	2.5341	2.405	NaN	NaN	NaN	NaN	NaN	NaN	NaN	NaN	NaN	NaN	NaN	NaN	NaN	NaN	2.0138	NaN	NaN
Q13620-1;Q13620;Q13620-3	1	NaN	NaN	NaN	NaN	NaN	NaN	NaN	NaN	NaN	NaN	NaN	NaN	NaN	NaN	NaN	NaN	NaN	0.68252	0.97284	NaN	1.8101	1.8197	2.463	3.1535	3.1212	3.3699	2.3877	2.9597	2.0123	1.2733	2.9294	NaN	NaN	NaN	NaN	1.5775	1.907	NaN	NaN	3.7932	7.8384	NaN	NaN	NaN	NaN	NaN	NaN	NaN
Q13642-1;Q13642-5;Q13642-4;Q13642-3;Q13642	1	NaN	0.19853	0.48896	1.4984	NaN	1.2645	NaN	0.79872	NaN	0.8769	1.2499	1.2777	0.96707	0.82312	NaN	NaN	NaN	0.60327	0.54189	0.62519	0.78078	0.73944	0.79666	0.73119	NaN	0.70343	0.82712	NaN	0.89402	NaN	0.97446	NaN	1.0508	NaN	NaN	NaN	NaN	NaN	NaN	NaN	NaN	NaN	NaN	NaN	2.0927	2.2963	2.0886	2.2036
Q13685	1	NaN	NaN	NaN	NaN	NaN	NaN	NaN	NaN	NaN	NaN	NaN	NaN	NaN	NaN	NaN	NaN	NaN	NaN	NaN	NaN	NaN	NaN	NaN	NaN	NaN	NaN	NaN	NaN	NaN	NaN	NaN	NaN	NaN	NaN	NaN	NaN	NaN	NaN	NaN	NaN	NaN	NaN	NaN	NaN	NaN	NaN	NaN	1.4352
Q13823	1	NaN	NaN	NaN	NaN	6.8813	NaN	NaN	NaN	NaN	NaN	NaN	NaN	NaN	NaN	NaN	NaN	NaN	NaN	NaN	NaN	NaN	NaN	NaN	NaN	NaN	NaN	NaN	NaN	NaN	NaN	NaN	NaN	NaN	NaN	NaN	NaN	NaN	NaN	NaN	NaN	NaN	NaN	NaN	NaN	NaN	NaN	NaN	NaN
Q13838;Q13838-2	1	NaN	NaN	7.4256	16.485	10.583	4.8719	3.0187	1.7539	1.2321	1.6813	1.8263	NaN	1.6161	1.2903	NaN	NaN	NaN	NaN	0.97806	NaN	NaN	NaN	NaN	NaN	NaN	NaN	NaN	1.1123	0.87533	0.83656	NaN	0.98151	NaN	NaN	0.83969	NaN	NaN	NaN	NaN	0.84642	NaN	NaN	NaN	NaN	NaN	NaN	NaN	NaN
Q13867	1	NaN	NaN	NaN	NaN	NaN	NaN	NaN	NaN	NaN	NaN	NaN	NaN	NaN	NaN	NaN	NaN	0.12289	0.098172	NaN	NaN	NaN	0.059165	0.12333	0.24716	0.17408	0.19023	NaN	NaN	0.10505	NaN	NaN	0.39879	0.23303	NaN	NaN	NaN	NaN	NaN	0.79038	1.4216	2.4055	NaN	4.5724	6.0298	13.901	15.074	12.605	5.8217
Q13868;Q13868-2	1	NaN	NaN	NaN	NaN	2.9569	NaN	2.996	NaN	NaN	NaN	NaN	NaN	NaN	NaN	NaN	NaN	NaN	NaN	NaN	NaN	NaN	NaN	NaN	NaN	NaN	NaN	NaN	NaN	NaN	NaN	NaN	NaN	NaN	NaN	NaN	NaN	NaN	NaN	NaN	NaN	NaN	NaN	NaN	NaN	NaN	NaN	NaN	NaN
Q13895	1	NaN	NaN	NaN	NaN	NaN	NaN	NaN	2.3823	3.4361	5.4058	5.5957	5.8123	NaN	NaN	NaN	NaN	NaN	NaN	NaN	NaN	NaN	NaN	NaN	NaN	NaN	NaN	NaN	NaN	NaN	NaN	NaN	NaN	NaN	NaN	NaN	NaN	NaN	NaN	NaN	NaN	NaN	NaN	NaN	NaN	NaN	NaN	NaN	NaN
Q13952-3;Q13952;Q13952-6;Q13952-7;Q13952-2;Q13952-5;Q13952-4	1	NaN	NaN	NaN	NaN	NaN	NaN	NaN	NaN	NaN	NaN	NaN	NaN	NaN	NaN	NaN	NaN	NaN	NaN	NaN	NaN	NaN	NaN	NaN	NaN	NaN	NaN	NaN	NaN	NaN	NaN	NaN	NaN	NaN	NaN	NaN	NaN	NaN	NaN	2.176	NaN	5.6993	NaN	NaN	NaN	NaN	NaN	NaN	NaN
Q14008-2;Q14008;Q14008-3	1	NaN	NaN	NaN	4.5634	5.1385	4.2441	NaN	NaN	NaN	NaN	NaN	NaN	NaN	NaN	NaN	NaN	NaN	NaN	NaN	NaN	NaN	NaN	NaN	NaN	NaN	NaN	NaN	NaN	NaN	NaN	NaN	NaN	NaN	NaN	NaN	NaN	NaN	NaN	NaN	NaN	NaN	NaN	NaN	NaN	NaN	NaN	NaN	NaN
Q14103-3;Q14103;Q14103-4;Q14103-2	1	NaN	NaN	3.4694	5.7136	4.1427	5.4139	5.0631	4.7872	4.2254	6.5682	6.8245	5.9111	8.58	6.7773	5.0547	NaN	3.623	1.9749	NaN	1.5453	NaN	2.3282	NaN	NaN	2.1103	NaN	NaN	NaN	NaN	NaN	NaN	NaN	1.1899	NaN	NaN	NaN	1.8723	1.4021	NaN	NaN	NaN	NaN	1.5671	3.3688	2.7847	3.7429	3.3749	3.5993
Q14137;Q14137-2	1	NaN	NaN	NaN	NaN	2.6164	1.3642	2.018	NaN	NaN	NaN	NaN	NaN	NaN	NaN	NaN	NaN	NaN	NaN	NaN	NaN	NaN	NaN	NaN	NaN	NaN	NaN	NaN	NaN	NaN	NaN	NaN	NaN	NaN	NaN	NaN	NaN	NaN	NaN	NaN	NaN	NaN	NaN	NaN	NaN	3.5434	4.1161	3.8167	1.731
Q14149	1	NaN	NaN	NaN	NaN	NaN	NaN	NaN	NaN	NaN	NaN	NaN	NaN	NaN	NaN	NaN	NaN	NaN	NaN	NaN	NaN	NaN	NaN	NaN	NaN	NaN	NaN	NaN	NaN	NaN	NaN	NaN	NaN	NaN	NaN	NaN	2.6203	NaN	NaN	NaN	NaN	NaN	NaN	NaN	NaN	NaN	NaN	NaN	NaN
Q14152-2;Q14152	1	0.22951	NaN	NaN	3.9257	4.3106	8.5093	9.8751	9.072	6.8577	9.0456	11.641	45.736	10.491	8.549	5.6613	3.9039	2.5719	2.0261	0.82796	1.4695	NaN	NaN	NaN	NaN	NaN	NaN	NaN	NaN	NaN	NaN	NaN	NaN	NaN	NaN	NaN	NaN	NaN	NaN	NaN	NaN	NaN	NaN	NaN	NaN	NaN	NaN	NaN	NaN
Q14155-6;Q14155-1;Q14155-5;Q14155-2;Q14155-3;Q14155	1	NaN	NaN	NaN	NaN	NaN	NaN	NaN	NaN	NaN	NaN	NaN	NaN	NaN	NaN	NaN	2.4223	NaN	NaN	NaN	NaN	NaN	NaN	NaN	NaN	NaN	NaN	NaN	NaN	NaN	NaN	NaN	NaN	NaN	NaN	NaN	NaN	NaN	NaN	NaN	NaN	NaN	NaN	NaN	NaN	NaN	NaN	NaN	NaN
Q14181	1	NaN	NaN	NaN	NaN	NaN	NaN	NaN	NaN	NaN	NaN	NaN	NaN	NaN	NaN	NaN	NaN	NaN	NaN	NaN	NaN	NaN	NaN	NaN	NaN	NaN	NaN	NaN	4.6909	4.975	9.3474	4.98	7.2385	5.611	NaN	NaN	NaN	NaN	NaN	NaN	NaN	NaN	NaN	NaN	NaN	NaN	NaN	NaN	NaN
Q14194-2;Q14194	1	0.11267	0.067978	0.19181	NaN	1.2243	0.38264	0.21732	0.17864	0.23358	0.18898	0.4271	0.38297	0.20853	0.2489	0.23952	0.2539	0.26416	0.27806	0.35653	0.63993	0.62484	0.6107	0.79214	0.75877	0.84649	0.83076	0.9089	1.1865	1.3786	1.5431	2.065	2.4871	2.3594	2.675	2.8404	3.2341	4.308	6.1158	7.3943	8.4871	12.218	9.7997	12.127	13.413	11.511	9.1601	7.3043	6.3752
Q14195-2	1	0.038854	0.11399	0.15134	NaN	NaN	NaN	0.20523	0.23904	0.24165	0.2372	0.22596	1.0302	0.23278	0.22789	0.2799	0.22769	0.36757	0.38883	0.45966	0.65244	0.91044	0.85496	1.1549	1.358	1.4315	1.4206	1.5855	1.8867	1.9886	1.6605	2.2129	3.4243	3.1169	3.977	4.9	5.6339	6.3669	7.9585	8.6384	10.786	8.9047	5.131	5.53	5.1332	3.8291	2.5173	1.9163	NaN
Q14197	1	NaN	NaN	NaN	NaN	NaN	NaN	NaN	NaN	NaN	NaN	NaN	4.0337	10.616	2.465	NaN	NaN	NaN	NaN	NaN	NaN	NaN	NaN	NaN	NaN	NaN	NaN	NaN	NaN	NaN	NaN	NaN	NaN	NaN	NaN	NaN	NaN	NaN	NaN	NaN	NaN	NaN	NaN	NaN	NaN	NaN	NaN	NaN	NaN
Q14203-6;Q14203;Q14203-2	1	NaN	NaN	NaN	NaN	NaN	NaN	NaN	NaN	NaN	NaN	NaN	NaN	NaN	NaN	NaN	NaN	NaN	NaN	NaN	NaN	NaN	NaN	NaN	NaN	NaN	NaN	NaN	NaN	NaN	NaN	NaN	NaN	NaN	NaN	NaN	NaN	NaN	NaN	NaN	NaN	NaN	NaN	NaN	NaN	NaN	NaN	NaN	NaN
Q14203-3;Q14203-4;Q14203-5	1	NaN	0.30741	1.3099	0.84393	NaN	1.675	1.646	2.195	2.4268	2.5989	2.3011	2.8928	2.844	3.8365	8.8098	12.726	7.1593	1.4077	0.8721	0.78396	0.64664	NaN	NaN	NaN	NaN	NaN	NaN	NaN	NaN	NaN	NaN	NaN	NaN	NaN	NaN	NaN	NaN	NaN	NaN	NaN	NaN	NaN	NaN	NaN	NaN	NaN	NaN	NaN
Q14204	1	0.12351	0.30719	1.2117	2.4587	2.4445	1.6567	1.6161	2.13	2.9669	8.2086	16.127	14.951	4.8445	1.9197	0.9013	0.53317	0.45043	0.32903	0.39128	0.31762	0.4017	0.37129	NaN	0.58187	0.35125	1.5298	0.36317	0.34435	0.5662	1.0646	NaN	NaN	NaN	1.9494	9.1497	0.81679	2.1825	0.99261	NaN	NaN	NaN	NaN	NaN	NaN	NaN	NaN	NaN	NaN
Q14232	1	NaN	NaN	NaN	NaN	2.5984	NaN	3.0396	NaN	NaN	NaN	NaN	NaN	NaN	NaN	NaN	NaN	NaN	NaN	NaN	NaN	NaN	NaN	NaN	NaN	NaN	NaN	NaN	NaN	NaN	NaN	NaN	NaN	NaN	NaN	NaN	NaN	NaN	NaN	NaN	NaN	NaN	NaN	NaN	NaN	NaN	NaN	NaN	NaN
Q14240	1	0.36129	NaN	2.3158	6.053	5.2405	2.9938	1.8011	6.0757	NaN	1.3541	1.4039	1.4809	1.1958	1.0822	1.1928	1.159	NaN	1.5389	1.4337	2.3997	3.4583	5.2869	4.9293	4.2747	4.2174	3.9531	2.9262	2.4029	2.0598	1.4597	1.8125	1.4494	NaN	NaN	1.7827	2.1751	NaN	NaN	NaN	NaN	NaN	NaN	NaN	1.1036	2.0804	2.4132	NaN	NaN
Q14244-5;Q14244-3;Q14244-2;Q14244-6;Q14244-4;Q14244;Q14244-7	1	NaN	NaN	NaN	NaN	NaN	NaN	NaN	NaN	NaN	2.3589	NaN	NaN	NaN	NaN	NaN	NaN	NaN	NaN	NaN	NaN	NaN	NaN	NaN	NaN	NaN	NaN	NaN	NaN	NaN	NaN	NaN	NaN	NaN	NaN	NaN	NaN	NaN	NaN	NaN	NaN	NaN	NaN	NaN	NaN	NaN	NaN	NaN	NaN
Q14315-2;Q14315	1	0.23545	0.26184	0.32179	0.57652	0.63891	0.49899	0.62216	0.63393	0.84374	1.9425	3.6354	2.1358	1.3274	1.268	1.5246	3.3063	6.3825	4.6001	2.0702	0.96818	0.64719	0.35439	0.32369	0.29755	0.50981	0.20277	0.24549	0.25694	0.19175	NaN	NaN	NaN	0.52635	0.40196	NaN	NaN	0.73349	0.26726	NaN	NaN	NaN	NaN	NaN	0.27068	NaN	0.48264	NaN	NaN
Q14444-2;Q14444	1	NaN	NaN	NaN	NaN	9.0332	NaN	3.1424	4.8072	5.6048	2.5784	NaN	NaN	NaN	NaN	NaN	NaN	NaN	NaN	NaN	NaN	NaN	NaN	NaN	NaN	NaN	NaN	NaN	NaN	NaN	NaN	NaN	NaN	NaN	NaN	NaN	NaN	NaN	NaN	NaN	NaN	NaN	NaN	NaN	NaN	NaN	NaN	NaN	NaN
Q14558;Q14558-2	1	NaN	NaN	NaN	3.5758	4.4525	2.3963	2.5138	NaN	NaN	NaN	NaN	NaN	1.3928	1.1313	1.3393	NaN	NaN	NaN	NaN	NaN	NaN	NaN	NaN	NaN	NaN	NaN	NaN	NaN	NaN	NaN	NaN	NaN	NaN	NaN	NaN	NaN	NaN	NaN	NaN	NaN	NaN	NaN	1.8965	1.781	2.2745	2.4045	2.5119	1.4307
Q14566	1	NaN	0.19143	NaN	0.3516	NaN	NaN	NaN	NaN	NaN	NaN	NaN	NaN	NaN	NaN	NaN	0.32265	0.14685	0.17104	0.22355	0.27642	0.27641	0.41729	0.26207	0.44565	0.40058	0.6571	1.223	2.4072	5.3388	8.5373	12.817	12.589	11.654	9.0688	7.1554	5.6572	3.001	3.0099	1.9491	1.4539	1.4727	0.60149	NaN	NaN	0.7201	0.51262	NaN	NaN
Q14568	1	NaN	NaN	NaN	NaN	NaN	NaN	NaN	NaN	NaN	NaN	NaN	NaN	NaN	NaN	NaN	NaN	NaN	NaN	NaN	NaN	NaN	NaN	NaN	NaN	NaN	NaN	NaN	NaN	NaN	NaN	NaN	NaN	NaN	NaN	NaN	NaN	NaN	NaN	NaN	NaN	NaN	NaN	NaN	NaN	NaN	NaN	NaN	NaN
Q14576;Q14576-2	1	NaN	NaN	4.4001	NaN	NaN	NaN	NaN	NaN	NaN	NaN	NaN	NaN	NaN	NaN	NaN	NaN	NaN	NaN	NaN	NaN	NaN	NaN	NaN	NaN	NaN	NaN	NaN	NaN	NaN	NaN	NaN	NaN	NaN	NaN	NaN	NaN	NaN	NaN	NaN	NaN	NaN	NaN	NaN	NaN	NaN	NaN	NaN	NaN
Q14657	1	NaN	NaN	NaN	NaN	NaN	NaN	NaN	NaN	NaN	NaN	NaN	NaN	NaN	NaN	NaN	NaN	NaN	NaN	NaN	NaN	NaN	NaN	NaN	NaN	NaN	NaN	NaN	NaN	NaN	NaN	NaN	NaN	NaN	NaN	NaN	NaN	NaN	NaN	1.833	2.0585	1.9375	NaN	2.1885	NaN	NaN	NaN	NaN	NaN
Q14676-3;Q14676-2;Q14676;Q14676-4	1	NaN	NaN	NaN	NaN	NaN	NaN	NaN	NaN	NaN	NaN	NaN	NaN	NaN	NaN	NaN	NaN	NaN	NaN	NaN	NaN	NaN	NaN	NaN	NaN	NaN	NaN	NaN	NaN	NaN	NaN	NaN	NaN	NaN	NaN	NaN	NaN	NaN	NaN	NaN	NaN	NaN	NaN	NaN	NaN	NaN	NaN	NaN	NaN
Q14677;Q14677-3;Q14677-2	1	NaN	NaN	NaN	16.443	NaN	NaN	NaN	NaN	NaN	NaN	NaN	NaN	NaN	NaN	NaN	NaN	NaN	NaN	NaN	NaN	NaN	NaN	NaN	NaN	NaN	NaN	NaN	NaN	NaN	NaN	NaN	NaN	NaN	NaN	NaN	NaN	NaN	NaN	NaN	NaN	NaN	NaN	NaN	NaN	NaN	NaN	NaN	NaN
Q14687-2;Q14687-3;Q14687	1	NaN	NaN	NaN	NaN	NaN	NaN	NaN	NaN	NaN	NaN	NaN	4.0238	NaN	NaN	NaN	NaN	NaN	NaN	NaN	NaN	NaN	NaN	NaN	NaN	NaN	NaN	NaN	NaN	NaN	NaN	NaN	NaN	NaN	NaN	NaN	NaN	NaN	NaN	NaN	NaN	NaN	NaN	NaN	NaN	NaN	NaN	NaN	NaN
Q14693;Q14693-2;Q14693-4;Q14693-3;Q14693-5;Q14693-7	1	NaN	NaN	NaN	NaN	NaN	NaN	NaN	NaN	NaN	NaN	NaN	NaN	NaN	NaN	NaN	NaN	1.004	NaN	NaN	NaN	NaN	NaN	NaN	NaN	NaN	NaN	NaN	1.0119	NaN	2.0039	NaN	NaN	2.7379	NaN	2.8666	NaN	NaN	NaN	NaN	NaN	NaN	NaN	NaN	NaN	NaN	NaN	NaN	NaN
Q14697	1	0.14862	0.24079	0.15144	0.98024	NaN	0.14552	0.16311	0.23138	0.41587	NaN	NaN	0.11402	0.1217	NaN	0.15269	0.25757	0.12129	0.19664	0.11236	0.076279	0.14579	0.19194	0.27182	0.31806	0.38881	0.52264	0.37391	0.3746	0.32264	0.29007	0.32826	0.39412	0.48332	0.91591	1.8996	6.3614	11.845	12.012	10.792	6.4616	5.385	1.8829	1.3341	0.71659	0.48699	0.34303	0.51344	0.18921
Q14697-2	1	NaN	NaN	NaN	NaN	NaN	NaN	NaN	NaN	NaN	NaN	NaN	NaN	NaN	NaN	NaN	NaN	NaN	NaN	NaN	NaN	NaN	NaN	NaN	NaN	NaN	NaN	NaN	NaN	NaN	NaN	NaN	NaN	NaN	NaN	NaN	6.9442	NaN	NaN	NaN	NaN	NaN	NaN	NaN	NaN	NaN	NaN	NaN	NaN
Q14738;Q14738-2;Q14738-3	1	0.068814	0.22559	NaN	NaN	NaN	NaN	NaN	NaN	NaN	NaN	NaN	NaN	NaN	NaN	NaN	NaN	NaN	NaN	NaN	NaN	NaN	0.65662	NaN	NaN	NaN	NaN	NaN	NaN	NaN	NaN	NaN	NaN	NaN	NaN	NaN	NaN	NaN	NaN	NaN	NaN	NaN	NaN	1.8315	1.5188	1.9907	2.948	5.7154	5.5892
Q14746;Q14746-2	1	NaN	NaN	NaN	NaN	NaN	NaN	NaN	NaN	NaN	NaN	NaN	NaN	3.1009	6.4008	5.5586	2.8844	NaN	NaN	NaN	NaN	NaN	NaN	NaN	NaN	NaN	NaN	NaN	NaN	NaN	NaN	NaN	NaN	NaN	NaN	NaN	NaN	NaN	NaN	NaN	NaN	NaN	NaN	NaN	NaN	NaN	NaN	NaN	NaN
Q147X3-2;Q147X3	1	NaN	NaN	NaN	NaN	NaN	NaN	NaN	NaN	NaN	NaN	NaN	NaN	NaN	NaN	NaN	NaN	NaN	NaN	NaN	NaN	NaN	NaN	NaN	NaN	NaN	NaN	NaN	NaN	NaN	NaN	NaN	NaN	NaN	NaN	NaN	NaN	NaN	NaN	NaN	NaN	NaN	NaN	NaN	NaN	NaN	1.5196	NaN	NaN
Q14839;Q14839-2	1	NaN	NaN	NaN	5.9138	9.0017	9.9324	5.1735	3.0232	2.297	NaN	4.1991	3.6781	NaN	3.4588	NaN	NaN	1.6041	1.5719	NaN	NaN	NaN	NaN	NaN	NaN	NaN	NaN	NaN	NaN	NaN	NaN	NaN	NaN	NaN	NaN	NaN	NaN	NaN	NaN	NaN	NaN	NaN	NaN	NaN	NaN	NaN	NaN	NaN	NaN
Q14919;Q14919-2	1	NaN	NaN	NaN	NaN	NaN	NaN	NaN	NaN	NaN	NaN	NaN	NaN	NaN	NaN	NaN	NaN	NaN	NaN	NaN	NaN	NaN	NaN	NaN	NaN	NaN	NaN	NaN	NaN	NaN	NaN	NaN	NaN	NaN	NaN	NaN	NaN	NaN	NaN	NaN	NaN	NaN	NaN	NaN	NaN	NaN	NaN	NaN	NaN
Q14974;Q14974-2	1	0.05551	0.096936	0.42702	1.1971	1.5834	0.89654	0.71863	0.54028	0.54683	0.53127	0.55956	0.59061	0.51362	0.58187	0.64494	0.75529	0.90373	0.8684	0.81246	0.8747	0.92568	0.89668	1.0981	1.1268	1.3717	1.4294	1.4081	1.8299	2.1986	2.0834	2.5619	2.5412	2.4378	2.9533	2.8613	3.1993	2.9933	2.6473	2.0088	1.9513	2.7344	3.3207	6.4558	8.4724	6.6906	6.5037	6.3315	4.2202
Q14978;Q14978-3;Q14978-2	1	NaN	NaN	NaN	NaN	NaN	NaN	NaN	NaN	NaN	NaN	NaN	NaN	NaN	NaN	NaN	NaN	NaN	NaN	NaN	NaN	NaN	NaN	NaN	NaN	NaN	NaN	NaN	NaN	NaN	NaN	NaN	NaN	NaN	NaN	NaN	NaN	11.407	NaN	NaN	NaN	NaN	NaN	NaN	NaN	NaN	NaN	NaN	NaN
Q14980;Q14980-2;Q14980-4;Q14980-3	1	NaN	NaN	7.2338	16.38	8.2337	6.7757	5.6586	3.5107	3.0015	2.9747	NaN	NaN	NaN	NaN	NaN	5.3227	2.1762	NaN	NaN	NaN	NaN	NaN	NaN	NaN	NaN	NaN	NaN	NaN	NaN	NaN	NaN	NaN	NaN	NaN	NaN	NaN	NaN	NaN	NaN	NaN	NaN	NaN	NaN	NaN	NaN	NaN	NaN	NaN
Q14C86-5;Q14C86-2;Q14C86;Q14C86-6;Q14C86-3;Q14C86-4	1	NaN	NaN	1.6976	NaN	NaN	NaN	NaN	NaN	NaN	NaN	NaN	NaN	NaN	NaN	NaN	0.75389	NaN	1.5372	1.6764	1.7742	1.4108	2.0184	NaN	2.5564	3.0298	2.0036	3.0727	2.5072	2.7619	3.4031	NaN	2.3633	1.6903	NaN	NaN	2.9046	3.8575	3.2821	3.7466	7.2872	8.1286	NaN	4.6363	4.1448	2.9427	3.3126	2.6101	NaN
Q14CX7-2;Q14CX7	1	NaN	NaN	NaN	NaN	NaN	NaN	NaN	NaN	NaN	NaN	NaN	NaN	NaN	NaN	NaN	NaN	NaN	NaN	NaN	NaN	NaN	NaN	NaN	NaN	NaN	NaN	NaN	NaN	NaN	NaN	NaN	NaN	NaN	NaN	NaN	NaN	NaN	NaN	NaN	NaN	NaN	NaN	NaN	NaN	NaN	NaN	NaN	NaN
Q15003;Q15003-2	1	NaN	NaN	NaN	NaN	NaN	2.8213	0.74941	NaN	NaN	NaN	2.3457	2.0335	1.686	2.8782	2.9733	10.006	11.626	6.3266	2.6875	NaN	NaN	NaN	NaN	NaN	NaN	NaN	NaN	0.89807	0.8428	NaN	NaN	NaN	NaN	NaN	NaN	NaN	NaN	NaN	NaN	NaN	NaN	NaN	NaN	NaN	NaN	NaN	NaN	NaN
Q15007	1	NaN	NaN	NaN	NaN	NaN	NaN	NaN	NaN	NaN	NaN	NaN	NaN	NaN	NaN	NaN	NaN	NaN	NaN	NaN	NaN	NaN	NaN	NaN	NaN	NaN	NaN	NaN	NaN	NaN	NaN	NaN	NaN	NaN	NaN	2.2964	NaN	NaN	NaN	NaN	NaN	NaN	NaN	NaN	NaN	NaN	NaN	NaN	NaN
Q15018	1	NaN	NaN	NaN	NaN	NaN	NaN	NaN	NaN	NaN	NaN	NaN	1.4114	NaN	1.7335	NaN	1.7723	NaN	NaN	5.8209	8.2527	5.0995	2.9138	NaN	NaN	1.6945	1.9956	NaN	NaN	NaN	NaN	NaN	NaN	NaN	NaN	NaN	NaN	2.8226	NaN	NaN	NaN	NaN	NaN	NaN	NaN	NaN	NaN	NaN	NaN
Q15021	1	NaN	NaN	NaN	NaN	NaN	2.8432	1.1425	NaN	NaN	NaN	NaN	2.4352	1.7221	2.4874	3.2247	15.069	9.8015	6.6575	2.4721	NaN	1.1474	NaN	NaN	NaN	0.93829	NaN	NaN	NaN	1.1135	NaN	NaN	NaN	NaN	NaN	NaN	NaN	NaN	NaN	NaN	NaN	NaN	NaN	NaN	NaN	NaN	NaN	NaN	NaN
Q15024	1	NaN	NaN	NaN	NaN	NaN	NaN	NaN	NaN	NaN	NaN	NaN	NaN	NaN	NaN	NaN	NaN	NaN	NaN	NaN	NaN	NaN	NaN	NaN	NaN	NaN	NaN	NaN	NaN	NaN	NaN	NaN	NaN	NaN	NaN	NaN	NaN	NaN	NaN	NaN	NaN	NaN	NaN	NaN	NaN	NaN	NaN	NaN	NaN
Q15027	1	NaN	NaN	NaN	NaN	NaN	NaN	NaN	NaN	NaN	NaN	NaN	NaN	NaN	NaN	NaN	NaN	NaN	NaN	NaN	NaN	NaN	NaN	NaN	NaN	NaN	NaN	NaN	NaN	NaN	NaN	NaN	NaN	10.039	20.054	24.044	NaN	8.0295	NaN	NaN	NaN	NaN	NaN	NaN	NaN	NaN	NaN	NaN	NaN
Q15054-3;Q15054-2;Q15054	1	NaN	NaN	NaN	NaN	NaN	NaN	NaN	NaN	NaN	NaN	NaN	NaN	NaN	NaN	NaN	NaN	NaN	NaN	NaN	NaN	NaN	NaN	NaN	NaN	NaN	NaN	NaN	NaN	NaN	NaN	NaN	3.0854	NaN	NaN	NaN	NaN	NaN	NaN	NaN	NaN	NaN	NaN	NaN	NaN	NaN	NaN	NaN	NaN
Q15056-2;Q15056	1	NaN	NaN	NaN	NaN	NaN	NaN	NaN	NaN	NaN	NaN	NaN	NaN	NaN	NaN	NaN	NaN	NaN	NaN	NaN	NaN	NaN	NaN	NaN	NaN	NaN	NaN	NaN	NaN	NaN	NaN	NaN	0.51905	NaN	NaN	NaN	1.3625	NaN	NaN	NaN	NaN	NaN	NaN	1.1925	1.1387	1.3234	1.5225	NaN	2.9331
Q15057	1	NaN	NaN	NaN	NaN	NaN	NaN	NaN	NaN	NaN	NaN	NaN	NaN	NaN	NaN	NaN	NaN	NaN	NaN	NaN	NaN	NaN	NaN	NaN	NaN	NaN	NaN	NaN	NaN	NaN	NaN	NaN	4.0878	7.7212	9.9133	4.2738	3.221	NaN	NaN	NaN	NaN	NaN	NaN	NaN	NaN	NaN	NaN	NaN	NaN
Q15075	1	NaN	NaN	NaN	NaN	NaN	NaN	66.747	5.486	NaN	NaN	NaN	NaN	NaN	NaN	NaN	NaN	NaN	NaN	NaN	NaN	NaN	NaN	NaN	NaN	NaN	NaN	NaN	NaN	NaN	NaN	NaN	NaN	NaN	NaN	NaN	NaN	NaN	NaN	NaN	NaN	NaN	NaN	NaN	NaN	NaN	NaN	NaN	NaN
Q15084-3;Q15084;Q15084-4;Q15084-5;Q15084-2	1	0.244	0.065981	0.38412	0.92272	1.3283	0.56777	0.38019	0.33652	0.33059	0.33993	0.33324	0.3546	0.32172	0.26438	0.37617	0.39574	0.42356	0.35569	0.38007	0.48814	0.59467	0.53451	0.6271	0.67381	0.69803	0.75392	0.69209	0.83345	0.93155	0.95635	1.1087	1.1519	1.2608	1.7087	2.0224	3.1097	3.7712	3.815	2.4483	2.5058	2.9597	2.0836	2.7522	2.6554	3.0206	3.433	4.3984	6.258
Q15102	1	NaN	NaN	NaN	NaN	NaN	NaN	NaN	NaN	NaN	NaN	NaN	NaN	NaN	NaN	NaN	1.022	NaN	NaN	NaN	NaN	NaN	NaN	NaN	NaN	NaN	NaN	NaN	NaN	NaN	NaN	NaN	NaN	0.85242	NaN	NaN	NaN	NaN	NaN	NaN	NaN	NaN	NaN	NaN	NaN	NaN	NaN	NaN	NaN
Q15149-7;Q15149-8;Q15149-9;Q15149-5;Q15149-4;Q15149-6;Q15149-3;Q15149-2;Q15149	1	NaN	NaN	4.4424	2.8738	NaN	NaN	NaN	NaN	NaN	NaN	NaN	NaN	NaN	NaN	NaN	NaN	NaN	NaN	NaN	NaN	NaN	NaN	NaN	NaN	NaN	NaN	NaN	NaN	NaN	NaN	NaN	NaN	NaN	NaN	NaN	NaN	NaN	NaN	NaN	NaN	NaN	NaN	NaN	NaN	NaN	NaN	5.2788	NaN
Q15181	1	NaN	NaN	NaN	NaN	NaN	NaN	NaN	NaN	NaN	NaN	NaN	NaN	NaN	NaN	NaN	NaN	NaN	NaN	NaN	NaN	NaN	NaN	NaN	NaN	NaN	NaN	NaN	NaN	NaN	NaN	NaN	NaN	NaN	NaN	NaN	NaN	NaN	NaN	NaN	NaN	NaN	NaN	NaN	NaN	NaN	NaN	NaN	NaN
Q15233-2;Q15233	1	NaN	NaN	11.366	NaN	NaN	NaN	NaN	NaN	NaN	NaN	NaN	NaN	NaN	NaN	NaN	NaN	NaN	NaN	NaN	NaN	NaN	NaN	NaN	NaN	NaN	NaN	NaN	NaN	NaN	NaN	NaN	NaN	NaN	NaN	NaN	NaN	NaN	NaN	NaN	NaN	NaN	NaN	NaN	NaN	NaN	NaN	NaN	NaN
Q15274	1	NaN	NaN	NaN	NaN	NaN	NaN	NaN	NaN	NaN	NaN	NaN	NaN	NaN	NaN	NaN	NaN	NaN	NaN	NaN	NaN	NaN	NaN	NaN	NaN	NaN	NaN	0.25723	NaN	NaN	NaN	NaN	NaN	NaN	NaN	NaN	NaN	NaN	NaN	NaN	NaN	NaN	NaN	NaN	NaN	NaN	NaN	NaN	NaN
Q15334	1	NaN	NaN	NaN	NaN	NaN	NaN	NaN	NaN	NaN	NaN	NaN	NaN	NaN	NaN	NaN	NaN	NaN	NaN	NaN	NaN	NaN	NaN	NaN	NaN	NaN	NaN	NaN	NaN	NaN	NaN	NaN	NaN	NaN	NaN	NaN	NaN	NaN	NaN	NaN	NaN	NaN	NaN	NaN	NaN	NaN	NaN	NaN	NaN
Q15345-3;Q15345	1	NaN	NaN	NaN	NaN	NaN	NaN	NaN	NaN	NaN	NaN	NaN	NaN	NaN	NaN	NaN	NaN	NaN	NaN	NaN	NaN	NaN	NaN	NaN	NaN	NaN	NaN	NaN	NaN	NaN	NaN	NaN	NaN	NaN	NaN	2.9338	NaN	NaN	4.9617	NaN	NaN	NaN	NaN	NaN	NaN	NaN	NaN	NaN	NaN
Q15365	1	NaN	0.39796	2.2581	5.184	NaN	4.2766	1.7281	NaN	1.9451	1.4659	1.2159	1.6547	1.3158	1.1998	1.0242	1.0394	1.1226	1.0587	1.0951	1.207	1.1183	1.0356	1.1301	1.2086	1.2608	1.2384	1.1367	1.2772	1.3627	1.2432	1.4091	1.4416	1.3964	1.5849	1.5223	1.4742	1.6392	1.6615	1.712	1.7142	2.1481	NaN	2.434	2.7215	2.6029	2.7797	3.1791	2.217
Q15366-6;Q15366-3;Q15366;Q15366-2;Q15366-7;Q15366-8;Q15366-4;Q15366-5	1	NaN	0.4027	2.5402	5.9098	6.3589	4.0741	2.4901	1.6216	1.5292	1.375	1.4239	1.6476	1.4261	1.121	0.96206	0.97835	1.058	0.88144	0.94267	1.076	1.0568	0.88974	1.0905	0.98631	NaN	1.11	NaN	1.0723	1.0018	0.98322	1.0895	1.1617	1.1206	NaN	NaN	1.1123	NaN	1.2878	1.2833	1.6139	1.6396	NaN	2.0708	2.119	1.9799	2.1948	2.4408	2.6281
Q15369-2;Q15369	1	NaN	NaN	NaN	NaN	NaN	NaN	NaN	NaN	NaN	NaN	NaN	NaN	NaN	NaN	NaN	NaN	NaN	NaN	NaN	NaN	NaN	NaN	NaN	NaN	NaN	NaN	NaN	NaN	NaN	NaN	NaN	NaN	NaN	NaN	NaN	NaN	NaN	NaN	2.2534	NaN	NaN	NaN	NaN	NaN	NaN	NaN	NaN	NaN
Q15370;Q15370-2	1	0.072186	NaN	NaN	NaN	NaN	NaN	0.92996	0.70699	NaN	0.80467	NaN	NaN	1.3985	NaN	1.3365	1.238	1.649	1.406	1.6123	1.7011	NaN	1.4766	NaN	1.7495	1.9108	NaN	NaN	2.2334	2.7869	2.984	3.6416	NaN	NaN	NaN	NaN	2.2211	2.3488	2.4544	1.498	2.0335	2.3037	NaN	2.4306	NaN	1.2441	NaN	1.0494	2.2944
Q15397	1	NaN	NaN	NaN	NaN	6.7977	NaN	NaN	NaN	NaN	NaN	NaN	NaN	NaN	NaN	NaN	NaN	NaN	NaN	NaN	NaN	NaN	NaN	NaN	NaN	NaN	NaN	NaN	NaN	NaN	NaN	NaN	NaN	NaN	NaN	NaN	NaN	NaN	NaN	NaN	NaN	NaN	NaN	NaN	NaN	NaN	NaN	NaN	NaN
Q15398-1;Q15398-3;Q15398	1	NaN	NaN	NaN	NaN	NaN	NaN	NaN	NaN	NaN	NaN	NaN	NaN	NaN	NaN	NaN	NaN	NaN	NaN	NaN	NaN	NaN	NaN	NaN	NaN	NaN	NaN	NaN	NaN	NaN	NaN	NaN	NaN	1.3443	NaN	NaN	NaN	NaN	NaN	NaN	NaN	NaN	NaN	NaN	NaN	NaN	NaN	NaN	NaN
Q15417-3;Q15417	1	NaN	NaN	NaN	NaN	NaN	NaN	NaN	NaN	NaN	NaN	NaN	NaN	NaN	NaN	NaN	NaN	NaN	NaN	NaN	NaN	NaN	NaN	NaN	NaN	NaN	NaN	NaN	NaN	NaN	NaN	NaN	NaN	NaN	NaN	NaN	NaN	NaN	NaN	NaN	NaN	NaN	NaN	NaN	NaN	NaN	NaN	NaN	NaN
Q15435;Q15435-2;Q15435-3;Q15435-5;Q15435-4	1	NaN	NaN	NaN	NaN	NaN	NaN	NaN	NaN	NaN	NaN	NaN	NaN	NaN	NaN	NaN	NaN	NaN	NaN	NaN	NaN	NaN	NaN	NaN	NaN	NaN	NaN	NaN	NaN	NaN	NaN	NaN	NaN	NaN	NaN	NaN	NaN	NaN	NaN	NaN	NaN	NaN	NaN	NaN	NaN	NaN	NaN	NaN	7.3495
Q15517	1	NaN	NaN	NaN	NaN	NaN	NaN	NaN	NaN	NaN	NaN	NaN	NaN	NaN	NaN	NaN	NaN	NaN	NaN	NaN	NaN	NaN	NaN	NaN	NaN	NaN	NaN	NaN	NaN	NaN	NaN	NaN	NaN	NaN	NaN	NaN	NaN	NaN	NaN	NaN	NaN	NaN	NaN	NaN	NaN	NaN	NaN	NaN	NaN
Q15555-4;Q15555-5;Q15555-3;Q15555;Q15555-2	1	NaN	NaN	NaN	NaN	NaN	NaN	NaN	NaN	NaN	NaN	NaN	NaN	NaN	NaN	NaN	NaN	NaN	NaN	NaN	NaN	NaN	NaN	NaN	NaN	NaN	NaN	NaN	NaN	NaN	NaN	NaN	NaN	NaN	NaN	NaN	NaN	NaN	NaN	NaN	NaN	NaN	NaN	NaN	NaN	NaN	NaN	NaN	NaN
Q15642-4;Q15642-2;Q15642-3;Q15642	1	NaN	NaN	NaN	NaN	NaN	NaN	NaN	NaN	NaN	NaN	NaN	NaN	NaN	NaN	NaN	NaN	NaN	NaN	NaN	NaN	NaN	NaN	NaN	NaN	NaN	NaN	NaN	NaN	NaN	NaN	NaN	NaN	NaN	3.829	2.2604	NaN	NaN	NaN	NaN	NaN	NaN	NaN	NaN	NaN	NaN	NaN	NaN	NaN
Q15648	1	NaN	NaN	NaN	NaN	3.6159	NaN	NaN	NaN	NaN	NaN	NaN	NaN	NaN	NaN	NaN	NaN	NaN	NaN	NaN	NaN	NaN	NaN	NaN	NaN	NaN	NaN	NaN	NaN	NaN	NaN	NaN	NaN	NaN	NaN	NaN	NaN	NaN	NaN	NaN	NaN	NaN	NaN	NaN	NaN	NaN	NaN	NaN	NaN
Q15691	1	NaN	NaN	NaN	2.4314	NaN	NaN	NaN	NaN	NaN	NaN	NaN	NaN	NaN	NaN	NaN	NaN	NaN	NaN	0.48639	NaN	NaN	NaN	NaN	NaN	NaN	NaN	NaN	NaN	NaN	NaN	NaN	NaN	NaN	NaN	NaN	NaN	NaN	NaN	NaN	NaN	NaN	NaN	NaN	NaN	NaN	NaN	NaN	NaN
Q15717;Q15717-2	1	NaN	NaN	NaN	9.6942	NaN	NaN	NaN	NaN	NaN	NaN	NaN	NaN	NaN	NaN	NaN	NaN	NaN	NaN	NaN	NaN	NaN	NaN	NaN	NaN	NaN	NaN	NaN	NaN	NaN	NaN	NaN	NaN	NaN	NaN	NaN	NaN	NaN	NaN	NaN	NaN	NaN	NaN	NaN	NaN	NaN	NaN	NaN	NaN
Q15751	1	NaN	NaN	NaN	NaN	NaN	NaN	NaN	NaN	NaN	NaN	NaN	NaN	NaN	3.3495	2.6489	NaN	NaN	NaN	NaN	NaN	NaN	NaN	NaN	NaN	NaN	NaN	NaN	NaN	NaN	NaN	NaN	NaN	NaN	NaN	NaN	NaN	NaN	NaN	NaN	NaN	NaN	NaN	NaN	NaN	NaN	NaN	NaN	NaN
Q15773	1	NaN	NaN	NaN	NaN	NaN	NaN	NaN	NaN	NaN	NaN	NaN	NaN	NaN	NaN	NaN	NaN	NaN	NaN	NaN	NaN	2.0881	NaN	NaN	NaN	NaN	NaN	NaN	NaN	NaN	NaN	NaN	NaN	NaN	NaN	NaN	NaN	NaN	NaN	NaN	NaN	NaN	NaN	NaN	NaN	NaN	NaN	NaN	NaN
Q16186	1	NaN	NaN	0.22353	0.40614	NaN	NaN	0.80215	1.1311	1.6155	NaN	2.5834	4.3283	5.6859	7.0564	4.2056	3.7895	4.3973	3.9348	3.2085	2.273	1.4382	1.0786	NaN	NaN	NaN	0.54879	NaN	NaN	0.45442	0.43722	0.56689	0.65038	0.70775	NaN	NaN	NaN	0.92729	NaN	1.2431	0.78787	NaN	NaN	0.99484	0.89571	0.81578	NaN	NaN	NaN
Q16204	1	NaN	NaN	NaN	NaN	NaN	NaN	NaN	NaN	NaN	NaN	NaN	NaN	NaN	NaN	NaN	NaN	NaN	NaN	NaN	NaN	NaN	NaN	NaN	NaN	NaN	NaN	NaN	NaN	2.4898	1.9153	NaN	NaN	NaN	NaN	NaN	1.778	NaN	NaN	2.1268	3.1978	2.191	NaN	NaN	NaN	NaN	NaN	NaN	NaN
Q16352	1	0.35435	14.122	16.241	12.702	22.406	6.7637	9.713	9.9227	10.492	7.0407	7.9756	5.7191	3.5212	2.8443	2.1018	1.9914	NaN	1.4413	1.3467	1.3158	1.5128	1.0596	NaN	NaN	1.0939	1.0215	0.8912	NaN	0.52923	0.73944	NaN	NaN	NaN	NaN	NaN	NaN	NaN	NaN	NaN	NaN	NaN	NaN	1.0069	NaN	NaN	NaN	NaN	NaN
Q16531	1	0.44408	0.11432	0.25809	0.59376	NaN	NaN	NaN	NaN	NaN	NaN	NaN	NaN	NaN	0.50775	0.58379	0.62572	0.97336	1.0748	1.7675	1.8356	2.164	1.8175	2.0786	2.7509	3.3917	5.0887	4.68	4.5378	3.7699	2.6012	3.1087	2.532	2.0505	2.6124	1.6438	1.7871	1.7254	1.685	1.619	2.2045	2.5062	2.0345	3.7627	3.4091	3.8379	3.8881	3.3645	2.5241
Q16537-2;Q16537	1	0.027837	0.13751	NaN	NaN	NaN	1	0.40371	0.48652	0.36831	NaN	0.23501	NaN	0.36261	0.31284	0.3296	0.23698	0.24255	0.18893	0.25276	0.29587	NaN	0.26156	NaN	0.30866	NaN	0.36947	0.39604	NaN	0.45194	0.5552	0.59326	0.65725	0.70219	NaN	NaN	NaN	1.2152	1.4575	NaN	1.6912	2.2438	1.5828	2.7773	3.237	4.0929	5.5187	6.5648	7.6354
Q16543	1	NaN	NaN	0.15387	0.20856	NaN	NaN	1.1607	NaN	NaN	0.18201	0.19173	0.20968	0.21921	0.21765	0.24145	0.27917	0.32819	0.35816	0.59044	0.91208	0.92189	0.77668	0.88012	0.74691	1.1627	1.4462	1.9858	2.3302	3.8598	4.0563	5.6834	8.1523	6.4024	3.9206	3.3282	2.5991	1.8692	1.5785	2.053	2.333	2.6868	1.9898	2.1855	1.9849	2.9824	2.397	2.129	3.0287
Q16555;Q16555-2	1	0.087714	0.071761	0.081317	0.25834	0.34429	0.19251	0.13729	0.12712	0.13754	0.12837	0.14028	0.12555	0.14117	0.13121	0.13175	0.15523	0.20436	0.20531	0.24299	0.36496	0.45956	0.48356	0.59406	0.63522	0.73629	0.79614	0.78768	1.0245	1.2265	1.2945	1.7587	1.9371	1.9137	2.3283	2.8224	2.7453	3.8579	4.8574	6.5562	6.765	8.864	9.6722	11.775	12.614	13.141	9.2967	9.6717	9.0234
Q16566	1	0.1028	NaN	0.33808	NaN	NaN	NaN	NaN	NaN	NaN	NaN	0.42109	NaN	0.35818	NaN	0.44711	0.4633	0.57513	0.50622	0.59812	NaN	NaN	0.92459	NaN	0.93396	1.0433	0.94237	0.99685	1.327	1.2626	2.425	1.4764	1.7082	1.4792	NaN	NaN	2.4199	2.3832	2.7238	2.6832	2.5483	3.3289	2.5574	7.766	9.0263	10.654	10.093	4.4902	4.6462
Q16626	1	NaN	NaN	NaN	NaN	NaN	NaN	NaN	NaN	NaN	NaN	NaN	NaN	NaN	NaN	NaN	NaN	NaN	NaN	NaN	NaN	NaN	NaN	NaN	NaN	NaN	NaN	NaN	NaN	NaN	NaN	NaN	NaN	NaN	NaN	NaN	NaN	NaN	NaN	NaN	NaN	NaN	NaN	NaN	NaN	NaN	NaN	NaN	NaN
Q16630-3;Q16630;Q16630-2	1	NaN	NaN	NaN	NaN	NaN	NaN	NaN	NaN	NaN	NaN	NaN	NaN	NaN	NaN	NaN	NaN	NaN	NaN	NaN	NaN	NaN	NaN	NaN	NaN	NaN	NaN	NaN	NaN	NaN	NaN	NaN	NaN	NaN	NaN	NaN	NaN	NaN	NaN	NaN	NaN	NaN	NaN	NaN	NaN	NaN	NaN	NaN	NaN
Q16643;Q16643-3;Q16643-2	1	0.089158	0.76152	9.3492	9.6063	4.0261	3.3723	3.9306	2.1764	1.5868	1.3466	1.3249	1.3609	1.2534	1.1247	1.107	1.0992	1.2822	1.0689	1.1187	1.4987	NaN	1.5694	1.6032	1.5811	1.9342	2.0965	1.9697	1.8936	2.02	1.6711	2.2879	1.6165	2.0523	2.3167	1.6916	NaN	1.7421	1.36	NaN	0.98297	NaN	NaN	NaN	NaN	NaN	0.48605	0.96621	0.45411
Q16656-2;Q16656;Q16656-4	1	NaN	NaN	NaN	NaN	NaN	NaN	NaN	NaN	NaN	NaN	NaN	NaN	NaN	NaN	NaN	NaN	NaN	NaN	NaN	NaN	NaN	NaN	4.3235	8.4885	11.772	12.072	8.7754	NaN	NaN	NaN	NaN	NaN	NaN	NaN	NaN	NaN	NaN	NaN	NaN	NaN	NaN	NaN	NaN	NaN	NaN	NaN	NaN	NaN
Q16658	1	NaN	NaN	NaN	NaN	NaN	NaN	NaN	NaN	NaN	NaN	NaN	NaN	NaN	NaN	NaN	NaN	NaN	NaN	NaN	NaN	NaN	NaN	NaN	NaN	NaN	NaN	NaN	NaN	NaN	NaN	NaN	NaN	NaN	NaN	NaN	NaN	NaN	NaN	NaN	NaN	NaN	NaN	NaN	NaN	NaN	NaN	NaN	NaN
Q16666-3;Q16666-6;Q16666-2;Q16666	1	NaN	NaN	NaN	NaN	14.71	9.753	NaN	NaN	NaN	NaN	NaN	NaN	NaN	NaN	NaN	NaN	NaN	NaN	NaN	NaN	NaN	NaN	NaN	NaN	NaN	NaN	NaN	NaN	NaN	NaN	NaN	NaN	NaN	NaN	NaN	NaN	NaN	NaN	NaN	NaN	NaN	NaN	NaN	NaN	NaN	NaN	NaN	NaN
Q16740	1	NaN	NaN	NaN	NaN	NaN	NaN	NaN	0.38027	NaN	NaN	NaN	NaN	NaN	NaN	NaN	0.34011	NaN	NaN	NaN	NaN	NaN	NaN	NaN	NaN	NaN	NaN	NaN	NaN	NaN	NaN	NaN	NaN	NaN	NaN	NaN	NaN	NaN	NaN	NaN	3.8328	12.532	12.112	19.666	9.1317	NaN	NaN	NaN	NaN
Q1ED39	1	NaN	NaN	NaN	NaN	NaN	1.9132	NaN	NaN	NaN	NaN	NaN	NaN	NaN	NaN	NaN	NaN	NaN	NaN	NaN	NaN	NaN	NaN	NaN	NaN	NaN	NaN	NaN	NaN	NaN	NaN	NaN	NaN	NaN	NaN	NaN	NaN	NaN	NaN	NaN	NaN	NaN	NaN	NaN	NaN	NaN	NaN	NaN	NaN
Q1KMD3	1	NaN	0.61569	NaN	NaN	NaN	NaN	NaN	NaN	NaN	4.4259	NaN	3.9846	NaN	NaN	NaN	NaN	NaN	NaN	NaN	NaN	NaN	NaN	NaN	NaN	NaN	NaN	NaN	NaN	NaN	NaN	NaN	NaN	NaN	NaN	NaN	NaN	NaN	NaN	NaN	NaN	NaN	NaN	NaN	NaN	NaN	NaN	NaN	NaN
Q27J81-2;Q27J81	1	NaN	NaN	NaN	4.0358	5.9153	NaN	4.0211	3.0022	1.4595	NaN	1.4847	2.0149	NaN	1.8784	NaN	NaN	NaN	2.0555	2.1469	2.3478	2.6044	4.6726	3.7685	3.2831	2.3811	4.9504	2.2417	3.1823	3.0038	NaN	NaN	NaN	NaN	NaN	NaN	NaN	NaN	NaN	NaN	NaN	NaN	NaN	NaN	NaN	NaN	NaN	NaN	NaN
Q29RF7	1	NaN	NaN	1.9801	4.1012	5.5322	6.5063	3.2213	NaN	NaN	NaN	NaN	NaN	NaN	NaN	NaN	NaN	NaN	NaN	NaN	NaN	NaN	NaN	NaN	NaN	NaN	NaN	NaN	NaN	NaN	NaN	NaN	NaN	NaN	NaN	NaN	NaN	NaN	NaN	NaN	NaN	NaN	NaN	NaN	NaN	NaN	NaN	NaN	NaN
Q2NKX8	1	NaN	NaN	NaN	NaN	NaN	NaN	NaN	NaN	NaN	NaN	NaN	NaN	NaN	NaN	NaN	NaN	NaN	NaN	NaN	NaN	NaN	NaN	NaN	NaN	NaN	NaN	NaN	NaN	NaN	NaN	NaN	NaN	NaN	NaN	NaN	NaN	NaN	NaN	NaN	NaN	1.7473	NaN	NaN	NaN	NaN	NaN	NaN	NaN
Q2TAA2	1	NaN	NaN	NaN	NaN	NaN	NaN	NaN	NaN	NaN	NaN	NaN	NaN	NaN	NaN	NaN	NaN	NaN	NaN	NaN	NaN	NaN	NaN	NaN	NaN	NaN	NaN	NaN	NaN	NaN	NaN	NaN	NaN	NaN	NaN	NaN	NaN	NaN	NaN	NaN	NaN	NaN	NaN	NaN	NaN	NaN	NaN	NaN	NaN
Q2V2M9-2;Q2V2M9;Q2V2M9-3;Q2V2M9-4	1	NaN	NaN	NaN	NaN	NaN	NaN	NaN	NaN	NaN	NaN	NaN	NaN	NaN	NaN	NaN	NaN	NaN	NaN	NaN	NaN	0.91545	NaN	NaN	NaN	NaN	NaN	NaN	NaN	NaN	NaN	NaN	NaN	NaN	NaN	NaN	NaN	NaN	NaN	NaN	NaN	NaN	NaN	NaN	NaN	NaN	NaN	NaN	NaN
Q2VPK5-3;Q2VPK5-5;Q2VPK5	1	NaN	NaN	NaN	NaN	NaN	NaN	NaN	NaN	NaN	NaN	NaN	NaN	NaN	NaN	NaN	NaN	NaN	NaN	NaN	NaN	NaN	NaN	NaN	NaN	NaN	NaN	NaN	NaN	NaN	NaN	NaN	NaN	NaN	NaN	NaN	NaN	NaN	NaN	NaN	2.2286	NaN	NaN	NaN	NaN	NaN	NaN	NaN	2.0959
Q32MZ4-3;Q32MZ4-2;Q32MZ4	1	NaN	0.25103	1.6385	6.1226	15.637	8.076	4.401	3.4767	3.2594	3.2987	4.0262	4.217	3.4636	3.518	2.5798	3.4861	3.2992	2.495	2.238	2.086	1.851	1.4693	1.3959	1.2665	NaN	1.2512	1.1831	1.2793	1.2732	1.0978	1.1551	NaN	NaN	NaN	NaN	NaN	NaN	NaN	1.0685	0.87612	1.0446	NaN	0.8172	0.91155	0.74897	1.3439	1.3177	NaN
Q32MZ4-4	1	NaN	NaN	NaN	NaN	NaN	NaN	NaN	NaN	NaN	NaN	NaN	NaN	NaN	NaN	NaN	NaN	NaN	NaN	NaN	NaN	NaN	NaN	NaN	NaN	NaN	NaN	NaN	NaN	NaN	NaN	NaN	NaN	NaN	NaN	NaN	NaN	NaN	NaN	NaN	NaN	NaN	NaN	NaN	NaN	NaN	NaN	NaN	NaN
Q3KQU3-2;Q3KQU3-4;Q3KQU3;Q3KQU3-3	1	NaN	NaN	NaN	NaN	1.1725	6.0936	2.7459	NaN	NaN	1.9142	NaN	NaN	NaN	NaN	NaN	NaN	NaN	NaN	NaN	NaN	NaN	NaN	NaN	NaN	NaN	NaN	NaN	NaN	NaN	NaN	NaN	NaN	NaN	NaN	NaN	NaN	NaN	NaN	NaN	NaN	NaN	NaN	NaN	NaN	NaN	NaN	NaN	NaN
Q3MHD2;Q3MHD2-2	1	NaN	NaN	NaN	4.1014	NaN	NaN	2.871	NaN	NaN	NaN	NaN	NaN	NaN	NaN	NaN	NaN	NaN	NaN	NaN	3.805	4.227	2.8239	4.1823	3.8072	3.1124	4.1585	NaN	NaN	2.3201	NaN	NaN	2.3496	NaN	NaN	NaN	NaN	NaN	NaN	NaN	NaN	1.8174	NaN	NaN	2.5109	NaN	NaN	NaN	NaN
Q3SY69;Q3SY69-2;Q3SY69-3	1	NaN	NaN	NaN	NaN	NaN	NaN	NaN	NaN	NaN	NaN	NaN	NaN	NaN	NaN	NaN	NaN	NaN	NaN	NaN	NaN	NaN	NaN	NaN	NaN	NaN	NaN	NaN	NaN	NaN	NaN	NaN	NaN	NaN	NaN	NaN	NaN	NaN	NaN	NaN	NaN	NaN	NaN	NaN	NaN	NaN	NaN	NaN	NaN
Q49AR2;Q49AR2-2	1	NaN	NaN	NaN	NaN	NaN	NaN	NaN	NaN	NaN	NaN	NaN	NaN	NaN	NaN	NaN	NaN	NaN	NaN	NaN	NaN	NaN	NaN	NaN	NaN	NaN	NaN	NaN	NaN	NaN	NaN	NaN	NaN	NaN	NaN	NaN	NaN	NaN	NaN	NaN	NaN	NaN	NaN	NaN	NaN	5.0443	6.527	2.7194	4.8097
Q4G0J3;Q4G0J3-3	1	NaN	NaN	NaN	NaN	NaN	NaN	NaN	NaN	NaN	1.5385	1.1075	NaN	NaN	NaN	NaN	2.2303	1.7202	1.4733	2.4186	2.81	3.1436	3.4602	3.3409	4.2961	5.2363	3.4148	2.9463	2.7176	1.8653	NaN	NaN	NaN	NaN	NaN	NaN	NaN	NaN	NaN	NaN	NaN	NaN	NaN	NaN	NaN	3.0107	4.567	NaN	NaN
Q4LE39-3;Q4LE39-2;Q4LE39;Q4LE39-4	1	NaN	NaN	NaN	NaN	NaN	NaN	NaN	NaN	3.689	NaN	NaN	NaN	NaN	NaN	NaN	NaN	NaN	NaN	NaN	NaN	NaN	NaN	NaN	NaN	NaN	NaN	NaN	NaN	NaN	NaN	NaN	NaN	NaN	NaN	NaN	NaN	NaN	NaN	NaN	NaN	NaN	NaN	NaN	NaN	NaN	NaN	NaN	NaN
Q4V328;Q4V328-4;Q4V328-2;Q4V328-3	1	NaN	NaN	NaN	NaN	NaN	NaN	NaN	NaN	NaN	NaN	NaN	2.1134	7.9814	8.5876	3.801	2.5282	1.091	NaN	NaN	NaN	NaN	NaN	NaN	NaN	NaN	NaN	NaN	NaN	NaN	NaN	NaN	NaN	NaN	NaN	NaN	NaN	NaN	NaN	NaN	NaN	NaN	NaN	NaN	NaN	NaN	NaN	NaN	NaN
Q52LJ0;Q52LJ0-2	1	NaN	NaN	NaN	NaN	4.2605	NaN	1.1802	NaN	NaN	NaN	NaN	NaN	NaN	NaN	NaN	NaN	NaN	NaN	NaN	NaN	NaN	NaN	NaN	NaN	NaN	NaN	NaN	NaN	NaN	NaN	NaN	NaN	NaN	NaN	NaN	NaN	NaN	NaN	NaN	NaN	NaN	NaN	NaN	NaN	NaN	NaN	NaN	NaN
Q53EL6-2;Q53EL6	1	NaN	NaN	NaN	NaN	NaN	NaN	NaN	NaN	NaN	NaN	NaN	NaN	NaN	NaN	NaN	NaN	NaN	NaN	NaN	NaN	NaN	NaN	NaN	NaN	NaN	NaN	NaN	NaN	NaN	NaN	NaN	NaN	NaN	NaN	NaN	NaN	NaN	NaN	NaN	NaN	NaN	NaN	NaN	NaN	NaN	0.30338	NaN	NaN
Q53ET0	1	NaN	NaN	NaN	NaN	NaN	NaN	NaN	NaN	NaN	NaN	NaN	NaN	NaN	NaN	NaN	NaN	NaN	NaN	NaN	NaN	NaN	NaN	NaN	NaN	NaN	NaN	NaN	NaN	NaN	NaN	NaN	NaN	NaN	NaN	NaN	NaN	NaN	NaN	NaN	NaN	NaN	NaN	NaN	NaN	NaN	NaN	NaN	NaN
Q53GT1	1	NaN	NaN	NaN	NaN	NaN	NaN	NaN	NaN	NaN	NaN	NaN	NaN	NaN	NaN	NaN	NaN	NaN	NaN	NaN	NaN	NaN	NaN	NaN	NaN	NaN	NaN	NaN	NaN	NaN	NaN	NaN	NaN	NaN	NaN	NaN	NaN	NaN	NaN	NaN	NaN	NaN	NaN	NaN	NaN	NaN	NaN	NaN	NaN
Q53H96-2;Q53H96	1	NaN	NaN	NaN	NaN	NaN	NaN	NaN	NaN	NaN	NaN	NaN	NaN	NaN	NaN	NaN	NaN	NaN	NaN	NaN	NaN	NaN	NaN	NaN	NaN	NaN	NaN	NaN	NaN	NaN	NaN	NaN	NaN	NaN	NaN	NaN	NaN	NaN	NaN	NaN	NaN	NaN	NaN	NaN	NaN	NaN	NaN	NaN	NaN
Q53T59	1	NaN	NaN	NaN	NaN	NaN	NaN	NaN	NaN	NaN	NaN	NaN	NaN	NaN	NaN	NaN	NaN	NaN	NaN	NaN	NaN	NaN	NaN	NaN	NaN	NaN	NaN	NaN	NaN	NaN	NaN	NaN	NaN	NaN	NaN	NaN	NaN	NaN	NaN	NaN	NaN	NaN	NaN	NaN	NaN	NaN	3.902	5.9498	2.2434
Q567U6	1	NaN	NaN	NaN	NaN	NaN	NaN	NaN	NaN	NaN	NaN	NaN	NaN	NaN	NaN	NaN	NaN	NaN	NaN	NaN	NaN	NaN	NaN	NaN	NaN	NaN	NaN	NaN	NaN	NaN	NaN	NaN	NaN	NaN	NaN	NaN	NaN	NaN	NaN	NaN	NaN	NaN	NaN	NaN	NaN	NaN	NaN	NaN	NaN
Q56P03	1	NaN	NaN	NaN	NaN	NaN	NaN	NaN	NaN	NaN	NaN	NaN	NaN	NaN	NaN	NaN	NaN	NaN	NaN	NaN	NaN	NaN	NaN	NaN	NaN	NaN	NaN	NaN	NaN	NaN	NaN	NaN	NaN	NaN	NaN	NaN	NaN	NaN	NaN	NaN	NaN	NaN	NaN	NaN	NaN	NaN	NaN	NaN	NaN
Q58FF6	1	NaN	NaN	NaN	NaN	NaN	NaN	NaN	NaN	NaN	NaN	NaN	NaN	NaN	NaN	NaN	NaN	NaN	NaN	NaN	NaN	NaN	NaN	NaN	NaN	NaN	NaN	NaN	NaN	NaN	NaN	NaN	NaN	NaN	NaN	NaN	NaN	NaN	NaN	NaN	NaN	NaN	NaN	NaN	NaN	NaN	NaN	NaN	NaN
Q58FF8	1	NaN	NaN	NaN	NaN	0.35274	NaN	NaN	NaN	NaN	NaN	NaN	NaN	NaN	0.081024	NaN	NaN	NaN	NaN	NaN	NaN	NaN	NaN	NaN	NaN	NaN	NaN	NaN	NaN	NaN	NaN	12.216	13.875	11.081	3.85	4.2652	NaN	1.7112	NaN	1.3274	NaN	NaN	0.75849	NaN	NaN	NaN	NaN	NaN	NaN
Q58WW2;Q58WW2-2;Q58WW2-4;Q58WW2-3	1	NaN	NaN	NaN	NaN	NaN	NaN	NaN	NaN	NaN	NaN	NaN	NaN	NaN	NaN	NaN	NaN	NaN	NaN	NaN	NaN	NaN	NaN	NaN	NaN	NaN	NaN	NaN	NaN	NaN	NaN	NaN	NaN	NaN	NaN	NaN	NaN	NaN	NaN	NaN	NaN	NaN	NaN	NaN	NaN	NaN	NaN	NaN	NaN
Q5GLZ8-6;Q5GLZ8-3;Q5GLZ8-2;Q5GLZ8	1	NaN	NaN	NaN	NaN	NaN	NaN	NaN	NaN	NaN	NaN	NaN	NaN	NaN	NaN	NaN	NaN	NaN	NaN	NaN	NaN	NaN	NaN	NaN	NaN	NaN	NaN	NaN	NaN	NaN	NaN	NaN	NaN	NaN	NaN	NaN	NaN	NaN	NaN	NaN	NaN	NaN	NaN	NaN	NaN	NaN	NaN	NaN	NaN
Q5H9R7-6;Q5H9R7-2;Q5H9R7;Q5H9R7-4;Q5H9R7-5;Q5H9R7-3	1	0.42918	0.26091	NaN	NaN	NaN	NaN	NaN	NaN	NaN	NaN	NaN	NaN	NaN	0.96426	1.2308	NaN	1.5185	1.3431	1.7367	1.7721	2.932	2.8818	NaN	2.9408	4.5131	4.5582	4.397	5.3529	6.5643	5.9286	6.1996	5.8674	4.859	3.3202	2.8882	NaN	2.3791	NaN	NaN	1.298	NaN	NaN	NaN	NaN	NaN	NaN	NaN	NaN
Q5HYK3	1	NaN	NaN	NaN	NaN	4.0859	7.7569	NaN	NaN	NaN	NaN	NaN	NaN	NaN	NaN	NaN	NaN	NaN	NaN	NaN	NaN	NaN	NaN	NaN	NaN	NaN	NaN	NaN	NaN	NaN	NaN	NaN	NaN	NaN	NaN	NaN	NaN	NaN	NaN	NaN	NaN	NaN	NaN	NaN	NaN	NaN	NaN	NaN	NaN
Q5JSZ5-5;Q5JSZ5	1	NaN	NaN	NaN	NaN	NaN	NaN	NaN	NaN	NaN	NaN	NaN	NaN	NaN	NaN	NaN	NaN	NaN	NaN	NaN	NaN	NaN	NaN	NaN	NaN	NaN	NaN	NaN	NaN	NaN	NaN	NaN	NaN	NaN	NaN	NaN	NaN	NaN	NaN	NaN	NaN	NaN	NaN	NaN	NaN	NaN	NaN	NaN	NaN
Q5JWR5	1	NaN	NaN	NaN	NaN	NaN	NaN	NaN	NaN	NaN	NaN	NaN	NaN	NaN	NaN	NaN	NaN	NaN	NaN	NaN	NaN	NaN	NaN	NaN	NaN	NaN	NaN	NaN	NaN	NaN	NaN	NaN	NaN	NaN	NaN	NaN	NaN	NaN	NaN	NaN	NaN	NaN	NaN	NaN	NaN	NaN	NaN	NaN	NaN
Q5PSV4-2;Q5PSV4	1	NaN	NaN	NaN	NaN	NaN	NaN	NaN	NaN	NaN	NaN	NaN	NaN	NaN	NaN	NaN	NaN	NaN	NaN	NaN	NaN	NaN	NaN	NaN	NaN	NaN	NaN	NaN	NaN	NaN	NaN	NaN	NaN	NaN	NaN	NaN	NaN	NaN	NaN	NaN	NaN	NaN	NaN	NaN	NaN	NaN	NaN	NaN	NaN
Q5RKV6	1	NaN	NaN	1.187	NaN	16.446	9.4606	5.3674	NaN	NaN	NaN	NaN	NaN	NaN	0.55723	NaN	NaN	NaN	NaN	NaN	NaN	NaN	NaN	NaN	NaN	NaN	NaN	NaN	NaN	1.0222	NaN	NaN	NaN	0.88933	NaN	NaN	NaN	NaN	1.3414	NaN	1.7557	2.4622	NaN	NaN	NaN	NaN	NaN	NaN	NaN
Q5SRE5-2;Q5SRE5	1	NaN	NaN	NaN	NaN	NaN	NaN	NaN	NaN	NaN	NaN	NaN	NaN	NaN	NaN	NaN	NaN	NaN	NaN	NaN	NaN	NaN	NaN	NaN	NaN	NaN	NaN	NaN	NaN	NaN	NaN	NaN	NaN	NaN	NaN	NaN	NaN	NaN	NaN	NaN	NaN	NaN	NaN	NaN	NaN	NaN	NaN	NaN	NaN
Q5SSJ5;Q5SSJ5-2;Q5SSJ5-3	1	NaN	NaN	NaN	NaN	12.731	11.002	NaN	4.1146	3.0341	4.1001	4.6593	6.161	NaN	NaN	NaN	NaN	NaN	NaN	NaN	NaN	NaN	NaN	NaN	NaN	NaN	NaN	NaN	NaN	NaN	NaN	NaN	NaN	NaN	NaN	NaN	NaN	NaN	NaN	NaN	NaN	NaN	NaN	NaN	NaN	NaN	NaN	NaN	NaN
Q5SW79;Q5SW79-3;Q5SW79-2	1	NaN	NaN	1.9541	4.3427	9.8352	3.7935	3.8546	2.9144	1.9315	2.3564	2.1765	1.8962	1.4264	1.5216	NaN	1.2938	NaN	0.9502	NaN	NaN	1.1739	0.78011	NaN	1.0938	NaN	NaN	NaN	1.3226	1.2339	1.4172	NaN	NaN	NaN	NaN	NaN	NaN	NaN	NaN	NaN	NaN	NaN	NaN	NaN	NaN	NaN	NaN	NaN	NaN
Q5SY16	1	NaN	NaN	NaN	3.1759	NaN	NaN	NaN	NaN	NaN	NaN	NaN	NaN	NaN	NaN	NaN	NaN	NaN	NaN	NaN	NaN	NaN	NaN	NaN	NaN	NaN	NaN	NaN	NaN	NaN	NaN	NaN	NaN	NaN	NaN	NaN	NaN	NaN	NaN	NaN	NaN	NaN	NaN	NaN	NaN	NaN	NaN	NaN	NaN
Q9Y6H1;Q5T1J5	1	NaN	NaN	NaN	NaN	NaN	NaN	NaN	NaN	NaN	NaN	NaN	NaN	NaN	NaN	NaN	NaN	NaN	NaN	NaN	NaN	NaN	NaN	NaN	NaN	NaN	NaN	NaN	NaN	NaN	NaN	NaN	NaN	NaN	NaN	NaN	NaN	NaN	NaN	NaN	NaN	1.2843	NaN	1.8968	2.0026	2.1539	2.3463	NaN	NaN
Q5T1M5;Q5T1M5-2	1	NaN	NaN	NaN	NaN	NaN	NaN	NaN	6.5674	9.7928	10.116	NaN	NaN	NaN	NaN	NaN	NaN	NaN	NaN	NaN	NaN	NaN	NaN	NaN	NaN	NaN	NaN	NaN	NaN	NaN	NaN	NaN	NaN	NaN	NaN	NaN	NaN	NaN	NaN	NaN	NaN	NaN	NaN	NaN	NaN	NaN	NaN	NaN	NaN
Q5T280	1	NaN	NaN	NaN	NaN	NaN	NaN	NaN	NaN	NaN	NaN	NaN	NaN	NaN	NaN	NaN	NaN	NaN	NaN	NaN	NaN	NaN	NaN	NaN	NaN	NaN	NaN	NaN	NaN	NaN	NaN	NaN	NaN	NaN	NaN	NaN	NaN	NaN	NaN	NaN	NaN	NaN	NaN	NaN	NaN	NaN	NaN	NaN	NaN
Q5T3I0;Q5T3I0-3	1	NaN	NaN	NaN	3.5366	NaN	NaN	NaN	NaN	NaN	NaN	NaN	NaN	NaN	NaN	NaN	NaN	NaN	NaN	NaN	NaN	NaN	NaN	NaN	NaN	NaN	NaN	NaN	NaN	NaN	NaN	NaN	NaN	NaN	NaN	NaN	NaN	NaN	NaN	NaN	NaN	NaN	NaN	NaN	NaN	NaN	NaN	NaN	NaN
Q5T447	1	NaN	NaN	NaN	NaN	NaN	NaN	NaN	NaN	NaN	NaN	NaN	NaN	NaN	2.2839	3.2412	NaN	2.7921	NaN	NaN	NaN	NaN	NaN	NaN	NaN	NaN	NaN	NaN	NaN	NaN	NaN	NaN	NaN	NaN	NaN	NaN	NaN	NaN	NaN	NaN	NaN	NaN	NaN	NaN	NaN	NaN	NaN	NaN	NaN
Q5T749	1	NaN	NaN	NaN	NaN	NaN	NaN	NaN	NaN	NaN	NaN	NaN	NaN	NaN	NaN	NaN	NaN	NaN	NaN	NaN	NaN	NaN	NaN	NaN	NaN	NaN	NaN	NaN	NaN	NaN	NaN	NaN	NaN	NaN	NaN	NaN	NaN	NaN	NaN	NaN	NaN	NaN	NaN	NaN	NaN	NaN	NaN	NaN	NaN
Q5TCQ9-3;Q5TCQ9-2;Q5TCQ9-4;Q5TCQ9	1	NaN	NaN	NaN	NaN	NaN	NaN	NaN	NaN	NaN	NaN	NaN	NaN	NaN	NaN	NaN	NaN	NaN	NaN	NaN	NaN	NaN	NaN	NaN	NaN	NaN	NaN	NaN	NaN	NaN	NaN	NaN	NaN	NaN	NaN	NaN	NaN	NaN	NaN	NaN	NaN	NaN	NaN	NaN	NaN	NaN	NaN	NaN	NaN
Q5TDH0;Q5TDH0-3;Q5TDH0-2	1	NaN	0.13808	NaN	NaN	NaN	NaN	NaN	0.48498	NaN	NaN	NaN	0.70037	NaN	NaN	NaN	NaN	NaN	NaN	NaN	NaN	0.53585	NaN	NaN	NaN	NaN	NaN	NaN	NaN	NaN	NaN	NaN	NaN	NaN	NaN	NaN	NaN	NaN	NaN	NaN	2.7226	6.2829	7.1217	6.7934	10.166	5.7109	2.9849	2.2135	NaN
Q5VTL8-2;Q5VTL8	1	NaN	NaN	3.0468	NaN	NaN	NaN	NaN	NaN	NaN	NaN	NaN	NaN	NaN	NaN	NaN	NaN	NaN	NaN	NaN	NaN	NaN	NaN	NaN	NaN	NaN	NaN	NaN	NaN	NaN	NaN	NaN	NaN	NaN	NaN	NaN	NaN	NaN	NaN	NaN	NaN	NaN	NaN	NaN	NaN	NaN	NaN	NaN	NaN
Q5VTR2	1	NaN	NaN	NaN	NaN	NaN	NaN	NaN	NaN	NaN	NaN	NaN	NaN	NaN	2.4136	2.7006	NaN	3.1576	2.7045	2.0371	3.0078	3.5916	3.0903	2.5866	1.9735	1.1559	NaN	NaN	2.431	2.1525	NaN	NaN	NaN	NaN	NaN	NaN	NaN	NaN	NaN	NaN	NaN	NaN	NaN	NaN	NaN	NaN	NaN	NaN	NaN
Q5VU43-2;Q5VU43-6;Q5VU43-7;Q5VU43-3;Q5VU43;Q5VU43-4	1	NaN	NaN	NaN	6.4325	5.0794	NaN	NaN	NaN	NaN	NaN	NaN	NaN	NaN	NaN	NaN	NaN	NaN	NaN	NaN	NaN	NaN	NaN	NaN	NaN	NaN	NaN	NaN	NaN	NaN	NaN	NaN	NaN	NaN	NaN	NaN	NaN	NaN	NaN	NaN	NaN	NaN	NaN	NaN	NaN	NaN	NaN	NaN	NaN
Q5VW36	1	NaN	NaN	NaN	NaN	NaN	NaN	NaN	NaN	NaN	NaN	NaN	NaN	NaN	NaN	NaN	NaN	NaN	NaN	NaN	NaN	NaN	NaN	NaN	NaN	NaN	NaN	NaN	NaN	NaN	NaN	NaN	NaN	NaN	NaN	NaN	NaN	NaN	NaN	NaN	NaN	NaN	NaN	NaN	NaN	NaN	NaN	NaN	NaN
Q5VYK3	1	NaN	NaN	NaN	0.50445	NaN	NaN	NaN	NaN	NaN	NaN	NaN	NaN	NaN	1.7636	1.6119	1.2831	1.241	1.0893	0.96373	0.96903	NaN	1.069	NaN	1.1637	1.1495	1.2447	NaN	1.5415	1.485	1.4667	1.5945	1.96	1.938	2.4245	2.7752	3.5346	5.1051	6.9132	7.9819	8.6767	6.7496	NaN	2.5529	1.7065	NaN	NaN	NaN	NaN
Q5VZ89-5;Q5VZ89-6;Q5VZ89;Q5VZ89-2	1	NaN	NaN	NaN	NaN	NaN	NaN	NaN	NaN	NaN	NaN	NaN	NaN	NaN	NaN	NaN	NaN	NaN	NaN	NaN	NaN	NaN	NaN	NaN	NaN	NaN	NaN	NaN	NaN	NaN	NaN	NaN	NaN	NaN	NaN	NaN	NaN	NaN	NaN	NaN	NaN	NaN	NaN	NaN	NaN	NaN	NaN	NaN	NaN
Q658Y4	1	NaN	NaN	NaN	NaN	NaN	NaN	NaN	NaN	NaN	NaN	NaN	NaN	NaN	NaN	NaN	NaN	NaN	NaN	NaN	NaN	NaN	NaN	NaN	NaN	NaN	NaN	NaN	NaN	NaN	NaN	NaN	NaN	NaN	NaN	NaN	NaN	NaN	NaN	NaN	NaN	NaN	NaN	NaN	NaN	NaN	NaN	NaN	NaN
Q66GS9-2;Q66GS9	1	NaN	NaN	NaN	NaN	NaN	NaN	NaN	NaN	NaN	NaN	NaN	NaN	NaN	NaN	NaN	NaN	NaN	NaN	NaN	NaN	NaN	NaN	NaN	NaN	NaN	NaN	NaN	NaN	NaN	NaN	NaN	NaN	NaN	NaN	NaN	NaN	NaN	NaN	NaN	NaN	NaN	NaN	NaN	NaN	NaN	NaN	NaN	NaN
Q66K64	1	NaN	NaN	NaN	NaN	NaN	NaN	NaN	NaN	NaN	NaN	NaN	NaN	NaN	NaN	NaN	NaN	NaN	NaN	NaN	NaN	NaN	NaN	NaN	NaN	NaN	NaN	NaN	NaN	NaN	NaN	NaN	NaN	NaN	NaN	NaN	NaN	NaN	NaN	NaN	NaN	NaN	NaN	NaN	NaN	NaN	NaN	NaN	NaN
Q66K74-2;Q66K74	1	NaN	NaN	NaN	NaN	16.185	5.2432	3.1533	NaN	1.3003	NaN	NaN	NaN	NaN	NaN	NaN	NaN	NaN	NaN	NaN	NaN	NaN	NaN	NaN	NaN	NaN	NaN	NaN	NaN	NaN	NaN	NaN	NaN	NaN	NaN	NaN	NaN	NaN	NaN	NaN	NaN	NaN	NaN	NaN	NaN	NaN	NaN	NaN	NaN
Q66LE6	1	NaN	NaN	NaN	NaN	NaN	NaN	NaN	NaN	NaN	NaN	NaN	NaN	NaN	NaN	NaN	NaN	NaN	NaN	NaN	NaN	NaN	NaN	NaN	NaN	NaN	NaN	NaN	NaN	NaN	NaN	NaN	NaN	NaN	NaN	NaN	NaN	NaN	NaN	NaN	3.0352	NaN	NaN	NaN	NaN	NaN	NaN	3.5859	NaN
Q676U5-2;Q676U5;Q676U5-3;Q676U5-5	1	NaN	NaN	NaN	NaN	NaN	NaN	NaN	NaN	NaN	NaN	NaN	NaN	NaN	NaN	NaN	NaN	NaN	NaN	NaN	NaN	NaN	NaN	2.9496	7.1545	5.8818	NaN	NaN	NaN	NaN	NaN	NaN	NaN	NaN	NaN	NaN	NaN	NaN	NaN	NaN	NaN	NaN	NaN	NaN	NaN	NaN	NaN	NaN	NaN
Q68CQ4	1	NaN	NaN	NaN	NaN	NaN	NaN	NaN	NaN	NaN	NaN	NaN	NaN	NaN	NaN	NaN	NaN	NaN	NaN	NaN	NaN	NaN	NaN	NaN	NaN	NaN	NaN	NaN	NaN	NaN	NaN	NaN	NaN	NaN	NaN	NaN	NaN	NaN	NaN	NaN	NaN	NaN	NaN	NaN	NaN	NaN	NaN	NaN	NaN
Q68DQ2	1	NaN	NaN	NaN	NaN	NaN	NaN	NaN	NaN	NaN	NaN	NaN	NaN	NaN	2.9352	NaN	NaN	NaN	NaN	NaN	NaN	NaN	NaN	NaN	NaN	NaN	NaN	NaN	NaN	NaN	NaN	NaN	NaN	NaN	NaN	NaN	NaN	NaN	NaN	NaN	NaN	NaN	NaN	NaN	NaN	NaN	NaN	NaN	NaN
Q68E01-2;Q68E01;Q68E01-3	1	NaN	NaN	NaN	NaN	NaN	NaN	NaN	NaN	NaN	NaN	NaN	NaN	NaN	NaN	NaN	NaN	NaN	NaN	NaN	NaN	NaN	NaN	NaN	NaN	NaN	NaN	NaN	NaN	NaN	NaN	NaN	NaN	NaN	NaN	NaN	NaN	NaN	NaN	NaN	6.0129	11.868	NaN	8.6211	5.2391	NaN	NaN	NaN	NaN
Q69YQ0-2;Q69YQ0	1	NaN	NaN	NaN	NaN	NaN	NaN	NaN	NaN	NaN	NaN	NaN	NaN	NaN	NaN	NaN	NaN	NaN	NaN	NaN	NaN	NaN	NaN	NaN	NaN	NaN	NaN	NaN	NaN	NaN	NaN	NaN	NaN	NaN	NaN	NaN	NaN	NaN	NaN	NaN	NaN	NaN	NaN	NaN	NaN	NaN	NaN	NaN	NaN
Q6AI08	1	NaN	NaN	NaN	NaN	NaN	NaN	NaN	NaN	NaN	NaN	NaN	NaN	NaN	NaN	NaN	NaN	NaN	NaN	NaN	NaN	NaN	NaN	NaN	NaN	NaN	NaN	NaN	NaN	NaN	NaN	NaN	NaN	NaN	NaN	NaN	NaN	NaN	NaN	NaN	NaN	NaN	NaN	3.4742	3.6845	5.2575	4.7419	NaN	NaN
Q6AI12	1	NaN	NaN	NaN	NaN	NaN	NaN	NaN	NaN	NaN	NaN	NaN	NaN	NaN	NaN	NaN	NaN	NaN	NaN	NaN	NaN	NaN	NaN	NaN	NaN	NaN	NaN	NaN	NaN	NaN	NaN	NaN	NaN	NaN	NaN	NaN	NaN	NaN	NaN	NaN	NaN	NaN	NaN	NaN	NaN	NaN	NaN	NaN	NaN
Q6F5E8-2;Q6F5E8	1	NaN	NaN	NaN	NaN	NaN	NaN	NaN	NaN	NaN	NaN	NaN	NaN	NaN	NaN	NaN	NaN	NaN	NaN	NaN	NaN	NaN	NaN	NaN	NaN	NaN	NaN	NaN	NaN	NaN	NaN	8.7443	6.0493	3.9007	NaN	NaN	NaN	NaN	1.846	NaN	NaN	NaN	NaN	NaN	NaN	NaN	NaN	NaN	NaN
Q6FI81-3;Q6FI81	1	0.20634	NaN	NaN	NaN	NaN	NaN	0.60465	0.3121	NaN	0.32561	0.28075	NaN	0.3131	0.26875	0.2794	NaN	0.35438	NaN	NaN	NaN	NaN	NaN	NaN	0.65276	NaN	0.48259	NaN	NaN	NaN	NaN	NaN	NaN	NaN	NaN	0.80323	NaN	NaN	NaN	NaN	NaN	1.4618	NaN	NaN	NaN	2.2085	NaN	NaN	4.1151
Q6GQQ9-2;Q6GQQ9	1	NaN	NaN	NaN	NaN	NaN	NaN	NaN	NaN	NaN	NaN	NaN	NaN	NaN	NaN	NaN	NaN	NaN	NaN	NaN	NaN	NaN	NaN	NaN	NaN	NaN	NaN	NaN	NaN	NaN	NaN	NaN	NaN	NaN	NaN	NaN	NaN	NaN	NaN	NaN	NaN	NaN	NaN	NaN	NaN	NaN	NaN	NaN	NaN
Q6IA86-4;Q6IA86-7;Q6IA86-2;Q6IA86-3;Q6IA86-5;Q6IA86;Q6IA86-6	1	NaN	NaN	NaN	NaN	NaN	NaN	NaN	NaN	NaN	NaN	NaN	NaN	NaN	NaN	NaN	NaN	NaN	NaN	NaN	NaN	NaN	NaN	NaN	2.0067	NaN	NaN	NaN	NaN	NaN	NaN	NaN	NaN	NaN	NaN	NaN	NaN	NaN	NaN	NaN	NaN	NaN	NaN	NaN	NaN	NaN	NaN	NaN	NaN
Q6IAA8	1	NaN	NaN	NaN	NaN	NaN	NaN	NaN	NaN	NaN	NaN	NaN	NaN	NaN	NaN	NaN	NaN	NaN	NaN	NaN	NaN	NaN	NaN	NaN	NaN	NaN	NaN	NaN	NaN	NaN	NaN	NaN	NaN	NaN	NaN	NaN	NaN	NaN	NaN	NaN	NaN	NaN	NaN	NaN	NaN	NaN	NaN	NaN	NaN
Q6IBW4-2;Q6IBW4;Q6IBW4-4	1	NaN	NaN	NaN	NaN	3.1119	NaN	NaN	NaN	NaN	NaN	NaN	NaN	NaN	NaN	NaN	NaN	NaN	NaN	NaN	NaN	NaN	NaN	NaN	NaN	NaN	NaN	NaN	NaN	NaN	NaN	NaN	NaN	NaN	NaN	NaN	NaN	NaN	NaN	NaN	NaN	NaN	NaN	NaN	NaN	NaN	NaN	NaN	NaN
Q6IN84	1	NaN	NaN	NaN	NaN	NaN	NaN	NaN	NaN	NaN	NaN	NaN	NaN	NaN	NaN	NaN	NaN	NaN	NaN	NaN	NaN	NaN	NaN	NaN	NaN	NaN	NaN	NaN	NaN	NaN	NaN	NaN	NaN	NaN	NaN	NaN	NaN	NaN	NaN	NaN	NaN	NaN	NaN	NaN	NaN	NaN	NaN	NaN	NaN
Q6IN85-2;Q6IN85;Q6IN85-4	1	NaN	NaN	0.62211	NaN	NaN	NaN	NaN	NaN	2.4929	5.1574	7.327	5.0099	3.7316	1.7887	NaN	1.3904	NaN	NaN	NaN	3.2087	2.6931	5.9347	7.2016	9.4623	7.0316	7.1306	3.4525	3.5022	2.5239	2.2036	1.807	NaN	NaN	NaN	NaN	NaN	NaN	NaN	NaN	NaN	NaN	NaN	NaN	NaN	NaN	NaN	NaN	NaN
Q6L8Q7-2;Q6L8Q7	1	0.16581	NaN	NaN	NaN	NaN	NaN	NaN	NaN	NaN	NaN	NaN	NaN	NaN	NaN	NaN	NaN	NaN	NaN	NaN	NaN	NaN	NaN	NaN	NaN	NaN	NaN	NaN	NaN	NaN	NaN	NaN	NaN	NaN	NaN	NaN	NaN	NaN	NaN	NaN	NaN	NaN	NaN	NaN	NaN	NaN	NaN	3.5308	3.7082
Q6N069	1	NaN	NaN	NaN	NaN	NaN	NaN	NaN	NaN	NaN	NaN	NaN	NaN	NaN	NaN	NaN	NaN	NaN	NaN	NaN	NaN	NaN	NaN	NaN	NaN	NaN	NaN	NaN	NaN	NaN	NaN	NaN	NaN	NaN	NaN	NaN	NaN	NaN	NaN	NaN	NaN	NaN	NaN	3.8223	4.0373	2.8109	3.3584	1.0156	NaN
Q6NW34-2;Q6NW34	1	NaN	NaN	NaN	NaN	NaN	NaN	NaN	NaN	NaN	NaN	NaN	NaN	NaN	NaN	NaN	NaN	NaN	NaN	NaN	NaN	NaN	NaN	NaN	NaN	NaN	NaN	NaN	NaN	NaN	NaN	NaN	NaN	NaN	NaN	NaN	NaN	NaN	NaN	NaN	NaN	NaN	NaN	NaN	NaN	NaN	NaN	NaN	NaN
Q6NXE6-2;Q6NXE6	1	NaN	NaN	NaN	NaN	NaN	NaN	NaN	NaN	NaN	NaN	NaN	NaN	NaN	NaN	NaN	NaN	NaN	NaN	NaN	NaN	NaN	NaN	NaN	NaN	NaN	NaN	NaN	NaN	NaN	NaN	NaN	NaN	NaN	NaN	NaN	NaN	NaN	NaN	NaN	NaN	NaN	NaN	NaN	NaN	NaN	NaN	NaN	NaN
Q6NYC1-2;Q6NYC1;Q6NYC1-3	1	NaN	NaN	0.17372	NaN	NaN	NaN	NaN	0.24619	NaN	NaN	NaN	NaN	NaN	0.20657	0.2535	0.20625	NaN	NaN	0.19169	NaN	0.43929	0.48493	NaN	NaN	0.94796	NaN	NaN	0.93551	0.98187	2.3383	NaN	1.021	NaN	NaN	NaN	1.5313	2.0609	2.778	NaN	2.8585	3.4562	NaN	4.8004	4.5138	2.8962	2.8403	2.4147	3.6568
Q6P582;Q6NZ67	1	NaN	NaN	NaN	NaN	NaN	NaN	NaN	NaN	NaN	3.733	4.1629	2.8092	3.3773	NaN	NaN	NaN	NaN	NaN	NaN	NaN	NaN	NaN	NaN	NaN	NaN	NaN	NaN	NaN	NaN	NaN	NaN	NaN	NaN	NaN	NaN	NaN	NaN	NaN	NaN	NaN	NaN	NaN	NaN	NaN	NaN	NaN	NaN	NaN
Q6P158;Q6P158-2	1	NaN	NaN	NaN	NaN	NaN	NaN	NaN	2.8172	NaN	4.5614	3.2386	4.1446	NaN	NaN	NaN	NaN	NaN	NaN	NaN	NaN	NaN	NaN	NaN	NaN	NaN	NaN	NaN	NaN	NaN	NaN	NaN	NaN	NaN	NaN	NaN	NaN	NaN	NaN	NaN	NaN	NaN	NaN	NaN	NaN	NaN	NaN	NaN	NaN
Q6P1J9	1	NaN	NaN	NaN	NaN	NaN	NaN	NaN	NaN	NaN	NaN	NaN	NaN	7.0467	12.875	17.075	15.004	4.4685	3.074	NaN	NaN	NaN	NaN	NaN	NaN	NaN	NaN	NaN	NaN	NaN	NaN	NaN	NaN	NaN	NaN	NaN	NaN	NaN	NaN	NaN	NaN	NaN	NaN	NaN	NaN	NaN	NaN	NaN	NaN
Q6P1K2;Q6P1K2-2;Q6P1K2-4;Q6P1K2-3;Q6P1K2-6;Q6P1K2-5	1	NaN	NaN	NaN	NaN	NaN	NaN	NaN	NaN	NaN	NaN	NaN	NaN	NaN	NaN	NaN	NaN	NaN	NaN	NaN	NaN	NaN	NaN	NaN	NaN	NaN	NaN	NaN	NaN	NaN	NaN	NaN	NaN	NaN	NaN	NaN	NaN	NaN	NaN	NaN	NaN	NaN	NaN	NaN	NaN	NaN	NaN	NaN	NaN
Q6P1R3-3;Q6P1R3	1	NaN	NaN	NaN	NaN	NaN	NaN	NaN	NaN	NaN	NaN	NaN	NaN	NaN	NaN	NaN	NaN	NaN	NaN	NaN	NaN	NaN	NaN	NaN	NaN	NaN	3.5665	4.0847	5.5409	NaN	2.3551	NaN	NaN	NaN	NaN	NaN	NaN	NaN	NaN	NaN	NaN	NaN	NaN	NaN	NaN	NaN	NaN	NaN	NaN
Q6P1R4	1	NaN	NaN	NaN	NaN	NaN	NaN	NaN	NaN	NaN	NaN	NaN	NaN	NaN	NaN	NaN	NaN	NaN	NaN	NaN	NaN	NaN	NaN	NaN	NaN	NaN	NaN	NaN	NaN	NaN	NaN	NaN	NaN	NaN	NaN	NaN	NaN	NaN	NaN	NaN	NaN	NaN	NaN	NaN	NaN	NaN	NaN	NaN	NaN
Q6P2C8-2;Q6P2C8	1	NaN	NaN	NaN	NaN	NaN	NaN	NaN	NaN	NaN	NaN	NaN	NaN	NaN	NaN	NaN	NaN	NaN	NaN	NaN	NaN	NaN	NaN	NaN	NaN	NaN	NaN	NaN	NaN	NaN	NaN	NaN	NaN	NaN	NaN	NaN	NaN	NaN	NaN	NaN	NaN	NaN	NaN	NaN	NaN	NaN	NaN	NaN	NaN
Q6P2E9;Q6P2E9-2	1	NaN	0.82685	4.4829	9.4646	12.366	NaN	3.805	2.9769	2.5353	2.0944	3.5609	4.9983	4.4473	4.5651	3.7136	2.9885	NaN	1.272	NaN	NaN	NaN	NaN	NaN	NaN	NaN	NaN	NaN	NaN	NaN	NaN	NaN	NaN	NaN	NaN	NaN	NaN	NaN	1.7179	NaN	NaN	NaN	NaN	NaN	NaN	NaN	NaN	NaN	NaN
Q6P996-4;Q6P996-5;Q6P996;Q6P996-3	1	NaN	NaN	NaN	NaN	NaN	NaN	NaN	NaN	NaN	NaN	NaN	NaN	NaN	NaN	NaN	NaN	NaN	NaN	NaN	NaN	NaN	NaN	NaN	NaN	NaN	NaN	NaN	NaN	NaN	NaN	4.2715	7.1229	7.1427	5.0685	5.3988	NaN	NaN	NaN	NaN	NaN	NaN	NaN	NaN	NaN	NaN	1.4286	NaN	NaN
Q6P9B9	1	NaN	NaN	NaN	NaN	NaN	NaN	NaN	NaN	NaN	NaN	NaN	NaN	NaN	NaN	NaN	NaN	NaN	NaN	NaN	NaN	NaN	NaN	NaN	NaN	NaN	NaN	NaN	NaN	NaN	NaN	NaN	NaN	NaN	NaN	NaN	NaN	NaN	NaN	NaN	NaN	NaN	NaN	NaN	NaN	NaN	NaN	NaN	NaN
Q6PD62	1	NaN	NaN	NaN	NaN	NaN	NaN	NaN	NaN	NaN	NaN	NaN	NaN	NaN	NaN	2.799	NaN	NaN	NaN	NaN	NaN	NaN	NaN	NaN	NaN	NaN	NaN	NaN	NaN	NaN	NaN	NaN	NaN	NaN	NaN	NaN	NaN	NaN	NaN	NaN	NaN	NaN	NaN	NaN	NaN	NaN	NaN	NaN	NaN
Q6PD74;Q6PD74-2	1	NaN	NaN	NaN	NaN	NaN	NaN	NaN	NaN	NaN	NaN	NaN	NaN	NaN	NaN	NaN	NaN	NaN	NaN	NaN	NaN	NaN	NaN	NaN	NaN	NaN	NaN	NaN	NaN	NaN	NaN	NaN	NaN	NaN	NaN	NaN	NaN	NaN	NaN	NaN	NaN	NaN	NaN	NaN	NaN	NaN	3.1523	NaN	4.19
Q6PJG6	1	NaN	NaN	NaN	NaN	NaN	NaN	NaN	NaN	NaN	NaN	NaN	NaN	NaN	NaN	NaN	NaN	NaN	NaN	NaN	NaN	NaN	NaN	NaN	NaN	NaN	NaN	NaN	NaN	NaN	NaN	NaN	NaN	NaN	NaN	NaN	NaN	NaN	NaN	NaN	NaN	NaN	NaN	3.1113	NaN	3.5624	2.146	NaN	NaN
Q6PKG0;Q6PKG0-3	1	NaN	NaN	NaN	NaN	5.2897	6.2939	5.088	6.2513	5.208	5.5593	5.6759	4.9006	4.5011	3.6119	NaN	NaN	NaN	NaN	NaN	NaN	NaN	NaN	NaN	NaN	NaN	NaN	NaN	NaN	NaN	NaN	NaN	NaN	NaN	NaN	NaN	NaN	NaN	NaN	NaN	NaN	NaN	NaN	NaN	NaN	NaN	NaN	NaN	NaN
Q6PUV4	1	NaN	NaN	NaN	NaN	NaN	NaN	NaN	NaN	NaN	NaN	NaN	NaN	NaN	NaN	NaN	NaN	NaN	NaN	NaN	NaN	NaN	NaN	NaN	NaN	NaN	NaN	NaN	NaN	NaN	NaN	NaN	NaN	NaN	NaN	NaN	NaN	NaN	NaN	NaN	NaN	NaN	NaN	NaN	NaN	NaN	NaN	NaN	NaN
Q6QNY0	1	NaN	NaN	NaN	NaN	NaN	NaN	NaN	NaN	NaN	NaN	NaN	NaN	NaN	NaN	NaN	NaN	NaN	NaN	NaN	NaN	NaN	NaN	NaN	NaN	NaN	NaN	NaN	NaN	NaN	NaN	NaN	NaN	NaN	NaN	NaN	NaN	NaN	NaN	NaN	NaN	NaN	NaN	NaN	NaN	NaN	NaN	NaN	NaN
Q6QNY1	1	NaN	NaN	NaN	NaN	NaN	NaN	NaN	NaN	NaN	NaN	NaN	NaN	NaN	NaN	NaN	NaN	NaN	NaN	NaN	NaN	NaN	NaN	NaN	NaN	NaN	NaN	NaN	NaN	NaN	NaN	NaN	NaN	NaN	NaN	NaN	NaN	NaN	NaN	NaN	NaN	NaN	NaN	NaN	NaN	NaN	NaN	NaN	NaN
Q6RW13-2;Q6RW13	1	NaN	NaN	NaN	NaN	5.5614	NaN	NaN	NaN	NaN	NaN	NaN	NaN	NaN	NaN	NaN	NaN	NaN	NaN	NaN	NaN	NaN	NaN	NaN	NaN	NaN	NaN	NaN	NaN	NaN	NaN	NaN	NaN	NaN	NaN	NaN	NaN	NaN	NaN	NaN	NaN	NaN	NaN	NaN	NaN	NaN	NaN	NaN	NaN
Q6UB35	1	NaN	NaN	NaN	NaN	NaN	NaN	NaN	NaN	NaN	NaN	NaN	NaN	NaN	NaN	NaN	NaN	NaN	NaN	NaN	NaN	NaN	NaN	NaN	NaN	NaN	NaN	NaN	NaN	NaN	NaN	NaN	NaN	NaN	NaN	NaN	NaN	NaN	NaN	NaN	NaN	NaN	NaN	NaN	NaN	NaN	1.9432	NaN	NaN
Q6ULP2-3;Q6ULP2-5;Q6ULP2-2;Q6ULP2-4;Q6ULP2	1	NaN	NaN	NaN	NaN	NaN	NaN	NaN	NaN	NaN	NaN	NaN	NaN	NaN	NaN	NaN	NaN	NaN	NaN	NaN	NaN	NaN	NaN	NaN	NaN	NaN	NaN	NaN	NaN	NaN	NaN	NaN	NaN	NaN	NaN	NaN	NaN	NaN	NaN	NaN	NaN	NaN	NaN	NaN	NaN	NaN	NaN	NaN	NaN
Q6UN15-5;Q6UN15;Q6UN15-4;Q6UN15-3	1	NaN	NaN	NaN	NaN	1.7716	NaN	NaN	NaN	NaN	NaN	NaN	NaN	NaN	NaN	NaN	NaN	NaN	NaN	NaN	NaN	NaN	NaN	NaN	NaN	NaN	NaN	NaN	NaN	NaN	NaN	NaN	NaN	NaN	NaN	NaN	NaN	NaN	NaN	NaN	NaN	NaN	NaN	NaN	NaN	NaN	NaN	NaN	NaN
Q6UWE0-2;Q6UWE0	1	NaN	NaN	NaN	NaN	NaN	NaN	NaN	NaN	NaN	NaN	NaN	NaN	NaN	NaN	NaN	NaN	NaN	NaN	NaN	NaN	NaN	NaN	NaN	NaN	NaN	NaN	NaN	NaN	NaN	NaN	NaN	NaN	NaN	NaN	NaN	NaN	NaN	NaN	NaN	NaN	NaN	NaN	NaN	NaN	NaN	NaN	NaN	NaN
Q6UX04;Q6UX04-2	1	NaN	NaN	NaN	NaN	NaN	NaN	NaN	NaN	NaN	NaN	NaN	NaN	NaN	NaN	NaN	NaN	NaN	NaN	NaN	NaN	NaN	NaN	NaN	NaN	NaN	NaN	NaN	NaN	NaN	NaN	NaN	NaN	NaN	NaN	NaN	NaN	NaN	NaN	NaN	NaN	NaN	NaN	NaN	NaN	NaN	NaN	NaN	NaN
Q6UXH1-4;Q6UXH1;Q6UXH1-6;Q6UXH1-5;Q6UXH1-3;Q6UXH1-2	1	NaN	NaN	NaN	NaN	NaN	NaN	NaN	NaN	NaN	NaN	NaN	NaN	NaN	NaN	NaN	NaN	NaN	NaN	NaN	NaN	NaN	NaN	NaN	NaN	NaN	NaN	NaN	NaN	NaN	NaN	NaN	NaN	NaN	NaN	NaN	NaN	NaN	NaN	NaN	NaN	NaN	NaN	NaN	NaN	NaN	NaN	NaN	NaN
Q6V1X1-6;Q6V1X1-4;Q6V1X1-2;Q6V1X1-5;Q6V1X1-3;Q6V1X1	1	NaN	NaN	NaN	NaN	NaN	NaN	NaN	NaN	NaN	NaN	NaN	NaN	NaN	NaN	NaN	NaN	NaN	NaN	NaN	NaN	NaN	NaN	NaN	NaN	NaN	NaN	NaN	NaN	NaN	NaN	NaN	NaN	NaN	NaN	NaN	NaN	NaN	NaN	NaN	NaN	NaN	NaN	6.5137	8.3912	NaN	NaN	NaN	NaN
Q6VMQ6-5;Q6VMQ6;Q6VMQ6-4;Q6VMQ6-2	1	NaN	NaN	NaN	NaN	NaN	NaN	NaN	NaN	3.6987	4.1663	4.912	NaN	NaN	NaN	1.9458	1.3587	NaN	NaN	NaN	NaN	NaN	NaN	NaN	NaN	NaN	NaN	NaN	NaN	NaN	NaN	NaN	NaN	NaN	NaN	NaN	NaN	NaN	NaN	NaN	NaN	NaN	NaN	NaN	NaN	NaN	NaN	NaN	NaN
Q6WCQ1-3;Q6WCQ1;Q6WCQ1-2	1	NaN	NaN	NaN	NaN	NaN	NaN	NaN	NaN	NaN	NaN	NaN	NaN	NaN	NaN	NaN	NaN	NaN	2.1581	NaN	NaN	NaN	NaN	NaN	NaN	NaN	NaN	NaN	NaN	NaN	NaN	NaN	NaN	NaN	NaN	NaN	NaN	NaN	NaN	NaN	NaN	NaN	NaN	NaN	NaN	NaN	NaN	NaN	NaN
Q6ZMI0;Q6ZMI0-2;Q6ZMI0-5	1	NaN	NaN	NaN	NaN	NaN	NaN	NaN	NaN	NaN	NaN	NaN	NaN	NaN	NaN	NaN	NaN	NaN	6.0428	5.7755	1.2871	NaN	NaN	NaN	NaN	NaN	NaN	NaN	NaN	NaN	NaN	NaN	NaN	NaN	NaN	NaN	NaN	NaN	NaN	NaN	NaN	NaN	NaN	NaN	NaN	NaN	NaN	NaN	NaN
Q6ZN17;Q6ZN17-2	1	NaN	NaN	NaN	NaN	NaN	1.8741	NaN	2.0979	1.3374	1.7769	NaN	1.0251	NaN	NaN	NaN	NaN	NaN	NaN	NaN	NaN	NaN	NaN	NaN	NaN	NaN	NaN	NaN	NaN	NaN	NaN	NaN	NaN	NaN	NaN	NaN	NaN	NaN	NaN	NaN	NaN	NaN	NaN	NaN	NaN	NaN	NaN	NaN	NaN
Q6ZN18;Q6ZN18-3;Q6ZN18-2	1	NaN	NaN	NaN	NaN	NaN	NaN	NaN	NaN	NaN	NaN	NaN	NaN	NaN	NaN	NaN	NaN	NaN	NaN	NaN	NaN	NaN	NaN	NaN	NaN	NaN	NaN	NaN	NaN	NaN	NaN	NaN	NaN	NaN	NaN	NaN	NaN	NaN	NaN	NaN	NaN	NaN	NaN	NaN	NaN	NaN	NaN	NaN	NaN
Q6ZNL6	1	NaN	NaN	NaN	NaN	NaN	NaN	NaN	NaN	NaN	NaN	NaN	NaN	NaN	NaN	NaN	NaN	NaN	NaN	NaN	NaN	NaN	NaN	NaN	NaN	NaN	NaN	NaN	NaN	NaN	NaN	NaN	NaN	NaN	NaN	NaN	NaN	NaN	NaN	NaN	NaN	NaN	NaN	NaN	NaN	NaN	NaN	NaN	NaN
Q6ZS17-2;Q6ZS17;Q6ZS17-3;Q6ZS17-4	1	NaN	NaN	NaN	NaN	NaN	NaN	NaN	NaN	NaN	NaN	NaN	NaN	NaN	NaN	NaN	NaN	NaN	NaN	NaN	NaN	NaN	NaN	NaN	NaN	NaN	NaN	NaN	NaN	NaN	2.1597	2.5797	NaN	3.2897	NaN	NaN	NaN	NaN	NaN	NaN	NaN	NaN	NaN	NaN	NaN	NaN	NaN	NaN	NaN
Q6ZU35	1	NaN	NaN	NaN	3.1999	NaN	NaN	NaN	NaN	NaN	NaN	NaN	NaN	NaN	NaN	NaN	NaN	NaN	NaN	NaN	NaN	NaN	NaN	NaN	NaN	NaN	NaN	NaN	NaN	NaN	NaN	NaN	1.9989	NaN	NaN	NaN	NaN	NaN	NaN	NaN	NaN	NaN	NaN	NaN	NaN	NaN	NaN	NaN	NaN
Q6ZW49	1	NaN	NaN	NaN	NaN	NaN	NaN	NaN	NaN	NaN	NaN	NaN	NaN	NaN	NaN	NaN	NaN	NaN	NaN	NaN	NaN	NaN	NaN	NaN	NaN	NaN	NaN	NaN	NaN	NaN	NaN	NaN	NaN	NaN	NaN	NaN	NaN	NaN	NaN	NaN	NaN	NaN	NaN	NaN	NaN	NaN	NaN	NaN	NaN
Q719H9	1	NaN	NaN	NaN	NaN	NaN	NaN	NaN	NaN	NaN	NaN	NaN	NaN	NaN	NaN	NaN	NaN	NaN	NaN	NaN	NaN	NaN	NaN	NaN	NaN	NaN	NaN	NaN	NaN	NaN	NaN	NaN	NaN	NaN	NaN	NaN	NaN	NaN	NaN	NaN	NaN	NaN	NaN	NaN	NaN	1.7384	NaN	NaN	NaN
Q75QN2-2;Q75QN2	1	NaN	NaN	NaN	NaN	NaN	NaN	NaN	NaN	NaN	NaN	NaN	NaN	NaN	NaN	NaN	NaN	NaN	NaN	NaN	NaN	NaN	NaN	NaN	NaN	NaN	NaN	NaN	NaN	NaN	NaN	NaN	NaN	NaN	NaN	NaN	NaN	NaN	NaN	NaN	NaN	NaN	NaN	NaN	NaN	NaN	NaN	NaN	NaN
Q7KZI7-10;Q7KZI7-13;Q7KZI7-7;Q7KZI7-2;Q7KZI7-15;Q7KZI7-5;Q7KZI7-16;Q7KZI7-4;Q7KZI7-9;Q7KZI7-12;Q7KZI7-14;Q7KZI7-3;Q7KZI7-6;Q7KZI7-11;Q7KZI7-8;Q7KZI7	1	NaN	NaN	NaN	NaN	NaN	NaN	NaN	NaN	NaN	NaN	NaN	NaN	NaN	NaN	NaN	NaN	NaN	NaN	NaN	NaN	NaN	NaN	NaN	NaN	NaN	NaN	NaN	NaN	NaN	NaN	NaN	NaN	NaN	NaN	NaN	NaN	NaN	NaN	NaN	NaN	NaN	NaN	NaN	NaN	NaN	NaN	NaN	NaN
Q7L014	1	NaN	NaN	NaN	NaN	NaN	NaN	NaN	NaN	NaN	7.2926	34.096	9.9185	NaN	NaN	NaN	NaN	NaN	NaN	NaN	NaN	NaN	NaN	NaN	NaN	NaN	NaN	NaN	NaN	NaN	NaN	NaN	NaN	NaN	NaN	NaN	NaN	NaN	NaN	NaN	NaN	NaN	NaN	NaN	NaN	NaN	NaN	NaN	NaN
Q7L0Y3	1	NaN	NaN	NaN	NaN	NaN	NaN	NaN	NaN	NaN	NaN	NaN	NaN	NaN	NaN	NaN	NaN	NaN	NaN	NaN	NaN	NaN	NaN	NaN	NaN	NaN	NaN	NaN	NaN	NaN	NaN	NaN	NaN	NaN	NaN	NaN	5.6607	5.9225	4.6585	NaN	NaN	NaN	NaN	NaN	NaN	3.79	4.0625	6.1071	9.3478
Q7L2E3;Q7L2E3-3;Q7L2E3-2	1	NaN	NaN	NaN	2.8392	0.49167	2.0945	NaN	NaN	NaN	NaN	NaN	1.037	NaN	NaN	NaN	NaN	NaN	NaN	NaN	NaN	NaN	NaN	NaN	NaN	NaN	NaN	NaN	NaN	NaN	NaN	NaN	NaN	NaN	NaN	NaN	NaN	NaN	NaN	NaN	NaN	NaN	NaN	NaN	NaN	NaN	NaN	NaN	NaN
Q7L2H7	1	NaN	NaN	NaN	NaN	NaN	NaN	NaN	NaN	NaN	NaN	NaN	8.6743	11.344	10.206	NaN	3.3606	NaN	NaN	NaN	NaN	NaN	NaN	NaN	NaN	NaN	NaN	NaN	NaN	NaN	NaN	NaN	NaN	NaN	NaN	NaN	NaN	NaN	NaN	NaN	NaN	NaN	NaN	NaN	NaN	NaN	NaN	NaN	NaN
Q7L2J0	1	NaN	NaN	NaN	NaN	NaN	NaN	NaN	NaN	NaN	NaN	NaN	NaN	NaN	NaN	NaN	2.0812	NaN	2.5051	NaN	2.989	3.0819	5.0554	4.7465	5.9174	5.8482	5.2758	4.075	NaN	2.3892	1.6223	NaN	NaN	NaN	NaN	NaN	NaN	NaN	NaN	NaN	NaN	NaN	NaN	NaN	NaN	NaN	NaN	NaN	NaN
Q7L576;Q7L576-3;Q7L576-2	1	NaN	NaN	NaN	NaN	NaN	NaN	NaN	NaN	NaN	NaN	NaN	NaN	NaN	NaN	NaN	NaN	NaN	NaN	1.6675	NaN	NaN	1.9872	NaN	3.4164	4.0865	4.5906	4.5891	5.3908	4.9084	3.5216	7.8851	5.3735	6.6689	NaN	NaN	NaN	NaN	NaN	NaN	NaN	NaN	NaN	NaN	NaN	NaN	NaN	NaN	NaN
Q7L5D6-2;Q7L5D6	1	NaN	NaN	NaN	NaN	NaN	NaN	NaN	NaN	NaN	NaN	NaN	NaN	NaN	NaN	NaN	NaN	NaN	NaN	NaN	NaN	NaN	NaN	NaN	NaN	NaN	NaN	NaN	NaN	NaN	NaN	NaN	NaN	NaN	NaN	NaN	NaN	NaN	NaN	NaN	NaN	NaN	NaN	NaN	NaN	NaN	NaN	NaN	NaN
Q7L5N1	1	NaN	NaN	NaN	NaN	NaN	NaN	NaN	NaN	0.37861	0.39175	NaN	NaN	NaN	NaN	NaN	NaN	0.67529	NaN	0.76169	NaN	1.3585	0.7022	NaN	1.2721	1.396	NaN	4.7869	NaN	7.0585	5.8145	7.087	7.5787	7.3853	10.33	NaN	5.1967	1.7692	NaN	NaN	NaN	NaN	NaN	NaN	NaN	NaN	NaN	NaN	NaN
Q7L5Y9-3;Q7L5Y9-2;Q7L5Y9;Q7L5Y9-5;Q7L5Y9-4	1	NaN	NaN	NaN	NaN	NaN	NaN	NaN	NaN	3.3901	NaN	4.12	4.6741	6.2768	3.0322	NaN	NaN	NaN	NaN	NaN	NaN	NaN	NaN	NaN	NaN	NaN	NaN	NaN	NaN	NaN	NaN	NaN	NaN	NaN	NaN	NaN	NaN	NaN	NaN	NaN	NaN	NaN	NaN	NaN	NaN	NaN	NaN	NaN	NaN
Q7L8J4;Q7L8J4-2	1	NaN	NaN	NaN	NaN	NaN	NaN	NaN	NaN	NaN	NaN	NaN	NaN	NaN	NaN	NaN	NaN	NaN	NaN	NaN	NaN	NaN	NaN	NaN	NaN	NaN	NaN	NaN	NaN	NaN	NaN	NaN	NaN	NaN	NaN	NaN	NaN	NaN	NaN	NaN	NaN	NaN	NaN	NaN	NaN	9.7016	11.367	6.4418	NaN
Q7LBC6;Q7LBC6-2	1	NaN	NaN	NaN	NaN	NaN	NaN	NaN	NaN	NaN	NaN	NaN	NaN	NaN	NaN	NaN	NaN	NaN	NaN	NaN	NaN	NaN	NaN	NaN	NaN	NaN	NaN	NaN	3.0785	3.1219	NaN	NaN	3.7928	2.3869	NaN	4.925	NaN	2.9635	3.0679	NaN	NaN	NaN	NaN	NaN	NaN	NaN	NaN	NaN	NaN
Q7RTP6	1	NaN	NaN	NaN	NaN	NaN	NaN	NaN	NaN	NaN	NaN	NaN	NaN	NaN	NaN	NaN	NaN	NaN	NaN	NaN	NaN	NaN	NaN	NaN	NaN	NaN	6.285	NaN	NaN	NaN	NaN	NaN	NaN	NaN	NaN	NaN	NaN	NaN	NaN	NaN	NaN	NaN	NaN	NaN	NaN	NaN	NaN	NaN	NaN
Q7RTV0	1	NaN	NaN	NaN	NaN	NaN	NaN	NaN	5.3349	NaN	9.3178	NaN	12.951	14.586	NaN	NaN	NaN	NaN	NaN	NaN	NaN	NaN	NaN	NaN	NaN	NaN	NaN	NaN	NaN	NaN	NaN	NaN	NaN	NaN	NaN	NaN	NaN	NaN	NaN	NaN	NaN	NaN	NaN	NaN	NaN	NaN	NaN	NaN	NaN
Q7Z2Z2;Q7Z2Z2-2	1	0.19975	0.24222	0.56788	NaN	NaN	NaN	0.61808	NaN	NaN	NaN	NaN	NaN	NaN	NaN	NaN	NaN	NaN	0.33488	NaN	NaN	NaN	NaN	NaN	NaN	NaN	NaN	NaN	NaN	NaN	NaN	NaN	NaN	NaN	NaN	NaN	0.81071	NaN	1.1663	NaN	1.1283	NaN	NaN	1.6019	2.1924	1.8487	3.1738	5.9537	7.4056
Q7Z3B4-3;Q7Z3B4;Q7Z3B4-2	1	NaN	NaN	NaN	NaN	NaN	NaN	NaN	NaN	NaN	NaN	NaN	NaN	NaN	NaN	NaN	NaN	NaN	NaN	NaN	NaN	NaN	NaN	NaN	NaN	NaN	NaN	4.7329	5.1941	5.5329	7.8239	5.5648	3.0358	NaN	NaN	NaN	NaN	NaN	NaN	NaN	NaN	NaN	NaN	NaN	NaN	NaN	NaN	NaN	NaN
Q7Z3U7-2;Q7Z3U7-6;Q7Z3U7-5;Q7Z3U7	1	NaN	NaN	NaN	NaN	NaN	NaN	NaN	NaN	NaN	NaN	NaN	NaN	NaN	NaN	NaN	NaN	NaN	NaN	6.3122	9.7756	4.4133	NaN	NaN	NaN	NaN	NaN	NaN	NaN	NaN	NaN	NaN	NaN	NaN	NaN	NaN	NaN	NaN	NaN	NaN	NaN	NaN	NaN	NaN	NaN	NaN	NaN	NaN	NaN
Q7Z406;Q7Z406-6;Q7Z406-2;Q7Z406-5;Q7Z406-4	1	NaN	NaN	NaN	NaN	NaN	NaN	NaN	NaN	NaN	NaN	NaN	NaN	NaN	NaN	16.77	NaN	4.694	NaN	NaN	NaN	NaN	NaN	NaN	NaN	NaN	NaN	NaN	NaN	NaN	NaN	NaN	NaN	NaN	NaN	NaN	NaN	NaN	NaN	NaN	NaN	NaN	NaN	NaN	NaN	NaN	NaN	NaN	NaN
Q7Z417	1	NaN	NaN	NaN	2.2406	NaN	NaN	2.684	NaN	NaN	NaN	NaN	NaN	NaN	NaN	NaN	NaN	NaN	NaN	NaN	NaN	NaN	NaN	NaN	NaN	NaN	NaN	NaN	NaN	NaN	NaN	NaN	NaN	NaN	NaN	NaN	NaN	NaN	NaN	NaN	NaN	NaN	NaN	NaN	NaN	NaN	NaN	NaN	NaN
Q7Z478	1	NaN	NaN	NaN	NaN	NaN	2.8893	NaN	NaN	NaN	NaN	NaN	NaN	NaN	NaN	NaN	NaN	NaN	NaN	NaN	NaN	NaN	NaN	NaN	NaN	NaN	NaN	NaN	NaN	NaN	NaN	NaN	NaN	NaN	NaN	NaN	NaN	NaN	NaN	NaN	NaN	NaN	NaN	NaN	NaN	NaN	NaN	NaN	NaN
Q7Z4G1;Q7Z4G1-2	1	NaN	NaN	NaN	NaN	NaN	NaN	NaN	NaN	NaN	NaN	NaN	NaN	NaN	NaN	NaN	NaN	NaN	NaN	NaN	NaN	NaN	NaN	NaN	NaN	NaN	NaN	NaN	NaN	NaN	NaN	NaN	NaN	NaN	NaN	NaN	NaN	NaN	NaN	NaN	NaN	NaN	NaN	NaN	NaN	NaN	NaN	NaN	NaN
Q7Z4Q2;Q7Z4Q2-3;Q7Z4Q2-2	1	NaN	NaN	NaN	NaN	NaN	NaN	NaN	NaN	NaN	NaN	NaN	NaN	NaN	NaN	NaN	NaN	NaN	NaN	NaN	NaN	NaN	NaN	NaN	NaN	NaN	NaN	NaN	NaN	NaN	NaN	NaN	NaN	1.4446	NaN	NaN	NaN	NaN	NaN	NaN	NaN	NaN	NaN	NaN	NaN	NaN	NaN	NaN	NaN
Q7Z4S6-5;Q7Z4S6-6;Q7Z4S6-2;Q7Z4S6;Q7Z4S6-4;Q7Z4S6-3	1	NaN	0.14959	NaN	3.8652	7.1732	6.5247	2.3496	2.0295	1.7482	1.8641	2.0526	2.051	1.5834	1.2796	1.1291	0.94811	1.3702	1.3536	1.8965	3.1093	6.1087	9.0422	6.1653	12.005	13.314	10.185	9.7366	8.3615	7.5044	6.2329	7.0656	4.9848	3.2122	2.9048	2.3442	1.3317	NaN	1.3839	NaN	NaN	1.6995	NaN	1.4226	0.98143	NaN	NaN	NaN	NaN
Q7Z4V5;Q7Z4V5-2;Q7Z4V5-3;Q7Z4V5-4	1	NaN	NaN	NaN	NaN	NaN	NaN	NaN	NaN	NaN	NaN	NaN	NaN	NaN	NaN	0.82096	0.97338	NaN	NaN	NaN	NaN	NaN	1.1885	NaN	NaN	2.4217	2.8595	2.8865	3.9327	5.7611	6.6326	5.6465	5.6175	6.5206	5.8535	6.186	8.2262	10.781	10.379	15.685	11.919	7.2424	NaN	5.8862	NaN	NaN	NaN	NaN	NaN
Q7Z5L9;Q7Z5L9-2	1	NaN	NaN	NaN	NaN	NaN	NaN	NaN	NaN	NaN	NaN	NaN	NaN	NaN	NaN	2.679	2.0662	2.9327	NaN	4.2489	4.2553	NaN	4.0222	NaN	3.2728	3.97	3.9149	3.7051	4.7853	NaN	NaN	3.832	NaN	4.4704	3.795	4.6251	3.3486	NaN	3.4936	NaN	2.5722	2.4397	NaN	NaN	NaN	NaN	NaN	NaN	NaN
Q7Z6B0-3;Q7Z6B0-2;Q7Z6B0	1	NaN	NaN	NaN	NaN	NaN	NaN	NaN	NaN	3.1103	5.818	NaN	NaN	NaN	NaN	NaN	NaN	NaN	NaN	NaN	NaN	NaN	NaN	NaN	NaN	NaN	NaN	NaN	NaN	NaN	NaN	NaN	NaN	NaN	NaN	NaN	NaN	NaN	NaN	NaN	NaN	NaN	NaN	NaN	NaN	NaN	NaN	NaN	NaN
Q7Z6Z7-2;Q7Z6Z7-3;Q7Z6Z7	1	0.22934	0.16647	0.41049	0.83753	NaN	0.55063	0.53901	0.50667	0.5153	0.56386	0.64189	0.87564	0.9651	1.0733	1.1547	1.3518	2.0397	3.0108	5.3351	8.6703	7.837	5.2354	2.9297	1.9972	1.5384	0.92615	0.50494	0.46963	0.34043	0.63157	0.38348	NaN	0.59723	0.38118	0.70961	0.32699	0.25659	0.24605	NaN	NaN	0.42817	NaN	0.36796	NaN	NaN	0.28926	NaN	0.88097
Q7Z7A3	1	NaN	NaN	NaN	NaN	NaN	NaN	NaN	NaN	NaN	NaN	NaN	NaN	NaN	NaN	NaN	NaN	NaN	NaN	NaN	NaN	NaN	NaN	NaN	NaN	NaN	NaN	NaN	NaN	NaN	NaN	NaN	NaN	NaN	NaN	NaN	NaN	NaN	NaN	NaN	NaN	NaN	NaN	NaN	NaN	NaN	NaN	NaN	NaN
Q7Z7F0-2;Q7Z7F0;Q7Z7F0-3;Q7Z7F0-4	1	NaN	NaN	NaN	NaN	NaN	NaN	NaN	NaN	NaN	NaN	NaN	NaN	NaN	NaN	NaN	NaN	NaN	NaN	NaN	NaN	NaN	NaN	NaN	NaN	NaN	NaN	NaN	NaN	NaN	NaN	NaN	NaN	NaN	NaN	NaN	NaN	NaN	NaN	NaN	NaN	NaN	NaN	NaN	NaN	4.6133	NaN	NaN	NaN
Q7Z7L8	1	NaN	NaN	NaN	NaN	NaN	NaN	NaN	NaN	NaN	NaN	NaN	NaN	NaN	NaN	NaN	NaN	NaN	0.59833	NaN	NaN	NaN	NaN	NaN	NaN	NaN	NaN	NaN	NaN	NaN	NaN	NaN	NaN	NaN	NaN	NaN	NaN	NaN	NaN	NaN	NaN	NaN	NaN	NaN	NaN	1.4542	2.4245	4.7852	5.6588
Q86TI2;Q86TI2-4;Q86TI2-2	1	NaN	0.13959	0.10106	NaN	NaN	NaN	NaN	NaN	NaN	NaN	NaN	NaN	NaN	NaN	NaN	NaN	0.1051	NaN	0.098654	0.1625	NaN	NaN	NaN	NaN	NaN	NaN	NaN	NaN	NaN	NaN	NaN	0.19396	NaN	NaN	NaN	NaN	NaN	NaN	NaN	NaN	NaN	NaN	NaN	NaN	NaN	NaN	6.5254	10.103
Q86U38	1	NaN	NaN	NaN	NaN	NaN	NaN	NaN	4.0212	5.0516	5.2551	4.6151	NaN	2.0925	NaN	NaN	NaN	NaN	NaN	NaN	NaN	NaN	NaN	NaN	NaN	NaN	NaN	NaN	NaN	NaN	NaN	NaN	NaN	NaN	NaN	NaN	NaN	NaN	NaN	NaN	NaN	NaN	NaN	NaN	NaN	NaN	NaN	NaN	NaN
Q86U42-2;Q86U42	1	NaN	NaN	4.6605	10.376	2.7092	4.8598	3.4239	NaN	3.0519	1.8511	2.5249	2.724	1.2448	NaN	NaN	NaN	NaN	NaN	NaN	NaN	NaN	NaN	NaN	NaN	NaN	NaN	NaN	NaN	NaN	NaN	NaN	NaN	NaN	NaN	NaN	NaN	NaN	NaN	NaN	NaN	NaN	NaN	NaN	NaN	NaN	NaN	NaN	NaN
Q86UA1	1	NaN	NaN	NaN	NaN	NaN	NaN	NaN	NaN	NaN	NaN	NaN	NaN	NaN	NaN	NaN	NaN	NaN	NaN	NaN	NaN	NaN	NaN	NaN	NaN	NaN	NaN	NaN	NaN	NaN	2.7599	NaN	NaN	5.8091	1.0277	NaN	NaN	NaN	NaN	NaN	NaN	NaN	NaN	NaN	NaN	NaN	NaN	NaN	NaN
Q86UP2-2;Q86UP2-4;Q86UP2;Q86UP2-3	1	NaN	NaN	2.9684	NaN	NaN	NaN	NaN	4.5887	4.5675	5.5278	NaN	NaN	NaN	NaN	NaN	NaN	NaN	NaN	NaN	NaN	NaN	NaN	NaN	NaN	NaN	NaN	NaN	NaN	NaN	NaN	NaN	NaN	NaN	NaN	NaN	NaN	NaN	NaN	NaN	NaN	NaN	NaN	NaN	NaN	NaN	NaN	NaN	NaN
Q86UY8-2;Q86UY8	1	NaN	NaN	NaN	NaN	NaN	NaN	NaN	NaN	NaN	NaN	NaN	NaN	NaN	NaN	NaN	NaN	NaN	NaN	NaN	NaN	NaN	NaN	NaN	NaN	NaN	NaN	NaN	NaN	NaN	NaN	NaN	NaN	NaN	NaN	NaN	NaN	NaN	NaN	NaN	NaN	NaN	NaN	NaN	NaN	NaN	NaN	NaN	NaN
Q86V97	1	NaN	NaN	NaN	NaN	NaN	NaN	NaN	NaN	NaN	NaN	NaN	NaN	NaN	NaN	NaN	NaN	NaN	NaN	NaN	NaN	NaN	NaN	NaN	NaN	NaN	NaN	NaN	NaN	NaN	NaN	NaN	NaN	NaN	NaN	NaN	NaN	NaN	NaN	NaN	NaN	NaN	NaN	NaN	NaN	5.1201	3.5999	0.71534	NaN
Q86VP6;Q86VP6-2	1	0.080997	0.10487	0.51863	1.2108	1.2708	0.52475	0.39028	0.46247	0.35708	0.32319	0.31055	0.30103	0.29762	0.25883	0.24984	0.24016	0.29674	0.20878	0.2358	0.28768	0.29575	0.30766	0.31965	0.27812	0.29522	0.29217	0.28853	0.35002	0.33083	0.3361	0.50901	0.53968	0.5965	0.72011	0.79117	0.86563	0.84473	0.97061	1.0233	1.3383	2.233	1.6851	4.2947	6.4343	10.487	11.246	11.813	9.5384
Q86VQ1	1	NaN	NaN	NaN	NaN	NaN	NaN	NaN	NaN	NaN	NaN	NaN	NaN	NaN	NaN	NaN	NaN	NaN	NaN	NaN	NaN	NaN	NaN	NaN	NaN	NaN	NaN	NaN	NaN	NaN	NaN	NaN	NaN	NaN	NaN	NaN	NaN	NaN	NaN	NaN	NaN	NaN	NaN	4.4052	NaN	3.9295	NaN	NaN	NaN
Q86VS8	1	NaN	NaN	NaN	NaN	NaN	NaN	NaN	NaN	NaN	NaN	NaN	NaN	NaN	NaN	NaN	NaN	NaN	NaN	NaN	NaN	NaN	NaN	NaN	4.102	NaN	NaN	NaN	NaN	NaN	NaN	NaN	NaN	NaN	NaN	NaN	NaN	NaN	NaN	NaN	NaN	NaN	NaN	NaN	NaN	NaN	NaN	NaN	NaN
Q86VX9	1	NaN	NaN	NaN	NaN	NaN	NaN	NaN	NaN	NaN	NaN	NaN	NaN	NaN	NaN	NaN	NaN	NaN	NaN	NaN	NaN	NaN	NaN	NaN	NaN	NaN	NaN	NaN	NaN	NaN	NaN	NaN	NaN	NaN	NaN	NaN	NaN	NaN	NaN	NaN	NaN	NaN	NaN	NaN	NaN	NaN	NaN	NaN	NaN
Q86W50	1	NaN	NaN	NaN	NaN	NaN	NaN	NaN	NaN	NaN	NaN	NaN	NaN	NaN	NaN	NaN	NaN	NaN	NaN	NaN	NaN	NaN	NaN	NaN	NaN	NaN	NaN	NaN	NaN	NaN	NaN	NaN	NaN	NaN	NaN	NaN	NaN	NaN	NaN	NaN	NaN	NaN	NaN	NaN	NaN	NaN	NaN	NaN	NaN
Q86W56;Q86W56-3;Q86W56-2	1	NaN	NaN	NaN	NaN	NaN	NaN	NaN	NaN	NaN	NaN	NaN	NaN	NaN	NaN	NaN	NaN	NaN	NaN	NaN	NaN	NaN	NaN	NaN	NaN	NaN	NaN	NaN	NaN	NaN	NaN	NaN	NaN	NaN	NaN	NaN	NaN	NaN	NaN	NaN	NaN	NaN	NaN	NaN	NaN	NaN	NaN	NaN	NaN
Q86WB0;Q86WB0-2	1	NaN	NaN	NaN	NaN	NaN	NaN	NaN	NaN	NaN	NaN	NaN	NaN	NaN	NaN	NaN	NaN	NaN	NaN	NaN	NaN	NaN	NaN	NaN	NaN	NaN	NaN	NaN	NaN	NaN	NaN	NaN	NaN	NaN	NaN	NaN	NaN	NaN	NaN	NaN	NaN	1.4756	NaN	NaN	2.0246	NaN	2.7841	2.5253	2.0353
Q86X55-1;Q86X55;Q86X55-2	1	NaN	NaN	NaN	NaN	NaN	NaN	NaN	NaN	NaN	NaN	NaN	NaN	NaN	NaN	NaN	NaN	NaN	NaN	0.45989	NaN	NaN	0.55472	NaN	NaN	NaN	NaN	NaN	NaN	1.285	NaN	NaN	NaN	2.0165	1.9944	NaN	2.3826	NaN	3.4976	5.3178	7.3153	6.3186	NaN	3.4832	NaN	NaN	NaN	NaN	NaN
Q86XI2;Q86XI2-2	1	NaN	NaN	NaN	NaN	5.2894	NaN	NaN	NaN	NaN	NaN	NaN	NaN	NaN	NaN	NaN	NaN	NaN	NaN	NaN	NaN	NaN	NaN	NaN	NaN	NaN	NaN	NaN	NaN	NaN	NaN	NaN	NaN	NaN	NaN	NaN	NaN	NaN	NaN	NaN	NaN	NaN	NaN	NaN	NaN	NaN	NaN	NaN	NaN
Q86XP1-5;Q86XP1-3;Q86XP1-2;Q86XP1	1	NaN	NaN	NaN	NaN	NaN	NaN	NaN	NaN	NaN	NaN	NaN	NaN	NaN	NaN	NaN	NaN	NaN	NaN	NaN	NaN	NaN	NaN	NaN	NaN	NaN	NaN	NaN	NaN	NaN	NaN	NaN	NaN	NaN	NaN	NaN	NaN	NaN	NaN	NaN	NaN	NaN	NaN	NaN	NaN	NaN	NaN	NaN	NaN
Q86Y56;Q86Y56-2	1	NaN	NaN	NaN	NaN	NaN	NaN	NaN	NaN	NaN	NaN	NaN	NaN	NaN	NaN	NaN	NaN	NaN	NaN	NaN	NaN	NaN	NaN	NaN	NaN	NaN	NaN	NaN	NaN	NaN	NaN	NaN	NaN	NaN	NaN	NaN	NaN	NaN	NaN	NaN	NaN	NaN	NaN	NaN	NaN	3.7677	4.8096	7.0588	7.2831
Q86YP4-2;Q86YP4;Q86YP4-3	1	NaN	NaN	NaN	NaN	5.3379	8.0653	4.7214	3.3773	3.0815	NaN	NaN	NaN	NaN	NaN	NaN	NaN	NaN	NaN	NaN	NaN	NaN	NaN	NaN	NaN	NaN	NaN	NaN	NaN	NaN	NaN	NaN	NaN	NaN	NaN	NaN	NaN	NaN	NaN	NaN	NaN	NaN	NaN	NaN	NaN	NaN	NaN	NaN	NaN
Q86YQ8;Q86YQ8-2	1	NaN	NaN	2.2258	NaN	NaN	2.4066	NaN	NaN	NaN	NaN	NaN	NaN	NaN	NaN	NaN	NaN	NaN	NaN	NaN	NaN	NaN	NaN	NaN	NaN	NaN	NaN	NaN	NaN	NaN	NaN	NaN	NaN	NaN	NaN	NaN	NaN	NaN	NaN	NaN	NaN	NaN	NaN	NaN	NaN	NaN	NaN	NaN	NaN
Q8IU81	1	NaN	NaN	NaN	NaN	NaN	NaN	NaN	NaN	NaN	NaN	NaN	NaN	NaN	NaN	NaN	NaN	2.5238	NaN	NaN	1.4894	NaN	NaN	NaN	NaN	NaN	NaN	NaN	NaN	NaN	NaN	NaN	NaN	NaN	NaN	NaN	NaN	NaN	NaN	NaN	NaN	NaN	NaN	NaN	NaN	NaN	NaN	NaN	NaN
Q8IUF8;Q8IUF8-4;Q8IUF8-3	1	NaN	NaN	NaN	2.4363	2.9084	7.5995	NaN	NaN	NaN	NaN	NaN	NaN	NaN	NaN	NaN	NaN	NaN	NaN	NaN	NaN	NaN	NaN	NaN	NaN	NaN	NaN	NaN	NaN	NaN	NaN	NaN	NaN	NaN	NaN	NaN	NaN	NaN	NaN	NaN	NaN	NaN	NaN	NaN	NaN	NaN	NaN	NaN	NaN
Q8IUI8-2;Q8IUI8	1	NaN	NaN	NaN	NaN	NaN	NaN	NaN	NaN	NaN	NaN	NaN	NaN	NaN	NaN	NaN	NaN	NaN	NaN	NaN	NaN	NaN	NaN	NaN	NaN	NaN	NaN	NaN	NaN	NaN	NaN	NaN	NaN	NaN	NaN	NaN	NaN	NaN	NaN	NaN	NaN	2.1735	NaN	4.1003	6.617	NaN	NaN	NaN	NaN
Q8IUR7-7;Q8IUR7;Q8IUR7-6;Q8IUR7-8;Q8IUR7-3;Q8IUR7-2	1	NaN	NaN	NaN	NaN	NaN	NaN	NaN	NaN	NaN	NaN	4.2751	6.4892	NaN	3.3098	NaN	NaN	NaN	NaN	NaN	NaN	NaN	NaN	NaN	NaN	NaN	NaN	NaN	NaN	NaN	NaN	NaN	NaN	NaN	NaN	NaN	NaN	NaN	NaN	NaN	NaN	NaN	NaN	NaN	NaN	NaN	NaN	NaN	NaN
Q8IVD9	1	NaN	NaN	NaN	NaN	NaN	NaN	NaN	NaN	NaN	NaN	NaN	NaN	NaN	NaN	NaN	NaN	NaN	NaN	NaN	NaN	NaN	NaN	NaN	NaN	NaN	NaN	NaN	NaN	NaN	NaN	NaN	NaN	5.2308	NaN	NaN	NaN	NaN	NaN	NaN	NaN	NaN	NaN	NaN	NaN	NaN	NaN	NaN	NaN
Q8IVM0;Q8IVM0-2	1	NaN	NaN	NaN	NaN	NaN	NaN	NaN	NaN	NaN	NaN	NaN	NaN	NaN	NaN	NaN	NaN	NaN	NaN	NaN	NaN	NaN	NaN	NaN	NaN	NaN	NaN	NaN	NaN	NaN	NaN	NaN	NaN	NaN	NaN	NaN	NaN	NaN	NaN	NaN	NaN	NaN	NaN	NaN	NaN	NaN	NaN	NaN	NaN
Q8IW35;Q8IW35-2	1	NaN	NaN	NaN	NaN	NaN	NaN	NaN	NaN	NaN	NaN	NaN	NaN	NaN	NaN	NaN	NaN	NaN	NaN	NaN	NaN	NaN	NaN	NaN	NaN	NaN	NaN	NaN	NaN	NaN	NaN	NaN	NaN	NaN	NaN	NaN	NaN	NaN	NaN	NaN	NaN	NaN	NaN	NaN	NaN	NaN	NaN	NaN	NaN
Q8IWD4;Q8IWD4-3;Q8IWD4-2	1	NaN	NaN	NaN	NaN	NaN	NaN	NaN	NaN	NaN	NaN	NaN	NaN	NaN	NaN	NaN	NaN	NaN	NaN	NaN	NaN	NaN	NaN	NaN	NaN	NaN	NaN	NaN	NaN	5.8013	4.6432	3.6964	NaN	NaN	NaN	NaN	NaN	NaN	NaN	NaN	NaN	NaN	NaN	NaN	NaN	NaN	NaN	NaN	NaN
Q8IWJ2	1	NaN	NaN	NaN	NaN	NaN	NaN	1.9934	NaN	NaN	NaN	NaN	NaN	NaN	NaN	NaN	NaN	NaN	NaN	NaN	NaN	NaN	NaN	NaN	NaN	NaN	NaN	NaN	NaN	NaN	NaN	NaN	NaN	NaN	NaN	NaN	NaN	NaN	NaN	NaN	NaN	NaN	NaN	NaN	NaN	NaN	NaN	NaN	NaN
Q8IWS0-5;Q8IWS0-3;Q8IWS0	1	NaN	NaN	NaN	NaN	NaN	10.589	NaN	NaN	NaN	NaN	NaN	NaN	NaN	NaN	NaN	NaN	NaN	NaN	NaN	NaN	NaN	NaN	NaN	NaN	NaN	NaN	NaN	NaN	NaN	NaN	NaN	NaN	NaN	NaN	NaN	NaN	NaN	NaN	NaN	NaN	NaN	NaN	NaN	NaN	NaN	NaN	NaN	NaN
Q8IWX8	1	NaN	NaN	NaN	NaN	6.3585	NaN	NaN	NaN	NaN	NaN	NaN	NaN	NaN	NaN	NaN	NaN	NaN	NaN	NaN	NaN	NaN	NaN	NaN	NaN	NaN	NaN	NaN	NaN	NaN	NaN	NaN	NaN	NaN	NaN	NaN	NaN	NaN	NaN	NaN	NaN	NaN	NaN	NaN	NaN	NaN	NaN	NaN	NaN
Q8IWZ3;Q8IWZ3-4;Q8IWZ3-6;Q8IWZ3-5;Q8IWZ3-3;Q8IWZ3-2	1	NaN	NaN	NaN	NaN	NaN	NaN	NaN	NaN	NaN	NaN	NaN	NaN	NaN	NaN	NaN	NaN	NaN	NaN	NaN	NaN	NaN	NaN	NaN	NaN	NaN	NaN	NaN	NaN	NaN	NaN	NaN	NaN	NaN	NaN	NaN	NaN	NaN	NaN	NaN	NaN	NaN	NaN	NaN	NaN	NaN	NaN	NaN	NaN
Q8IX12-2;Q8IX12	1	NaN	NaN	NaN	3.087	7.1441	NaN	11.156	14.027	20.101	10.977	8.6448	7.0137	5.5363	NaN	NaN	NaN	NaN	NaN	NaN	NaN	NaN	NaN	NaN	NaN	NaN	NaN	NaN	NaN	NaN	NaN	NaN	NaN	NaN	NaN	NaN	NaN	NaN	NaN	NaN	NaN	NaN	NaN	NaN	NaN	NaN	NaN	NaN	NaN
Q8IXH7-4;Q8IXH7	1	NaN	NaN	NaN	2.6581	1.546	NaN	2.5064	NaN	NaN	NaN	NaN	NaN	NaN	NaN	NaN	NaN	NaN	NaN	NaN	NaN	NaN	NaN	NaN	NaN	NaN	NaN	NaN	NaN	NaN	NaN	NaN	NaN	NaN	NaN	NaN	NaN	NaN	NaN	NaN	NaN	NaN	NaN	NaN	NaN	NaN	NaN	NaN	NaN
Q8IXK0-2;Q8IXK0-4;Q8IXK0;Q8IXK0-5;Q8IXK0-3	1	NaN	NaN	NaN	NaN	NaN	NaN	NaN	NaN	NaN	NaN	NaN	NaN	NaN	NaN	NaN	NaN	NaN	NaN	NaN	NaN	NaN	NaN	NaN	NaN	NaN	NaN	NaN	NaN	NaN	NaN	NaN	NaN	NaN	NaN	NaN	NaN	NaN	NaN	NaN	NaN	NaN	NaN	NaN	NaN	NaN	NaN	NaN	NaN
Q8IXM2-2;Q8IXM2;Q8IXM2-3	1	NaN	NaN	NaN	NaN	NaN	NaN	NaN	NaN	NaN	NaN	NaN	NaN	NaN	NaN	NaN	NaN	NaN	NaN	NaN	NaN	NaN	NaN	NaN	NaN	NaN	NaN	NaN	NaN	NaN	NaN	NaN	NaN	NaN	NaN	NaN	NaN	NaN	NaN	NaN	NaN	NaN	NaN	NaN	NaN	NaN	NaN	NaN	3.5201
Q8IXQ4;Q8IXQ4-2;Q8IXQ4-3	1	NaN	NaN	NaN	NaN	NaN	NaN	NaN	NaN	NaN	NaN	NaN	NaN	NaN	NaN	NaN	NaN	NaN	NaN	NaN	NaN	NaN	NaN	NaN	NaN	NaN	NaN	NaN	NaN	NaN	NaN	NaN	NaN	NaN	NaN	NaN	NaN	NaN	NaN	NaN	NaN	NaN	NaN	NaN	NaN	NaN	NaN	NaN	NaN
Q8IY47	1	NaN	NaN	NaN	NaN	NaN	NaN	NaN	NaN	NaN	NaN	NaN	NaN	NaN	NaN	NaN	NaN	NaN	NaN	NaN	NaN	NaN	NaN	NaN	NaN	NaN	NaN	NaN	NaN	NaN	NaN	NaN	NaN	NaN	NaN	NaN	NaN	NaN	NaN	NaN	NaN	NaN	NaN	NaN	NaN	NaN	NaN	NaN	NaN
Q8IYB7;Q8IYB7-3;Q8IYB7-2	1	NaN	NaN	NaN	NaN	NaN	NaN	NaN	NaN	NaN	NaN	NaN	NaN	NaN	NaN	NaN	NaN	NaN	NaN	NaN	NaN	NaN	NaN	NaN	NaN	NaN	NaN	NaN	NaN	NaN	NaN	NaN	NaN	NaN	NaN	NaN	NaN	NaN	NaN	NaN	NaN	NaN	NaN	NaN	NaN	NaN	4.1403	NaN	4.82
Q8IYD1	1	NaN	NaN	NaN	NaN	NaN	NaN	NaN	NaN	NaN	NaN	NaN	NaN	NaN	NaN	NaN	NaN	NaN	NaN	NaN	NaN	NaN	NaN	NaN	NaN	NaN	NaN	NaN	NaN	NaN	NaN	NaN	NaN	NaN	NaN	NaN	NaN	NaN	NaN	NaN	NaN	NaN	NaN	NaN	NaN	NaN	NaN	NaN	NaN
Q8IYS1	1	NaN	NaN	NaN	NaN	NaN	NaN	NaN	NaN	NaN	NaN	NaN	NaN	NaN	NaN	NaN	NaN	NaN	NaN	NaN	NaN	NaN	NaN	NaN	NaN	NaN	NaN	NaN	NaN	NaN	NaN	NaN	NaN	NaN	NaN	NaN	NaN	NaN	NaN	NaN	NaN	NaN	NaN	NaN	NaN	8.2388	6.1326	5.2921	NaN
Q8IYT4-2;Q8IYT4	1	NaN	NaN	NaN	NaN	NaN	NaN	NaN	NaN	NaN	NaN	2.0079	6.9837	NaN	NaN	NaN	0.29579	NaN	NaN	NaN	NaN	1.1611	NaN	NaN	NaN	NaN	NaN	NaN	3.5855	NaN	NaN	1.8425	NaN	1.1092	NaN	NaN	NaN	NaN	NaN	NaN	NaN	NaN	NaN	NaN	NaN	NaN	NaN	NaN	NaN
Q8IZ21-3;Q8IZ21;Q8IZ21-2	1	NaN	NaN	NaN	NaN	NaN	NaN	NaN	NaN	NaN	NaN	NaN	NaN	NaN	NaN	NaN	NaN	NaN	NaN	NaN	NaN	NaN	NaN	NaN	NaN	NaN	NaN	NaN	NaN	NaN	NaN	NaN	NaN	NaN	NaN	NaN	NaN	NaN	NaN	NaN	NaN	NaN	NaN	NaN	NaN	NaN	NaN	NaN	NaN
Q8IZ83;Q8IZ83-3	1	NaN	NaN	NaN	1.3283	NaN	NaN	2.9974	6.05	2.563	2.8526	2.2972	2.4513	2.6882	1.7434	1.641	1.7181	NaN	1.3902	NaN	NaN	1.3613	NaN	NaN	NaN	NaN	NaN	NaN	NaN	NaN	NaN	NaN	NaN	1.4549	NaN	NaN	NaN	NaN	NaN	NaN	NaN	NaN	NaN	2.9771	NaN	NaN	NaN	NaN	NaN
Q8IZL8	1	NaN	NaN	5.79	23.084	8.6065	NaN	NaN	NaN	NaN	NaN	NaN	NaN	NaN	NaN	NaN	NaN	NaN	NaN	NaN	NaN	NaN	NaN	NaN	NaN	NaN	NaN	NaN	NaN	NaN	NaN	NaN	NaN	NaN	NaN	NaN	NaN	NaN	NaN	NaN	NaN	NaN	NaN	NaN	NaN	NaN	NaN	NaN	NaN
Q8IZP0-11;Q8IZP0-10;Q8IZP0-8;Q8IZP0-7;Q8IZP0-2;Q8IZP0-4;Q8IZP0-3;Q8IZP0-5;Q8IZP0-6;Q8IZP0-9;Q8IZP0;Q8IZP0-12	1	NaN	NaN	NaN	NaN	NaN	NaN	NaN	NaN	NaN	NaN	NaN	NaN	NaN	NaN	NaN	NaN	NaN	NaN	NaN	NaN	NaN	NaN	NaN	NaN	NaN	NaN	NaN	2.0634	2.4612	NaN	NaN	NaN	NaN	NaN	NaN	NaN	NaN	NaN	NaN	NaN	NaN	NaN	NaN	NaN	NaN	NaN	NaN	NaN
Q8N163;Q8N163-2	1	0.050245	0.15809	0.89054	2.4182	5.0193	5.6398	6.3998	5.3448	4.4805	4.0804	4.5971	4.0898	4.8372	5.3075	6.4792	6.9973	6.2122	4.8396	2.5533	1.6858	0.95037	0.65573	0.74887	0.77456	0.73108	0.6733	0.53673	0.55289	0.57448	0.49155	NaN	0.47754	NaN	0.46309	NaN	0.41094	0.31825	NaN	NaN	NaN	NaN	NaN	NaN	NaN	NaN	NaN	0.22987	NaN
Q8N1F7;Q8N1F7-2	1	NaN	NaN	NaN	NaN	NaN	NaN	NaN	NaN	NaN	NaN	NaN	NaN	1.6896	2.0059	1.3623	NaN	NaN	NaN	NaN	NaN	NaN	NaN	NaN	NaN	NaN	NaN	NaN	NaN	NaN	NaN	NaN	1.2954	1.9463	2.0713	3.0029	3.0574	3.3822	2.3548	NaN	NaN	NaN	NaN	NaN	NaN	NaN	1.4772	NaN	2.7316
Q8N1G4	1	0.13071	NaN	1.016	2.431	4.4249	2.8843	2.3472	1.4153	1.3493	1.8099	2.1451	3.464	3.1157	3.6757	2.2062	1.1728	0.74828	0.46513	0.59094	0.81284	NaN	0.78943	0.69891	NaN	0.66193	0.77884	0.70967	0.86765	NaN	NaN	1.0125	1.0638	1.1829	1.1718	1.2176	1.2085	NaN	1.5597	1.2308	1.4303	1.6189	NaN	2.4095	2.766	2.7967	3.9698	3.6485	3.4666
Q8N1I0-2;Q8N1I0;Q8N1I0-3	1	NaN	NaN	NaN	NaN	NaN	NaN	NaN	NaN	NaN	NaN	NaN	NaN	NaN	NaN	NaN	NaN	NaN	NaN	NaN	NaN	NaN	NaN	NaN	NaN	NaN	NaN	NaN	NaN	NaN	NaN	NaN	NaN	NaN	NaN	NaN	NaN	NaN	NaN	NaN	NaN	NaN	NaN	NaN	NaN	NaN	NaN	NaN	NaN
Q8N1W1-5;Q8N1W1-4;Q8N1W1-3;Q8N1W1;Q8N1W1-6	1	NaN	NaN	NaN	NaN	NaN	NaN	NaN	2.335	NaN	NaN	NaN	NaN	4.7142	3.3326	4.5521	NaN	NaN	NaN	NaN	NaN	NaN	NaN	NaN	NaN	NaN	NaN	NaN	NaN	NaN	NaN	NaN	NaN	NaN	NaN	NaN	NaN	NaN	NaN	NaN	NaN	NaN	NaN	NaN	NaN	NaN	NaN	NaN	NaN
Q8N201	1	NaN	NaN	NaN	NaN	NaN	NaN	NaN	NaN	NaN	NaN	NaN	NaN	NaN	NaN	NaN	NaN	NaN	NaN	NaN	NaN	NaN	NaN	NaN	NaN	NaN	NaN	NaN	NaN	NaN	NaN	NaN	NaN	NaN	NaN	NaN	NaN	NaN	NaN	NaN	NaN	NaN	NaN	NaN	NaN	NaN	NaN	NaN	NaN
Q8N371-2;Q8N371	1	NaN	NaN	NaN	NaN	NaN	NaN	NaN	NaN	NaN	NaN	NaN	NaN	NaN	NaN	NaN	NaN	NaN	NaN	NaN	NaN	NaN	NaN	NaN	NaN	NaN	NaN	NaN	NaN	NaN	NaN	NaN	NaN	NaN	NaN	NaN	NaN	NaN	NaN	NaN	NaN	NaN	NaN	NaN	NaN	NaN	NaN	NaN	NaN
Q8N3C0-4;Q8N3C0;Q8N3C0-3	1	NaN	NaN	NaN	NaN	NaN	2.016	NaN	NaN	NaN	NaN	NaN	NaN	NaN	NaN	NaN	NaN	NaN	NaN	NaN	NaN	NaN	NaN	NaN	NaN	NaN	NaN	NaN	NaN	NaN	NaN	NaN	NaN	NaN	NaN	NaN	NaN	NaN	NaN	NaN	NaN	NaN	NaN	NaN	NaN	NaN	NaN	NaN	NaN
Q8N3X1;Q8N3X1-2	1	NaN	NaN	NaN	NaN	NaN	NaN	NaN	NaN	NaN	NaN	NaN	NaN	NaN	NaN	NaN	NaN	NaN	3.6067	NaN	NaN	NaN	NaN	NaN	NaN	NaN	NaN	NaN	NaN	NaN	NaN	NaN	NaN	NaN	NaN	NaN	NaN	NaN	NaN	NaN	NaN	NaN	NaN	NaN	NaN	NaN	NaN	NaN	NaN
Q8N4P3-2;Q8N4P3	1	NaN	NaN	NaN	NaN	NaN	NaN	NaN	NaN	NaN	NaN	NaN	NaN	NaN	NaN	NaN	NaN	NaN	NaN	NaN	NaN	NaN	NaN	NaN	NaN	NaN	NaN	NaN	NaN	NaN	NaN	NaN	NaN	NaN	NaN	NaN	NaN	NaN	NaN	NaN	NaN	NaN	NaN	NaN	NaN	NaN	NaN	NaN	NaN
Q8N4Q1;Q8N4Q1-2	1	NaN	NaN	NaN	NaN	NaN	NaN	NaN	NaN	NaN	NaN	NaN	NaN	NaN	NaN	NaN	NaN	NaN	NaN	NaN	NaN	NaN	NaN	NaN	NaN	NaN	NaN	NaN	NaN	NaN	NaN	NaN	NaN	NaN	NaN	NaN	NaN	NaN	NaN	NaN	NaN	NaN	NaN	NaN	NaN	NaN	NaN	NaN	NaN
Q8N668;Q8N668-2	1	NaN	NaN	NaN	NaN	NaN	NaN	NaN	NaN	NaN	NaN	NaN	NaN	NaN	NaN	NaN	NaN	NaN	NaN	NaN	NaN	NaN	NaN	NaN	NaN	NaN	NaN	NaN	NaN	NaN	NaN	NaN	NaN	NaN	NaN	NaN	NaN	NaN	NaN	NaN	NaN	NaN	NaN	NaN	NaN	NaN	NaN	NaN	NaN
Q8N6H7-2;Q8N6H7;Q8N6H7-3	1	NaN	NaN	NaN	NaN	NaN	NaN	NaN	NaN	NaN	NaN	NaN	NaN	NaN	NaN	NaN	NaN	NaN	NaN	NaN	NaN	NaN	NaN	NaN	NaN	NaN	NaN	NaN	NaN	NaN	NaN	NaN	NaN	NaN	NaN	NaN	NaN	NaN	NaN	NaN	NaN	NaN	NaN	NaN	NaN	NaN	1.624	NaN	NaN
Q8N6M0-2;Q8N6M0	1	NaN	NaN	NaN	NaN	NaN	NaN	NaN	NaN	NaN	NaN	NaN	NaN	NaN	NaN	NaN	NaN	NaN	NaN	NaN	NaN	NaN	NaN	NaN	NaN	NaN	NaN	NaN	NaN	NaN	NaN	NaN	NaN	NaN	NaN	NaN	NaN	NaN	NaN	NaN	NaN	NaN	NaN	NaN	NaN	NaN	NaN	NaN	NaN
Q8N7H5-3;Q8N7H5-2;Q8N7H5	1	NaN	NaN	NaN	NaN	NaN	NaN	NaN	NaN	NaN	NaN	NaN	NaN	NaN	5.3401	9.614	8.6382	7.2088	3.0753	NaN	NaN	NaN	NaN	NaN	NaN	NaN	NaN	NaN	NaN	NaN	NaN	NaN	NaN	NaN	NaN	NaN	NaN	NaN	NaN	NaN	NaN	NaN	NaN	NaN	NaN	NaN	NaN	NaN	NaN
Q8N8A2;Q8N8A2-4;Q8N8A2-2	1	NaN	NaN	NaN	NaN	NaN	NaN	NaN	NaN	NaN	NaN	NaN	NaN	NaN	1.4563	NaN	NaN	NaN	NaN	NaN	NaN	NaN	NaN	NaN	NaN	NaN	NaN	2.2707	NaN	NaN	NaN	NaN	NaN	NaN	NaN	NaN	NaN	NaN	NaN	NaN	NaN	NaN	NaN	NaN	NaN	NaN	NaN	NaN	NaN
Q8N8S7-3;Q8N8S7-2;Q8N8S7	1	NaN	NaN	NaN	NaN	NaN	NaN	NaN	NaN	NaN	NaN	NaN	3.856	3.9666	6.2818	5.8641	5.4823	8.2047	6.6155	5.444	3.7206	4.0542	2.578	NaN	NaN	NaN	1.5098	NaN	NaN	NaN	NaN	NaN	NaN	NaN	2.6767	NaN	4.0517	NaN	3.7942	NaN	1.953	NaN	NaN	NaN	NaN	NaN	NaN	NaN	NaN
Q8NAV1	1	NaN	NaN	NaN	NaN	NaN	NaN	NaN	NaN	NaN	NaN	NaN	NaN	NaN	NaN	NaN	NaN	NaN	NaN	NaN	NaN	NaN	NaN	NaN	NaN	NaN	NaN	NaN	NaN	NaN	NaN	NaN	NaN	NaN	NaN	NaN	NaN	NaN	NaN	NaN	NaN	NaN	NaN	NaN	NaN	NaN	NaN	NaN	NaN
Q8NB37;Q8NB37-2	1	NaN	NaN	NaN	NaN	NaN	NaN	NaN	NaN	NaN	NaN	NaN	NaN	NaN	NaN	NaN	NaN	NaN	NaN	NaN	3.747	NaN	NaN	NaN	NaN	NaN	NaN	NaN	NaN	NaN	NaN	NaN	NaN	NaN	NaN	NaN	NaN	NaN	NaN	NaN	NaN	NaN	NaN	NaN	NaN	NaN	NaN	NaN	NaN
Q8NBJ5	1	NaN	NaN	NaN	NaN	NaN	NaN	NaN	NaN	NaN	NaN	NaN	NaN	NaN	NaN	NaN	NaN	NaN	0.65268	0.73163	NaN	1.1781	NaN	1.261	NaN	NaN	1.3542	NaN	1.1667	NaN	NaN	NaN	NaN	NaN	NaN	NaN	NaN	NaN	NaN	NaN	NaN	NaN	NaN	NaN	NaN	NaN	NaN	NaN	NaN
Q8NC51;Q8NC51-3;Q8NC51-2;Q8NC51-4	1	NaN	NaN	NaN	NaN	1.7558	NaN	NaN	NaN	5.0334	10.637	14.054	17.291	13.652	7.1013	NaN	NaN	NaN	NaN	NaN	NaN	NaN	NaN	NaN	NaN	NaN	NaN	NaN	NaN	NaN	NaN	NaN	NaN	NaN	NaN	NaN	NaN	NaN	NaN	NaN	NaN	NaN	NaN	NaN	NaN	NaN	NaN	NaN	NaN
Q8NC60	1	NaN	NaN	NaN	NaN	NaN	NaN	NaN	NaN	NaN	2.5072	NaN	NaN	NaN	NaN	NaN	NaN	NaN	NaN	NaN	NaN	NaN	NaN	NaN	NaN	NaN	NaN	NaN	NaN	NaN	NaN	NaN	NaN	NaN	NaN	NaN	NaN	NaN	NaN	NaN	NaN	NaN	NaN	NaN	NaN	NaN	NaN	NaN	NaN
Q8NCA5-2;Q8NCA5	1	NaN	NaN	NaN	NaN	NaN	NaN	NaN	NaN	NaN	NaN	NaN	NaN	NaN	NaN	NaN	NaN	NaN	NaN	NaN	NaN	NaN	NaN	NaN	NaN	NaN	NaN	NaN	NaN	NaN	NaN	NaN	NaN	NaN	NaN	NaN	NaN	NaN	NaN	NaN	NaN	NaN	NaN	NaN	NaN	NaN	NaN	NaN	NaN
Q8NDC0	1	NaN	NaN	NaN	NaN	NaN	NaN	NaN	NaN	NaN	NaN	NaN	NaN	NaN	NaN	NaN	NaN	NaN	NaN	NaN	NaN	NaN	NaN	NaN	NaN	NaN	NaN	NaN	NaN	NaN	NaN	NaN	NaN	NaN	NaN	NaN	NaN	NaN	NaN	NaN	NaN	NaN	NaN	NaN	NaN	NaN	NaN	NaN	NaN
Q8NDI1-3;Q8NDI1-2;Q8NDI1	1	NaN	NaN	NaN	NaN	NaN	NaN	NaN	NaN	NaN	NaN	NaN	NaN	NaN	NaN	NaN	NaN	NaN	NaN	NaN	NaN	NaN	NaN	NaN	NaN	NaN	NaN	NaN	NaN	NaN	NaN	NaN	NaN	NaN	NaN	NaN	NaN	NaN	1.8863	NaN	NaN	NaN	NaN	NaN	NaN	NaN	NaN	NaN	NaN
Q8NE71-2;Q8NE71	1	NaN	NaN	NaN	NaN	10.295	8.848	5.3503	1.9227	NaN	NaN	1.4814	1.3022	1.8128	NaN	NaN	NaN	NaN	NaN	NaN	NaN	NaN	NaN	NaN	NaN	NaN	NaN	NaN	NaN	NaN	NaN	NaN	NaN	NaN	NaN	NaN	NaN	NaN	NaN	NaN	NaN	NaN	NaN	NaN	NaN	NaN	NaN	NaN	NaN
Q8NEU8;Q8NEU8-3;Q8NEU8-2	1	NaN	NaN	NaN	NaN	NaN	NaN	NaN	NaN	NaN	NaN	NaN	NaN	NaN	NaN	NaN	NaN	NaN	NaN	NaN	NaN	NaN	NaN	NaN	NaN	NaN	NaN	NaN	NaN	NaN	NaN	NaN	NaN	NaN	NaN	NaN	NaN	NaN	NaN	NaN	NaN	NaN	NaN	NaN	NaN	NaN	NaN	NaN	NaN
Q8NEZ5;Q8NEZ5-2;Q8NEZ5-3	1	NaN	NaN	NaN	NaN	NaN	NaN	NaN	NaN	NaN	NaN	NaN	NaN	NaN	NaN	NaN	NaN	NaN	NaN	NaN	1.1092	NaN	NaN	NaN	NaN	NaN	NaN	NaN	NaN	NaN	NaN	NaN	NaN	NaN	2.4241	NaN	NaN	NaN	NaN	NaN	2.8732	3.3752	NaN	3.4563	3.2753	3.2485	3.4757	NaN	NaN
Q8NF37	1	NaN	NaN	NaN	NaN	NaN	NaN	NaN	NaN	NaN	NaN	NaN	NaN	NaN	NaN	NaN	NaN	NaN	NaN	NaN	NaN	NaN	NaN	NaN	NaN	NaN	NaN	NaN	NaN	NaN	NaN	NaN	NaN	NaN	NaN	NaN	NaN	NaN	NaN	NaN	NaN	NaN	NaN	NaN	NaN	NaN	NaN	NaN	NaN
Q8NFC6	1	NaN	NaN	NaN	NaN	12.002	NaN	3.3932	5.5373	NaN	NaN	NaN	1.9206	NaN	4.6021	NaN	NaN	NaN	NaN	NaN	NaN	NaN	NaN	NaN	NaN	NaN	NaN	NaN	NaN	NaN	NaN	NaN	NaN	NaN	NaN	NaN	NaN	NaN	NaN	NaN	NaN	NaN	NaN	NaN	NaN	NaN	NaN	NaN	NaN
Q8NFD5-4;Q8NFD5;Q8NFD5-2;Q8NFD5-3	1	NaN	NaN	NaN	NaN	4.188	NaN	NaN	NaN	NaN	NaN	NaN	NaN	NaN	NaN	NaN	NaN	NaN	NaN	NaN	NaN	NaN	NaN	NaN	NaN	NaN	NaN	NaN	NaN	NaN	NaN	NaN	NaN	NaN	NaN	NaN	NaN	NaN	NaN	NaN	NaN	NaN	NaN	NaN	NaN	NaN	NaN	NaN	NaN
Q8NFF5-4;Q8NFF5-5;Q8NFF5-3;Q8NFF5-2;Q8NFF5	1	NaN	NaN	NaN	NaN	NaN	NaN	NaN	NaN	NaN	NaN	NaN	NaN	NaN	NaN	NaN	NaN	NaN	NaN	NaN	NaN	NaN	NaN	NaN	NaN	NaN	NaN	NaN	NaN	NaN	NaN	NaN	NaN	NaN	NaN	NaN	NaN	NaN	NaN	NaN	NaN	NaN	NaN	NaN	NaN	NaN	NaN	NaN	NaN
Q8NFH3	1	NaN	NaN	NaN	NaN	NaN	NaN	NaN	NaN	NaN	NaN	NaN	NaN	NaN	NaN	NaN	1.8261	NaN	NaN	NaN	NaN	NaN	NaN	NaN	NaN	NaN	NaN	NaN	NaN	NaN	NaN	NaN	NaN	NaN	NaN	NaN	NaN	NaN	NaN	NaN	NaN	NaN	NaN	NaN	NaN	NaN	NaN	NaN	NaN
Q8NFP9	1	NaN	NaN	NaN	NaN	NaN	NaN	NaN	NaN	NaN	NaN	NaN	NaN	NaN	NaN	NaN	NaN	NaN	NaN	NaN	NaN	NaN	NaN	NaN	NaN	NaN	NaN	2.9391	4.1145	1.9923	6.9204	1.7517	NaN	NaN	NaN	NaN	NaN	NaN	NaN	NaN	NaN	NaN	NaN	NaN	NaN	NaN	NaN	NaN	NaN
Q8NFW8;Q8NFW8-2	1	NaN	NaN	NaN	NaN	4.1953	NaN	NaN	NaN	NaN	NaN	NaN	NaN	NaN	NaN	NaN	NaN	NaN	NaN	NaN	NaN	NaN	NaN	NaN	NaN	NaN	NaN	NaN	NaN	NaN	NaN	NaN	NaN	NaN	NaN	NaN	NaN	NaN	NaN	NaN	NaN	NaN	NaN	NaN	NaN	NaN	NaN	NaN	NaN
Q8NG31-2;Q8NG31;Q8NG31-3;Q8NG31-4	1	NaN	NaN	NaN	NaN	NaN	NaN	NaN	NaN	NaN	NaN	NaN	NaN	NaN	NaN	NaN	NaN	NaN	NaN	NaN	NaN	NaN	NaN	NaN	NaN	NaN	NaN	NaN	NaN	NaN	NaN	NaN	NaN	NaN	NaN	NaN	NaN	NaN	NaN	NaN	NaN	NaN	NaN	NaN	NaN	NaN	NaN	NaN	NaN
Q8NHQ9	1	NaN	NaN	NaN	NaN	NaN	NaN	NaN	NaN	NaN	NaN	NaN	NaN	NaN	NaN	NaN	NaN	NaN	NaN	NaN	NaN	NaN	NaN	NaN	NaN	NaN	NaN	NaN	NaN	NaN	NaN	NaN	NaN	NaN	NaN	NaN	NaN	NaN	NaN	NaN	NaN	NaN	NaN	NaN	NaN	NaN	NaN	NaN	NaN
Q8NHV4-2;Q8NHV4;Q8NHV4-3	1	NaN	NaN	NaN	NaN	NaN	NaN	NaN	NaN	NaN	NaN	NaN	NaN	NaN	NaN	NaN	NaN	NaN	NaN	NaN	NaN	NaN	NaN	NaN	NaN	NaN	NaN	NaN	NaN	NaN	NaN	NaN	NaN	NaN	NaN	NaN	NaN	NaN	NaN	NaN	NaN	NaN	NaN	NaN	NaN	NaN	NaN	NaN	NaN
Q8NI08-2;Q8NI08;Q8NI08-7	1	NaN	NaN	NaN	NaN	NaN	NaN	NaN	0.78147	NaN	NaN	NaN	NaN	NaN	NaN	0.52269	NaN	0.56181	NaN	0.80797	NaN	NaN	0.76054	NaN	1.1203	1.096	1.4552	1.2626	1.581	1.7302	2.3311	2.5618	2.7949	3.4678	3.2353	3.4409	3.4629	4.1258	2.1322	3.3277	4.2618	8.8162	7.0133	13.445	14.198	11.236	18.743	4.4039	3.5443
Q8TAE8	1	NaN	NaN	NaN	NaN	NaN	NaN	NaN	NaN	NaN	NaN	2.3635	3.883	4.1653	3.1447	NaN	NaN	NaN	NaN	NaN	NaN	NaN	NaN	NaN	NaN	NaN	NaN	NaN	NaN	NaN	NaN	NaN	NaN	NaN	NaN	NaN	NaN	NaN	NaN	NaN	NaN	NaN	NaN	NaN	NaN	NaN	NaN	NaN	NaN
Q8TAG9	1	NaN	NaN	NaN	NaN	NaN	NaN	NaN	NaN	NaN	NaN	NaN	NaN	NaN	NaN	NaN	NaN	NaN	NaN	NaN	NaN	NaN	NaN	NaN	NaN	NaN	NaN	NaN	NaN	NaN	NaN	NaN	NaN	NaN	NaN	NaN	NaN	NaN	NaN	NaN	NaN	NaN	NaN	NaN	NaN	NaN	NaN	NaN	NaN
Q8TAT6;Q8TAT6-2	1	NaN	NaN	NaN	NaN	NaN	NaN	NaN	NaN	NaN	NaN	NaN	NaN	NaN	NaN	NaN	NaN	NaN	NaN	NaN	NaN	NaN	NaN	NaN	NaN	NaN	NaN	NaN	NaN	NaN	NaN	NaN	NaN	NaN	NaN	NaN	NaN	NaN	NaN	NaN	NaN	NaN	NaN	NaN	NaN	4.0123	NaN	1.8497	3.3432
Q8TB52	1	NaN	NaN	NaN	NaN	NaN	NaN	NaN	NaN	NaN	NaN	NaN	NaN	NaN	NaN	NaN	NaN	NaN	NaN	NaN	0.92172	NaN	NaN	NaN	NaN	NaN	1.6722	NaN	1.455	1.9016	NaN	NaN	NaN	NaN	2.6977	NaN	NaN	NaN	2.9341	NaN	3.7523	5.9204	NaN	NaN	2.2148	NaN	NaN	NaN	NaN
Q8TBH0	1	NaN	NaN	NaN	NaN	NaN	NaN	NaN	NaN	NaN	NaN	NaN	NaN	NaN	NaN	NaN	NaN	NaN	NaN	NaN	NaN	NaN	NaN	NaN	NaN	NaN	NaN	NaN	NaN	NaN	NaN	NaN	NaN	NaN	NaN	NaN	NaN	NaN	NaN	NaN	NaN	NaN	NaN	NaN	NaN	NaN	NaN	NaN	NaN
Q8TBX8-3;Q8TBX8;Q8TBX8-2	1	NaN	NaN	NaN	NaN	NaN	NaN	NaN	NaN	NaN	NaN	NaN	NaN	NaN	NaN	NaN	NaN	NaN	NaN	NaN	NaN	NaN	NaN	NaN	NaN	NaN	NaN	NaN	NaN	NaN	NaN	NaN	NaN	NaN	NaN	NaN	NaN	NaN	NaN	NaN	NaN	NaN	NaN	NaN	NaN	NaN	NaN	NaN	NaN
Q8TCS8	1	NaN	NaN	NaN	NaN	NaN	NaN	NaN	NaN	NaN	NaN	NaN	NaN	NaN	NaN	NaN	NaN	NaN	NaN	NaN	NaN	NaN	NaN	NaN	NaN	NaN	NaN	NaN	NaN	NaN	NaN	NaN	NaN	NaN	NaN	NaN	NaN	NaN	NaN	NaN	NaN	NaN	NaN	NaN	NaN	6.2949	10.078	NaN	NaN
Q8TD16;Q8TD16-2	1	NaN	NaN	NaN	NaN	NaN	NaN	NaN	NaN	NaN	NaN	NaN	NaN	NaN	NaN	NaN	NaN	NaN	NaN	NaN	4.3808	5.5542	4.0245	5.2212	NaN	NaN	NaN	NaN	NaN	NaN	NaN	NaN	NaN	NaN	NaN	NaN	NaN	NaN	NaN	NaN	NaN	NaN	NaN	NaN	NaN	NaN	NaN	NaN	NaN
Q8TD19	1	NaN	NaN	NaN	NaN	NaN	NaN	NaN	NaN	NaN	NaN	NaN	NaN	NaN	NaN	NaN	0.92359	1.336	1.2172	NaN	NaN	1.5398	NaN	2.0925	NaN	2.5117	3.4508	2.9376	3.704	3.2627	2.7085	3.8505	3.4225	2.7321	2.1156	NaN	NaN	NaN	NaN	NaN	NaN	NaN	NaN	NaN	NaN	NaN	NaN	NaN	NaN
Q8TDH9;Q8TDH9-3	1	NaN	NaN	NaN	NaN	NaN	NaN	NaN	NaN	NaN	NaN	NaN	NaN	NaN	NaN	NaN	NaN	NaN	NaN	NaN	NaN	3.7708	NaN	NaN	1.9682	NaN	NaN	NaN	NaN	NaN	NaN	NaN	NaN	NaN	NaN	NaN	NaN	NaN	NaN	NaN	NaN	NaN	NaN	NaN	NaN	NaN	NaN	NaN	NaN
Q8TDQ7-3;Q8TDQ7-2;Q8TDQ7;Q8TDQ7-5	1	NaN	NaN	NaN	NaN	NaN	NaN	NaN	NaN	NaN	NaN	NaN	NaN	NaN	NaN	NaN	NaN	NaN	NaN	NaN	NaN	NaN	NaN	NaN	NaN	NaN	NaN	NaN	NaN	NaN	NaN	NaN	NaN	NaN	NaN	NaN	NaN	NaN	NaN	NaN	NaN	NaN	NaN	NaN	NaN	NaN	NaN	NaN	NaN
Q8TDZ2;Q8TDZ2-4;Q8TDZ2-2	1	NaN	NaN	NaN	NaN	NaN	NaN	NaN	NaN	NaN	NaN	NaN	NaN	NaN	NaN	NaN	NaN	NaN	NaN	NaN	NaN	NaN	NaN	NaN	NaN	NaN	NaN	NaN	NaN	NaN	NaN	NaN	NaN	NaN	NaN	NaN	NaN	NaN	NaN	NaN	NaN	NaN	NaN	NaN	NaN	NaN	NaN	NaN	NaN
Q8TE02;Q8TE02-4;Q8TE02-3;Q8TE02-2	1	NaN	NaN	NaN	NaN	NaN	NaN	NaN	NaN	NaN	NaN	NaN	NaN	NaN	NaN	NaN	NaN	NaN	NaN	NaN	NaN	NaN	NaN	NaN	NaN	NaN	NaN	NaN	NaN	NaN	NaN	NaN	NaN	NaN	NaN	NaN	NaN	NaN	NaN	NaN	NaN	NaN	NaN	NaN	NaN	NaN	NaN	NaN	NaN
Q8TEA8	1	NaN	NaN	NaN	NaN	NaN	NaN	NaN	NaN	NaN	NaN	NaN	NaN	NaN	NaN	NaN	NaN	NaN	NaN	NaN	NaN	NaN	NaN	NaN	NaN	NaN	NaN	NaN	NaN	NaN	NaN	NaN	NaN	NaN	NaN	NaN	NaN	NaN	NaN	NaN	NaN	NaN	NaN	NaN	NaN	NaN	NaN	NaN	NaN
Q8TEB1-2;Q8TEB1	1	NaN	NaN	NaN	NaN	NaN	NaN	NaN	NaN	NaN	NaN	NaN	NaN	NaN	NaN	NaN	NaN	NaN	NaN	NaN	NaN	NaN	NaN	1.8887	NaN	3.2057	NaN	NaN	3.5008	2.2885	NaN	NaN	NaN	NaN	NaN	NaN	NaN	NaN	NaN	NaN	NaN	NaN	NaN	NaN	NaN	NaN	NaN	NaN	NaN
Q8TEQ6	1	NaN	NaN	NaN	4.35	1.6793	2.2731	NaN	NaN	NaN	NaN	NaN	NaN	NaN	NaN	NaN	0.90076	NaN	NaN	NaN	NaN	NaN	2.2227	2.4054	3.1904	3.9996	2.617	4.1221	2.6386	2.583	2.6374	NaN	NaN	NaN	NaN	NaN	NaN	NaN	NaN	NaN	NaN	NaN	NaN	NaN	NaN	NaN	NaN	NaN	NaN
Q8TEX9;Q8TEX9-2	1	0.095762	0.21398	0.38088	0.89652	NaN	0.83565	0.37551	0.4809	NaN	0.61245	NaN	0.74784	NaN	0.32164	NaN	0.29336	0.37714	0.28636	0.33201	NaN	0.38138	NaN	NaN	0.52346	NaN	NaN	0.57076	NaN	NaN	NaN	NaN	1.6542	1.6377	2.1013	2.0164	1.9952	1.9079	2.2019	1.313	2.4453	3.0792	1.8428	3.5329	2.9296	2.4033	3.0837	3.4176	5.4106
Q8WTW3	1	NaN	NaN	NaN	NaN	NaN	NaN	NaN	NaN	NaN	NaN	NaN	NaN	2.4665	5.6007	5.9929	2.5543	NaN	NaN	NaN	NaN	NaN	NaN	NaN	NaN	NaN	NaN	NaN	NaN	NaN	NaN	NaN	NaN	NaN	NaN	NaN	NaN	NaN	NaN	NaN	NaN	NaN	NaN	NaN	NaN	NaN	NaN	NaN	NaN
Q8WUB8-3;Q8WUB8-2;Q8WUB8	1	NaN	NaN	NaN	NaN	NaN	NaN	NaN	NaN	NaN	NaN	NaN	NaN	NaN	NaN	NaN	NaN	NaN	NaN	NaN	NaN	NaN	NaN	NaN	NaN	NaN	NaN	NaN	NaN	NaN	NaN	NaN	NaN	NaN	NaN	NaN	NaN	NaN	NaN	NaN	NaN	NaN	NaN	NaN	NaN	NaN	NaN	NaN	NaN
Q8WUD4	1	NaN	NaN	NaN	NaN	NaN	NaN	NaN	NaN	NaN	NaN	NaN	NaN	NaN	NaN	NaN	NaN	NaN	NaN	NaN	NaN	NaN	NaN	NaN	NaN	NaN	NaN	NaN	NaN	NaN	NaN	NaN	NaN	NaN	NaN	NaN	NaN	NaN	NaN	NaN	NaN	NaN	NaN	NaN	NaN	NaN	NaN	NaN	NaN
Q8WUI4-10;Q8WUI4-3;Q8WUI4-4;Q8WUI4;Q8WUI4-7;Q8WUI4-6;Q8WUI4-5;Q8WUI4-8	1	NaN	NaN	NaN	NaN	NaN	NaN	NaN	NaN	NaN	NaN	NaN	NaN	NaN	NaN	NaN	NaN	NaN	NaN	NaN	NaN	NaN	NaN	NaN	NaN	NaN	NaN	NaN	NaN	NaN	NaN	NaN	NaN	NaN	NaN	NaN	2.586	2.3375	NaN	NaN	NaN	NaN	NaN	NaN	NaN	NaN	NaN	NaN	NaN
Q8WUM0	1	NaN	NaN	NaN	NaN	NaN	NaN	NaN	NaN	NaN	NaN	NaN	NaN	NaN	NaN	1.7118	NaN	NaN	NaN	NaN	NaN	NaN	NaN	NaN	NaN	NaN	NaN	NaN	NaN	NaN	NaN	NaN	NaN	NaN	NaN	NaN	NaN	NaN	NaN	NaN	NaN	NaN	NaN	NaN	NaN	NaN	NaN	NaN	NaN
Q8WUM4;Q8WUM4-2	1	0.38079	0.26538	0.83712	1.0842	1.8802	0.64991	NaN	0.63467	0.40376	0.43199	0.38061	0.35696	0.44779	0.31574	NaN	0.33809	NaN	0.25215	NaN	0.60351	0.96375	6.3401	NaN	0.36257	NaN	0.3099	0.34543	0.43364	0.32052	0.36565	0.42527	0.43333	0.42065	NaN	0.50656	NaN	NaN	NaN	NaN	NaN	0.76344	NaN	3.1997	0.87938	0.91546	1.2062	1.8763	1.546
Q8WUU5	1	NaN	NaN	NaN	NaN	NaN	NaN	NaN	NaN	NaN	NaN	NaN	NaN	NaN	NaN	NaN	NaN	NaN	NaN	NaN	NaN	NaN	NaN	NaN	NaN	NaN	NaN	NaN	NaN	NaN	NaN	NaN	NaN	NaN	NaN	NaN	NaN	NaN	NaN	NaN	NaN	NaN	NaN	NaN	NaN	NaN	NaN	NaN	NaN
Q8WVB6;Q8WVB6-2	1	NaN	NaN	NaN	NaN	NaN	NaN	NaN	NaN	NaN	NaN	NaN	NaN	NaN	NaN	NaN	NaN	NaN	NaN	NaN	NaN	NaN	NaN	NaN	NaN	NaN	NaN	NaN	NaN	NaN	NaN	NaN	NaN	NaN	NaN	NaN	NaN	NaN	NaN	NaN	NaN	NaN	NaN	NaN	NaN	NaN	NaN	NaN	NaN
Q8WVC0;Q8WVC0-2	1	NaN	NaN	NaN	NaN	NaN	NaN	NaN	NaN	NaN	NaN	NaN	NaN	NaN	4.7136	NaN	5.3017	3.2062	NaN	NaN	NaN	NaN	NaN	NaN	NaN	NaN	NaN	NaN	NaN	NaN	NaN	NaN	NaN	NaN	NaN	NaN	NaN	NaN	NaN	NaN	NaN	NaN	NaN	NaN	NaN	NaN	NaN	NaN	NaN
Q8WW12-2;Q8WW12	1	NaN	NaN	NaN	NaN	NaN	NaN	NaN	NaN	NaN	NaN	NaN	NaN	NaN	NaN	NaN	NaN	NaN	NaN	NaN	NaN	NaN	NaN	NaN	NaN	NaN	NaN	NaN	NaN	NaN	NaN	NaN	NaN	NaN	NaN	NaN	NaN	NaN	NaN	NaN	NaN	NaN	NaN	NaN	NaN	NaN	NaN	NaN	NaN
Q8WWK9-4;Q8WWK9-6;Q8WWK9-5;Q8WWK9	1	NaN	NaN	NaN	NaN	NaN	NaN	NaN	NaN	NaN	NaN	NaN	NaN	NaN	NaN	NaN	NaN	NaN	NaN	NaN	NaN	NaN	NaN	NaN	NaN	NaN	NaN	NaN	NaN	NaN	NaN	NaN	NaN	NaN	NaN	NaN	NaN	NaN	NaN	NaN	NaN	NaN	NaN	NaN	NaN	NaN	NaN	NaN	NaN
Q8WWM7;Q8WWM7-6;Q8WWM7-8;Q8WWM7-5;Q8WWM7-4;Q8WWM7-9;Q8WWM7-2;Q8WWM7-3;Q8WWM7-7	1	NaN	NaN	NaN	NaN	NaN	NaN	NaN	1.3672	NaN	NaN	NaN	NaN	NaN	1.9215	1.7531	1.877	4.1579	5.2194	4.8122	1.6308	3.5129	6.6016	4.443	3.9076	5.0234	5.1396	4.3428	5.3619	NaN	3.7381	4.896	NaN	NaN	NaN	1.6583	NaN	1.5344	2.5153	NaN	NaN	NaN	NaN	NaN	2.087	NaN	NaN	NaN	NaN
Q8WWY3;Q8WWY3-3;Q8WWY3-2;Q8WWY3-4	1	NaN	NaN	NaN	NaN	NaN	NaN	NaN	NaN	NaN	NaN	NaN	NaN	NaN	NaN	NaN	NaN	NaN	NaN	NaN	NaN	NaN	NaN	NaN	NaN	NaN	NaN	NaN	NaN	NaN	NaN	NaN	NaN	NaN	NaN	NaN	NaN	NaN	NaN	NaN	NaN	NaN	NaN	NaN	NaN	NaN	NaN	NaN	NaN
Q8WX92	1	NaN	NaN	NaN	NaN	3.4775	NaN	NaN	NaN	NaN	NaN	NaN	NaN	NaN	NaN	NaN	NaN	NaN	NaN	NaN	NaN	NaN	NaN	NaN	NaN	NaN	NaN	NaN	NaN	NaN	NaN	NaN	NaN	NaN	NaN	NaN	NaN	NaN	NaN	NaN	NaN	NaN	NaN	NaN	NaN	NaN	NaN	NaN	NaN
Q8WX93-3;Q8WX93;Q8WX93-4;Q8WX93-8;Q8WX93-5;Q8WX93-7;Q8WX93-2	1	NaN	NaN	NaN	NaN	NaN	NaN	NaN	NaN	NaN	NaN	NaN	NaN	NaN	NaN	NaN	NaN	NaN	NaN	NaN	NaN	NaN	NaN	NaN	NaN	NaN	NaN	NaN	NaN	NaN	NaN	NaN	NaN	NaN	NaN	NaN	NaN	NaN	NaN	NaN	NaN	NaN	NaN	NaN	1.5906	NaN	NaN	NaN	NaN
Q8WXD5	1	NaN	NaN	NaN	NaN	NaN	NaN	NaN	NaN	NaN	NaN	NaN	NaN	NaN	NaN	NaN	NaN	NaN	NaN	NaN	NaN	NaN	NaN	NaN	NaN	NaN	NaN	NaN	NaN	NaN	NaN	NaN	NaN	NaN	NaN	NaN	NaN	NaN	NaN	NaN	NaN	NaN	NaN	NaN	NaN	NaN	NaN	NaN	NaN
Q8WXI9	1	NaN	0.44339	2.2225	NaN	8.0051	7.6113	7.4321	2.823	NaN	NaN	2.5138	3.4482	6.2404	2.8869	NaN	4.8944	3.2872	NaN	4.3665	NaN	NaN	NaN	NaN	NaN	NaN	NaN	NaN	NaN	NaN	NaN	NaN	NaN	NaN	NaN	NaN	NaN	NaN	NaN	NaN	NaN	NaN	NaN	NaN	NaN	NaN	NaN	NaN	NaN
Q8WXX5	1	NaN	NaN	0.71838	NaN	NaN	3.6625	1.4779	1.1431	NaN	NaN	NaN	NaN	NaN	NaN	NaN	NaN	NaN	NaN	NaN	NaN	NaN	NaN	NaN	NaN	NaN	NaN	NaN	NaN	NaN	NaN	NaN	NaN	NaN	NaN	NaN	1.0002	NaN	NaN	NaN	2.0377	NaN	NaN	2.8624	NaN	3.0727	NaN	NaN	NaN
Q8WY54-2;Q8WY54-3;Q8WY54	1	0.14428	NaN	NaN	NaN	NaN	NaN	NaN	NaN	NaN	NaN	NaN	0.34761	NaN	0.33055	NaN	NaN	NaN	NaN	0.54302	NaN	NaN	NaN	NaN	NaN	NaN	NaN	NaN	NaN	NaN	NaN	NaN	NaN	NaN	NaN	NaN	NaN	NaN	1.4032	NaN	NaN	NaN	NaN	NaN	2.8251	3.0896	NaN	6.8325	7.9623
Q8WYA6;Q8WYA6-4;Q8WYA6-3;Q8WYA6-2	1	NaN	NaN	NaN	NaN	NaN	NaN	NaN	NaN	NaN	NaN	NaN	NaN	NaN	NaN	NaN	NaN	NaN	NaN	NaN	NaN	NaN	NaN	NaN	NaN	NaN	NaN	NaN	NaN	NaN	NaN	NaN	NaN	NaN	NaN	NaN	NaN	NaN	NaN	NaN	NaN	NaN	NaN	NaN	NaN	NaN	NaN	NaN	NaN
Q92499;Q92499-3;Q92499-2	1	NaN	0.40833	NaN	5.6224	5.4524	7.3898	3.1169	2.0817	1.0671	2.3636	2.0556	2.335	1.3291	1.4902	NaN	NaN	NaN	NaN	1.046	NaN	NaN	NaN	NaN	1.7358	NaN	NaN	NaN	NaN	NaN	NaN	NaN	NaN	NaN	NaN	NaN	NaN	NaN	NaN	NaN	NaN	NaN	NaN	NaN	NaN	NaN	1.7429	NaN	NaN
Q92520	1	NaN	NaN	NaN	NaN	NaN	NaN	NaN	NaN	NaN	NaN	NaN	NaN	NaN	NaN	NaN	NaN	NaN	NaN	NaN	NaN	NaN	NaN	NaN	NaN	NaN	NaN	NaN	NaN	NaN	NaN	NaN	NaN	NaN	NaN	NaN	NaN	NaN	NaN	NaN	NaN	NaN	NaN	NaN	NaN	NaN	NaN	NaN	NaN
Q92522	1	0.1071	NaN	1.906	8.9681	12.203	12.87	6.8286	4.5356	3.5974	4.7413	6.6668	7.0291	7.7778	3.6978	1.1612	NaN	NaN	0.28155	NaN	NaN	NaN	NaN	NaN	4.3814	NaN	NaN	NaN	NaN	NaN	NaN	NaN	NaN	NaN	NaN	NaN	NaN	NaN	NaN	NaN	NaN	NaN	NaN	NaN	1.6609	NaN	NaN	NaN	NaN
Q92538-3;Q92538-2;Q92538	1	NaN	NaN	NaN	NaN	NaN	NaN	NaN	NaN	NaN	NaN	NaN	NaN	NaN	NaN	NaN	NaN	4.9923	4.1494	5.4282	NaN	NaN	NaN	NaN	NaN	NaN	NaN	NaN	NaN	NaN	NaN	NaN	NaN	NaN	NaN	NaN	NaN	NaN	NaN	NaN	NaN	NaN	NaN	NaN	NaN	NaN	NaN	NaN	NaN
Q92556	1	NaN	NaN	NaN	NaN	NaN	NaN	NaN	NaN	NaN	NaN	NaN	NaN	NaN	NaN	NaN	NaN	NaN	NaN	NaN	NaN	NaN	NaN	NaN	NaN	NaN	NaN	NaN	NaN	NaN	NaN	NaN	NaN	NaN	NaN	NaN	NaN	NaN	NaN	NaN	NaN	NaN	NaN	NaN	NaN	NaN	NaN	NaN	NaN
Q92572	1	NaN	NaN	NaN	NaN	NaN	NaN	NaN	NaN	NaN	NaN	NaN	NaN	NaN	NaN	6.5373	6.2361	3.5509	NaN	NaN	NaN	NaN	NaN	NaN	NaN	NaN	NaN	NaN	NaN	NaN	NaN	NaN	NaN	NaN	NaN	NaN	NaN	NaN	NaN	NaN	NaN	NaN	NaN	NaN	NaN	NaN	NaN	NaN	NaN
Q92598-2;Q92598;Q92598-4;Q92598-3	1	0.081055	0.1731	0.078559	0.15243	0.19983	0.11906	0.090549	0.11229	0.13847	0.1139	0.14567	0.1484	0.12735	0.13898	0.13973	0.14733	0.17782	0.17345	0.20576	0.25905	0.34	0.34079	0.44032	0.47976	0.58616	0.6655	0.66111	0.84638	0.95462	1.0012	1.3392	1.4783	1.7811	2.2061	2.6292	3.0374	3.4945	4.1981	4.6448	4.3092	4.9797	3.2461	4.3569	3.9595	2.9905	1.8896	1.1111	0.59442
Q92614-3;Q92614-4;Q92614;Q92614-5;Q92614-2	1	NaN	NaN	NaN	NaN	NaN	NaN	NaN	NaN	NaN	0.77958	NaN	NaN	NaN	NaN	NaN	NaN	NaN	NaN	NaN	NaN	NaN	NaN	NaN	NaN	NaN	NaN	NaN	NaN	NaN	NaN	NaN	NaN	NaN	NaN	NaN	NaN	NaN	NaN	NaN	NaN	NaN	NaN	NaN	NaN	NaN	NaN	NaN	NaN
Q92615	1	NaN	NaN	NaN	NaN	NaN	8.0351	3.571	3.2196	NaN	NaN	NaN	NaN	NaN	NaN	NaN	NaN	NaN	NaN	NaN	NaN	NaN	NaN	NaN	NaN	NaN	NaN	NaN	NaN	NaN	NaN	NaN	NaN	NaN	NaN	NaN	NaN	NaN	NaN	NaN	NaN	NaN	NaN	NaN	NaN	NaN	NaN	NaN	NaN
Q92616	1	1.093	0.357	1.5704	2.4801	3.6328	1.9886	1.2614	1.2275	1.0673	NaN	NaN	1.7725	NaN	0.79853	0.77311	0.72125	0.76074	0.69551	1.5199	NaN	1.1837	NaN	1.0035	1.0316	1.8899	2.6917	4.4187	6.4652	8.7641	10.554	11.015	11.23	7.3551	6.513	4.7576	2.9435	2.5012	NaN	NaN	NaN	NaN	NaN	NaN	NaN	NaN	NaN	NaN	NaN
Q92620;Q92620-2	1	NaN	NaN	NaN	NaN	NaN	NaN	NaN	NaN	NaN	NaN	NaN	NaN	NaN	NaN	NaN	NaN	NaN	NaN	NaN	NaN	4.9843	4.0165	NaN	2.3405	NaN	NaN	3.2618	NaN	NaN	NaN	NaN	NaN	NaN	NaN	NaN	NaN	NaN	NaN	NaN	NaN	NaN	NaN	NaN	NaN	NaN	NaN	NaN	NaN
Q92621	1	NaN	NaN	NaN	NaN	NaN	NaN	NaN	NaN	NaN	NaN	NaN	NaN	NaN	NaN	NaN	NaN	NaN	NaN	NaN	NaN	NaN	NaN	NaN	NaN	NaN	NaN	NaN	NaN	NaN	NaN	NaN	NaN	NaN	NaN	NaN	NaN	NaN	NaN	NaN	NaN	NaN	NaN	NaN	NaN	NaN	NaN	NaN	NaN
Q92625	1	NaN	NaN	NaN	NaN	NaN	NaN	NaN	NaN	NaN	NaN	NaN	NaN	NaN	NaN	NaN	NaN	NaN	NaN	NaN	NaN	NaN	NaN	NaN	NaN	NaN	NaN	NaN	NaN	NaN	NaN	NaN	NaN	NaN	NaN	NaN	NaN	NaN	NaN	2.9696	4.2143	4.5149	NaN	NaN	NaN	NaN	NaN	NaN	NaN
Q92688-2;Q92688	1	0.060482	0.25263	NaN	NaN	NaN	NaN	NaN	NaN	NaN	NaN	0.33882	NaN	NaN	NaN	NaN	NaN	NaN	NaN	0.11203	NaN	NaN	NaN	NaN	NaN	NaN	0.18101	0.088246	0.058189	0.13724	0.21078	NaN	NaN	NaN	0.16641	0.13806	0.12436	NaN	0.11864	0.099658	0.12311	0.4642	NaN	NaN	0.21043	NaN	0.37356	NaN	5.1512
Q92696	1	NaN	NaN	NaN	NaN	NaN	NaN	NaN	NaN	NaN	NaN	NaN	NaN	NaN	NaN	NaN	NaN	NaN	NaN	NaN	NaN	NaN	NaN	NaN	NaN	NaN	NaN	NaN	NaN	NaN	NaN	NaN	NaN	NaN	NaN	NaN	NaN	NaN	NaN	NaN	NaN	NaN	NaN	NaN	NaN	NaN	NaN	NaN	NaN
Q92733	1	NaN	NaN	NaN	NaN	NaN	NaN	NaN	NaN	NaN	NaN	NaN	NaN	NaN	NaN	NaN	NaN	NaN	NaN	NaN	NaN	NaN	NaN	NaN	NaN	NaN	NaN	NaN	NaN	NaN	NaN	NaN	NaN	NaN	NaN	NaN	NaN	NaN	NaN	NaN	NaN	NaN	NaN	NaN	6.0347	NaN	6.453	5.6745	6.6527
Q92747;Q92747-2	1	NaN	NaN	NaN	NaN	NaN	NaN	NaN	NaN	NaN	NaN	NaN	NaN	NaN	NaN	NaN	NaN	NaN	NaN	NaN	NaN	NaN	NaN	NaN	NaN	NaN	NaN	NaN	NaN	NaN	NaN	NaN	NaN	NaN	NaN	NaN	NaN	NaN	NaN	NaN	NaN	NaN	NaN	NaN	NaN	NaN	NaN	2.0612	8.0386
Q92769;Q92769-3	1	NaN	NaN	NaN	NaN	8.8015	4.6108	NaN	NaN	NaN	2.4273	4.2128	NaN	NaN	NaN	NaN	NaN	NaN	NaN	NaN	NaN	NaN	NaN	NaN	1.7678	NaN	NaN	NaN	NaN	NaN	NaN	NaN	NaN	NaN	NaN	NaN	NaN	NaN	2.1469	NaN	NaN	NaN	NaN	NaN	NaN	NaN	NaN	NaN	NaN
Q92793-2;Q92793	1	NaN	NaN	NaN	NaN	NaN	NaN	NaN	NaN	NaN	NaN	NaN	NaN	NaN	1.7478	0.84085	NaN	1.6924	1.6269	1.5749	NaN	NaN	NaN	NaN	NaN	NaN	NaN	NaN	NaN	NaN	NaN	NaN	NaN	NaN	NaN	NaN	NaN	NaN	NaN	NaN	NaN	NaN	NaN	NaN	NaN	NaN	NaN	NaN	NaN
Q92823-3;Q92823-6;Q92823-2;Q92823;Q92823-5;Q92823-4	1	NaN	0.18606	NaN	NaN	NaN	NaN	NaN	NaN	NaN	NaN	NaN	NaN	NaN	NaN	NaN	NaN	NaN	0.3305	0.47379	NaN	NaN	NaN	NaN	NaN	NaN	NaN	0.29681	NaN	0.74598	1.4803	4.3743	5.778	27.675	7.1188	18.742	14.797	6.7081	5.3961	6.0909	3.4896	2.6004	NaN	NaN	NaN	0.91595	NaN	NaN	NaN
Q92841;Q92841-1;Q92841-3;Q92841-2	1	0.070995	0.78249	4.7306	7.9027	8.984	6.4567	4.4208	3.6226	3.3943	3.5638	3.6459	3.5862	2.0891	1.3132	0.77189	0.61488	0.57599	0.45457	0.48441	0.4592	0.58738	NaN	0.57047	NaN	0.50557	NaN	NaN	0.44449	0.42545	NaN	NaN	NaN	0.51104	NaN	NaN	NaN	NaN	0.51804	NaN	NaN	NaN	NaN	NaN	1.9028	4.6892	3.3457	2.3032	NaN
Q92845-2;Q92845-3;Q92845;Q92845-4	1	NaN	NaN	NaN	NaN	NaN	NaN	NaN	NaN	NaN	NaN	NaN	NaN	NaN	NaN	NaN	NaN	NaN	NaN	NaN	NaN	NaN	NaN	NaN	NaN	NaN	NaN	NaN	NaN	NaN	NaN	NaN	NaN	NaN	NaN	3.5183	3.8896	NaN	1.1355	NaN	NaN	NaN	NaN	NaN	NaN	NaN	NaN	NaN	NaN
Q92888-2;Q92888;Q92888-3;Q92888-4	1	NaN	NaN	NaN	NaN	NaN	NaN	NaN	NaN	NaN	NaN	NaN	NaN	NaN	NaN	NaN	NaN	NaN	NaN	NaN	NaN	NaN	NaN	NaN	NaN	NaN	NaN	NaN	NaN	NaN	NaN	NaN	NaN	NaN	NaN	NaN	NaN	NaN	NaN	NaN	NaN	NaN	NaN	NaN	NaN	NaN	NaN	NaN	NaN
Q92896;Q92896-3;Q92896-2	1	NaN	NaN	NaN	1.3684	NaN	NaN	NaN	NaN	NaN	NaN	NaN	NaN	NaN	NaN	NaN	NaN	NaN	NaN	NaN	NaN	NaN	NaN	NaN	NaN	NaN	NaN	NaN	NaN	NaN	NaN	NaN	NaN	NaN	NaN	NaN	NaN	NaN	NaN	NaN	NaN	NaN	NaN	NaN	NaN	NaN	NaN	NaN	NaN
Q92902-2;Q92902-4;Q92902	1	NaN	NaN	NaN	NaN	NaN	NaN	NaN	NaN	NaN	NaN	NaN	NaN	NaN	NaN	NaN	NaN	NaN	NaN	NaN	NaN	NaN	NaN	NaN	NaN	NaN	NaN	NaN	NaN	NaN	NaN	NaN	NaN	NaN	NaN	NaN	NaN	NaN	NaN	NaN	NaN	NaN	NaN	NaN	NaN	NaN	NaN	NaN	NaN
Q92905	1	NaN	NaN	NaN	NaN	NaN	NaN	NaN	0.4116	NaN	NaN	NaN	NaN	NaN	NaN	NaN	0.56839	NaN	0.53136	NaN	NaN	NaN	1.514	NaN	3.3933	4.2652	4.8458	5.8156	6.2972	6.0499	5.4609	4.3139	6.7829	8.9111	5.5942	7.2451	3.8585	2.1817	1.1771	NaN	NaN	NaN	NaN	NaN	NaN	NaN	NaN	NaN	NaN
Q92917	1	NaN	NaN	NaN	NaN	NaN	NaN	NaN	NaN	NaN	NaN	NaN	NaN	NaN	NaN	NaN	NaN	NaN	NaN	NaN	NaN	NaN	NaN	NaN	NaN	NaN	NaN	NaN	NaN	NaN	NaN	NaN	NaN	NaN	NaN	NaN	NaN	NaN	NaN	NaN	NaN	NaN	NaN	NaN	NaN	NaN	NaN	1.0916	NaN
Q92945	1	0.067476	0.88963	6.3688	11.74	11.428	4.0752	2.2817	1.6436	1.1511	1.0638	1.0172	0.93935	0.79876	0.65266	0.59938	0.57344	0.58977	0.49335	0.65376	0.73592	0.73079	0.82644	0.82957	0.99175	0.9609	1.0738	0.98849	1.0513	1.1086	1.1559	1.4478	1.714	1.676	1.7094	1.7789	1.9188	1.8982	2.1065	2.5246	2.3473	3.1182	1.9696	3.3891	3.8554	3.7026	4.2227	6.3492	9.3888
Q92979	1	NaN	NaN	NaN	NaN	NaN	NaN	NaN	NaN	NaN	NaN	NaN	NaN	NaN	NaN	NaN	NaN	NaN	NaN	NaN	NaN	NaN	NaN	NaN	NaN	NaN	NaN	NaN	NaN	NaN	NaN	NaN	NaN	NaN	NaN	NaN	NaN	NaN	NaN	NaN	NaN	NaN	NaN	NaN	NaN	NaN	NaN	NaN	NaN
Q92990-2;Q92990	1	NaN	NaN	NaN	NaN	NaN	NaN	NaN	NaN	NaN	NaN	NaN	NaN	NaN	NaN	NaN	NaN	NaN	NaN	NaN	NaN	NaN	NaN	NaN	NaN	NaN	NaN	NaN	NaN	NaN	NaN	NaN	NaN	NaN	NaN	NaN	NaN	NaN	NaN	NaN	NaN	NaN	NaN	NaN	NaN	NaN	NaN	NaN	NaN
Q93034	1	NaN	NaN	NaN	NaN	NaN	NaN	NaN	NaN	NaN	NaN	NaN	NaN	NaN	NaN	NaN	NaN	NaN	NaN	NaN	NaN	NaN	NaN	NaN	NaN	NaN	NaN	NaN	NaN	NaN	NaN	2.4118	2.1034	NaN	NaN	NaN	NaN	NaN	NaN	NaN	2.9362	3.8895	NaN	6.7506	13	8.1942	NaN	6.9634	NaN
Q93052	1	NaN	NaN	NaN	NaN	NaN	NaN	NaN	NaN	NaN	NaN	NaN	NaN	NaN	NaN	NaN	NaN	NaN	NaN	NaN	NaN	NaN	NaN	NaN	NaN	NaN	NaN	NaN	NaN	NaN	NaN	NaN	NaN	NaN	NaN	NaN	NaN	NaN	NaN	NaN	NaN	NaN	NaN	NaN	NaN	NaN	NaN	NaN	4.9502
Q93100-4;Q93100-2;Q93100-3;Q93100	1	NaN	NaN	NaN	NaN	NaN	NaN	NaN	NaN	NaN	NaN	NaN	NaN	NaN	NaN	1.782	4.2541	4.1075	1.9846	NaN	NaN	NaN	NaN	NaN	NaN	NaN	NaN	NaN	NaN	NaN	NaN	NaN	NaN	NaN	NaN	NaN	NaN	NaN	NaN	NaN	NaN	NaN	NaN	NaN	NaN	NaN	NaN	NaN	NaN
Q969R8	1	NaN	NaN	NaN	NaN	NaN	NaN	NaN	NaN	NaN	NaN	NaN	NaN	NaN	NaN	NaN	NaN	NaN	NaN	NaN	NaN	NaN	NaN	NaN	NaN	NaN	NaN	NaN	NaN	NaN	NaN	NaN	NaN	NaN	NaN	NaN	NaN	NaN	NaN	NaN	NaN	NaN	NaN	NaN	NaN	NaN	NaN	NaN	NaN
Q969Y2-3;Q969Y2;Q969Y2-4;Q969Y2-2	1	NaN	NaN	NaN	NaN	NaN	NaN	NaN	NaN	NaN	NaN	NaN	NaN	NaN	NaN	NaN	NaN	NaN	NaN	NaN	NaN	NaN	NaN	NaN	NaN	NaN	NaN	NaN	NaN	NaN	NaN	NaN	NaN	NaN	NaN	NaN	NaN	NaN	NaN	NaN	NaN	NaN	NaN	NaN	NaN	NaN	NaN	NaN	3.8106
Q96A33-2;Q96A33	1	NaN	NaN	NaN	NaN	NaN	NaN	NaN	NaN	NaN	NaN	NaN	NaN	NaN	NaN	NaN	NaN	NaN	NaN	NaN	NaN	NaN	NaN	NaN	NaN	NaN	NaN	NaN	NaN	NaN	NaN	NaN	NaN	NaN	NaN	NaN	NaN	NaN	NaN	NaN	NaN	NaN	NaN	NaN	NaN	NaN	NaN	NaN	NaN
Q96A65	1	NaN	NaN	NaN	2.9879	2.8658	NaN	2.5802	NaN	NaN	NaN	NaN	NaN	NaN	2.3825	NaN	NaN	NaN	NaN	NaN	NaN	NaN	NaN	NaN	NaN	NaN	NaN	NaN	NaN	NaN	NaN	NaN	NaN	NaN	NaN	NaN	NaN	NaN	NaN	NaN	NaN	NaN	NaN	NaN	NaN	NaN	NaN	NaN	NaN
Q96A72;P61326-2;P61326	1	NaN	NaN	NaN	NaN	NaN	NaN	NaN	NaN	NaN	NaN	NaN	NaN	NaN	NaN	NaN	NaN	NaN	NaN	NaN	NaN	NaN	NaN	NaN	NaN	NaN	NaN	NaN	NaN	NaN	NaN	NaN	NaN	NaN	NaN	NaN	NaN	NaN	NaN	NaN	NaN	NaN	NaN	NaN	NaN	NaN	NaN	NaN	NaN
Q96AC1-2;Q96AC1;Q96AC1-3	1	NaN	NaN	NaN	NaN	NaN	NaN	NaN	NaN	NaN	NaN	NaN	NaN	NaN	NaN	NaN	NaN	NaN	NaN	NaN	NaN	NaN	NaN	NaN	NaN	NaN	NaN	NaN	NaN	NaN	NaN	NaN	NaN	NaN	NaN	NaN	NaN	NaN	NaN	NaN	NaN	NaN	NaN	NaN	NaN	NaN	NaN	NaN	NaN
Q96AE4;Q96AE4-2	1	0.38083	NaN	NaN	NaN	NaN	NaN	NaN	NaN	NaN	NaN	NaN	NaN	NaN	NaN	NaN	NaN	NaN	NaN	NaN	NaN	NaN	NaN	NaN	NaN	NaN	NaN	NaN	NaN	NaN	NaN	NaN	NaN	NaN	NaN	NaN	NaN	NaN	NaN	NaN	NaN	NaN	NaN	NaN	NaN	NaN	1.8215	2.1821	2.8267
Q96AY3	1	NaN	0.076396	NaN	NaN	NaN	NaN	NaN	NaN	NaN	NaN	NaN	NaN	NaN	0.16234	NaN	NaN	NaN	NaN	NaN	NaN	NaN	NaN	NaN	NaN	NaN	NaN	NaN	NaN	NaN	NaN	NaN	NaN	NaN	NaN	NaN	NaN	NaN	NaN	NaN	NaN	NaN	NaN	NaN	NaN	4.1844	9.4191	51.22	8.0639
Q96B23-2;Q96B23	1	NaN	NaN	NaN	NaN	NaN	NaN	NaN	NaN	NaN	NaN	NaN	NaN	NaN	NaN	NaN	NaN	NaN	NaN	NaN	NaN	NaN	NaN	NaN	NaN	NaN	NaN	NaN	NaN	2.7027	NaN	NaN	NaN	NaN	NaN	NaN	NaN	NaN	NaN	NaN	NaN	NaN	NaN	NaN	NaN	NaN	NaN	4.8917	NaN
Q96B26	1	NaN	NaN	NaN	NaN	5.9294	3.7055	2.078	NaN	NaN	NaN	NaN	NaN	NaN	NaN	NaN	NaN	NaN	NaN	NaN	NaN	NaN	NaN	NaN	NaN	NaN	NaN	NaN	NaN	NaN	NaN	NaN	NaN	NaN	NaN	NaN	NaN	NaN	NaN	NaN	NaN	NaN	NaN	NaN	NaN	NaN	NaN	NaN	NaN
Q96B36;Q96B36-3;Q96B36-2	1	NaN	NaN	NaN	NaN	NaN	NaN	NaN	NaN	NaN	NaN	NaN	NaN	NaN	NaN	NaN	NaN	NaN	NaN	NaN	NaN	NaN	NaN	NaN	NaN	NaN	NaN	NaN	NaN	NaN	NaN	NaN	NaN	NaN	NaN	NaN	NaN	3.6359	NaN	NaN	NaN	NaN	NaN	NaN	NaN	NaN	NaN	NaN	NaN
Q96RE7;Q96BF6	1	NaN	NaN	NaN	NaN	NaN	NaN	NaN	NaN	NaN	NaN	NaN	NaN	NaN	NaN	NaN	NaN	NaN	NaN	NaN	NaN	NaN	NaN	NaN	NaN	NaN	NaN	NaN	NaN	NaN	NaN	NaN	NaN	NaN	NaN	NaN	NaN	NaN	NaN	NaN	NaN	NaN	NaN	NaN	2.402	NaN	NaN	NaN	NaN
Q96BR5	1	NaN	NaN	NaN	NaN	NaN	NaN	NaN	NaN	NaN	NaN	NaN	NaN	NaN	NaN	NaN	NaN	NaN	NaN	NaN	NaN	NaN	NaN	NaN	NaN	NaN	NaN	NaN	NaN	NaN	NaN	NaN	NaN	NaN	NaN	NaN	NaN	NaN	NaN	NaN	NaN	NaN	NaN	NaN	NaN	NaN	NaN	NaN	NaN
Q96BT7;Q96BT7-4;Q96BT7-3;Q96BT7-2	1	NaN	NaN	NaN	NaN	NaN	NaN	NaN	NaN	NaN	NaN	NaN	NaN	NaN	NaN	NaN	NaN	NaN	NaN	NaN	NaN	NaN	NaN	NaN	NaN	NaN	NaN	NaN	NaN	NaN	NaN	NaN	NaN	NaN	NaN	NaN	NaN	NaN	NaN	NaN	NaN	NaN	NaN	NaN	NaN	NaN	NaN	4.4866	NaN
Q96C36	1	NaN	NaN	NaN	NaN	NaN	NaN	NaN	NaN	NaN	NaN	NaN	NaN	NaN	NaN	NaN	NaN	NaN	NaN	NaN	NaN	NaN	NaN	NaN	NaN	NaN	NaN	NaN	NaN	NaN	NaN	NaN	NaN	NaN	2.8495	5.9605	11.209	NaN	14.877	4.3581	3.6068	NaN	NaN	NaN	NaN	NaN	NaN	NaN	NaN
Q96C86	1	NaN	NaN	NaN	NaN	NaN	NaN	NaN	NaN	NaN	NaN	NaN	NaN	NaN	NaN	NaN	NaN	NaN	NaN	NaN	NaN	NaN	NaN	NaN	NaN	NaN	NaN	NaN	NaN	NaN	NaN	NaN	NaN	NaN	NaN	NaN	NaN	NaN	NaN	NaN	NaN	NaN	NaN	NaN	NaN	NaN	NaN	NaN	NaN
Q96CN9	1	NaN	NaN	NaN	NaN	NaN	NaN	NaN	NaN	NaN	NaN	NaN	NaN	NaN	NaN	NaN	NaN	NaN	3.3106	2.9379	NaN	NaN	NaN	NaN	NaN	NaN	NaN	NaN	NaN	NaN	NaN	NaN	NaN	NaN	NaN	NaN	NaN	NaN	NaN	NaN	NaN	NaN	NaN	NaN	NaN	NaN	NaN	NaN	NaN
Q96CP2	1	NaN	NaN	NaN	NaN	NaN	NaN	NaN	NaN	NaN	NaN	NaN	NaN	NaN	NaN	NaN	NaN	NaN	NaN	NaN	NaN	NaN	NaN	NaN	NaN	NaN	NaN	NaN	NaN	NaN	NaN	NaN	0.95998	NaN	NaN	NaN	NaN	NaN	NaN	NaN	NaN	2.4884	NaN	2.4144	2.9905	2.5598	4.148	3.2309	4.1114
Q96CV9-3;Q96CV9-2;Q96CV9	1	NaN	NaN	NaN	NaN	NaN	NaN	NaN	NaN	NaN	NaN	NaN	NaN	NaN	NaN	NaN	NaN	NaN	NaN	NaN	3.0506	NaN	2.705	NaN	NaN	NaN	NaN	NaN	NaN	NaN	NaN	NaN	NaN	NaN	NaN	NaN	NaN	NaN	NaN	NaN	NaN	NaN	NaN	NaN	NaN	NaN	NaN	NaN	NaN
Q96CW5;Q96CW5-2;Q96CW5-3	1	NaN	NaN	NaN	NaN	2.7504	NaN	NaN	NaN	1.4142	2.521	1.8889	3.2099	NaN	NaN	NaN	NaN	NaN	NaN	NaN	NaN	NaN	NaN	NaN	NaN	NaN	NaN	NaN	NaN	NaN	NaN	NaN	NaN	NaN	NaN	NaN	NaN	NaN	NaN	NaN	NaN	NaN	NaN	NaN	NaN	NaN	NaN	NaN	NaN
Q96CX2	1	NaN	NaN	NaN	NaN	1.6965	1.2991	NaN	0.87676	NaN	NaN	0.81656	NaN	0.70473	0.87178	0.83405	0.52056	NaN	NaN	0.74867	NaN	NaN	NaN	NaN	NaN	NaN	NaN	NaN	NaN	NaN	1.1812	NaN	NaN	2.0295	NaN	1.8212	2.7513	2.9916	3.1343	4.1184	7.4394	11.702	8.9629	8.2497	5.377	4.0244	3.0756	NaN	NaN
Q96D46	1	NaN	NaN	NaN	NaN	NaN	1.3655	NaN	NaN	NaN	NaN	NaN	NaN	NaN	NaN	NaN	NaN	NaN	NaN	0.6078	NaN	NaN	NaN	NaN	NaN	NaN	NaN	NaN	NaN	NaN	NaN	NaN	NaN	NaN	1.0987	NaN	NaN	NaN	NaN	NaN	1.626	1.9579	NaN	1.9746	2.9144	NaN	NaN	NaN	NaN
Q96DH6-2;Q96DH6;Q96DH6-3	1	NaN	NaN	2.3374	NaN	NaN	6.6526	NaN	NaN	NaN	NaN	NaN	NaN	NaN	NaN	NaN	NaN	NaN	NaN	NaN	NaN	NaN	NaN	NaN	NaN	NaN	NaN	NaN	NaN	NaN	NaN	NaN	NaN	NaN	NaN	NaN	NaN	NaN	NaN	NaN	NaN	NaN	NaN	NaN	NaN	NaN	NaN	NaN	NaN
Q96E09	1	NaN	NaN	NaN	NaN	NaN	NaN	NaN	NaN	NaN	NaN	NaN	NaN	NaN	NaN	NaN	NaN	NaN	NaN	NaN	NaN	NaN	NaN	NaN	NaN	NaN	NaN	NaN	NaN	NaN	NaN	NaN	NaN	NaN	NaN	NaN	NaN	NaN	NaN	NaN	NaN	NaN	NaN	2.367	3.8921	NaN	4.4828	NaN	NaN
Q96EB1;Q96EB1-3;Q96EB1-2	1	NaN	NaN	NaN	NaN	NaN	NaN	NaN	NaN	NaN	NaN	NaN	NaN	NaN	NaN	NaN	NaN	NaN	NaN	NaN	NaN	NaN	NaN	NaN	NaN	NaN	NaN	NaN	NaN	NaN	NaN	NaN	NaN	NaN	NaN	NaN	NaN	NaN	NaN	NaN	NaN	NaN	NaN	NaN	NaN	NaN	NaN	NaN	NaN
Q96EK5	1	NaN	NaN	NaN	NaN	NaN	NaN	NaN	NaN	NaN	NaN	NaN	NaN	NaN	NaN	NaN	NaN	NaN	NaN	NaN	NaN	NaN	NaN	NaN	NaN	NaN	NaN	NaN	NaN	NaN	NaN	NaN	NaN	NaN	NaN	NaN	NaN	NaN	NaN	NaN	NaN	NaN	NaN	NaN	NaN	NaN	NaN	NaN	NaN
Q96EP5-2;Q96EP5	1	NaN	NaN	NaN	NaN	NaN	NaN	NaN	NaN	NaN	NaN	NaN	NaN	NaN	NaN	NaN	NaN	NaN	NaN	NaN	NaN	NaN	NaN	NaN	NaN	NaN	NaN	NaN	NaN	NaN	NaN	NaN	NaN	NaN	NaN	NaN	NaN	NaN	NaN	NaN	NaN	NaN	NaN	NaN	NaN	NaN	NaN	NaN	NaN
Q96EV8-2;Q96EV8	1	NaN	NaN	NaN	NaN	NaN	NaN	NaN	NaN	NaN	NaN	NaN	NaN	NaN	NaN	NaN	NaN	NaN	NaN	NaN	NaN	NaN	NaN	NaN	NaN	NaN	NaN	NaN	NaN	NaN	NaN	NaN	NaN	NaN	NaN	NaN	NaN	NaN	NaN	NaN	NaN	NaN	NaN	NaN	NaN	NaN	NaN	NaN	NaN
Q96EW2;Q96EW2-2;Q96EW2-3	1	NaN	NaN	NaN	NaN	NaN	NaN	NaN	NaN	NaN	NaN	NaN	NaN	NaN	NaN	NaN	NaN	NaN	NaN	NaN	NaN	NaN	NaN	NaN	NaN	NaN	NaN	NaN	NaN	NaN	NaN	NaN	NaN	NaN	2.7792	NaN	NaN	NaN	NaN	NaN	NaN	NaN	NaN	NaN	NaN	NaN	NaN	NaN	NaN
Q96EY9	1	NaN	NaN	NaN	NaN	NaN	NaN	NaN	NaN	NaN	NaN	NaN	NaN	NaN	NaN	NaN	NaN	NaN	NaN	NaN	NaN	NaN	NaN	NaN	NaN	NaN	NaN	NaN	NaN	NaN	NaN	NaN	NaN	NaN	NaN	NaN	NaN	NaN	NaN	NaN	NaN	NaN	NaN	NaN	NaN	NaN	NaN	NaN	NaN
Q96F63	1	NaN	NaN	NaN	NaN	NaN	NaN	NaN	NaN	NaN	NaN	NaN	NaN	NaN	NaN	NaN	NaN	NaN	NaN	NaN	NaN	NaN	NaN	NaN	NaN	NaN	NaN	NaN	NaN	NaN	NaN	NaN	NaN	NaN	NaN	NaN	NaN	NaN	NaN	NaN	NaN	NaN	NaN	NaN	NaN	NaN	NaN	NaN	NaN
Q96F86	1	NaN	NaN	NaN	NaN	NaN	NaN	NaN	NaN	NaN	NaN	NaN	NaN	NaN	NaN	NaN	NaN	NaN	NaN	NaN	NaN	NaN	NaN	NaN	NaN	NaN	NaN	NaN	NaN	NaN	NaN	NaN	NaN	NaN	NaN	NaN	NaN	NaN	NaN	NaN	NaN	NaN	NaN	NaN	NaN	NaN	NaN	NaN	NaN
Q96FC7;Q96FC7-3;Q96FC7-2	1	NaN	NaN	NaN	NaN	NaN	NaN	NaN	NaN	NaN	NaN	NaN	NaN	NaN	NaN	NaN	NaN	NaN	NaN	NaN	NaN	NaN	NaN	NaN	NaN	NaN	NaN	NaN	NaN	NaN	NaN	NaN	NaN	NaN	NaN	NaN	NaN	NaN	NaN	NaN	NaN	NaN	NaN	NaN	NaN	NaN	NaN	NaN	NaN
Q96G25-3;Q96G25;Q96G25-2	1	NaN	NaN	NaN	NaN	NaN	NaN	NaN	NaN	NaN	NaN	NaN	NaN	NaN	NaN	NaN	NaN	NaN	NaN	NaN	NaN	NaN	NaN	NaN	NaN	NaN	NaN	NaN	NaN	NaN	NaN	NaN	NaN	NaN	NaN	NaN	NaN	NaN	NaN	NaN	NaN	NaN	NaN	NaN	NaN	NaN	NaN	NaN	NaN
Q96G46-2;Q96G46	1	NaN	NaN	NaN	NaN	NaN	NaN	NaN	NaN	NaN	NaN	NaN	NaN	NaN	NaN	NaN	NaN	NaN	NaN	NaN	NaN	NaN	NaN	NaN	NaN	NaN	NaN	NaN	NaN	NaN	NaN	NaN	NaN	NaN	NaN	NaN	NaN	NaN	NaN	NaN	NaN	NaN	NaN	NaN	NaN	2.5926	2.163	4.5385	3.9888
Q96GQ7	1	NaN	NaN	NaN	NaN	3.7486	4.8634	NaN	NaN	NaN	NaN	NaN	NaN	NaN	NaN	NaN	NaN	NaN	NaN	NaN	NaN	NaN	NaN	NaN	NaN	NaN	NaN	NaN	NaN	NaN	NaN	NaN	NaN	NaN	NaN	NaN	NaN	NaN	NaN	NaN	NaN	NaN	NaN	NaN	NaN	NaN	NaN	NaN	NaN
Q96GX5-2;Q96GX5-3;Q96GX5	1	NaN	NaN	NaN	NaN	NaN	NaN	NaN	NaN	NaN	NaN	NaN	NaN	NaN	NaN	NaN	NaN	NaN	NaN	NaN	NaN	NaN	NaN	NaN	NaN	NaN	NaN	NaN	NaN	NaN	NaN	NaN	NaN	NaN	NaN	NaN	NaN	NaN	NaN	NaN	NaN	NaN	NaN	NaN	NaN	NaN	NaN	NaN	NaN
Q96HC4;Q96HC4-7;Q96HC4-4;Q96HC4-6	1	NaN	NaN	NaN	NaN	NaN	NaN	NaN	NaN	NaN	NaN	NaN	NaN	NaN	NaN	NaN	NaN	NaN	NaN	NaN	NaN	NaN	NaN	NaN	NaN	NaN	NaN	NaN	NaN	NaN	NaN	NaN	NaN	NaN	NaN	NaN	NaN	NaN	NaN	NaN	NaN	NaN	NaN	NaN	NaN	NaN	2.3989	NaN	NaN
Q96HE7	1	0.23202	0.12983	NaN	NaN	NaN	NaN	0.99398	NaN	NaN	NaN	NaN	NaN	0.47762	NaN	0.33881	0.35271	0.25576	0.22187	NaN	NaN	0.36604	0.28726	NaN	NaN	0.44161	1.2151	0.52331	NaN	0.55896	0.6292	NaN	NaN	NaN	NaN	0.89666	NaN	NaN	0.90206	NaN	NaN	1.3357	1.6077	1.7982	1.7542	2.3523	2.8406	3.2012	5.0945
Q96HJ9-2;Q9Y383-3;Q9Y383-2;Q9Y383	1	NaN	NaN	NaN	NaN	NaN	NaN	NaN	NaN	NaN	NaN	NaN	NaN	NaN	NaN	NaN	NaN	NaN	NaN	NaN	NaN	NaN	NaN	NaN	NaN	NaN	NaN	NaN	NaN	NaN	NaN	NaN	NaN	NaN	NaN	NaN	NaN	NaN	NaN	NaN	NaN	NaN	NaN	NaN	NaN	NaN	NaN	NaN	NaN
Q96HW7;Q96HW7-4;Q2T9F4;Q96HW7-3	1	NaN	NaN	NaN	NaN	NaN	NaN	NaN	NaN	NaN	NaN	NaN	NaN	NaN	NaN	NaN	NaN	NaN	NaN	NaN	NaN	NaN	NaN	NaN	NaN	NaN	NaN	NaN	NaN	NaN	NaN	NaN	NaN	NaN	NaN	NaN	NaN	NaN	NaN	NaN	NaN	NaN	NaN	NaN	NaN	NaN	NaN	NaN	NaN
Q96HY7	1	NaN	NaN	NaN	NaN	NaN	NaN	NaN	NaN	NaN	NaN	NaN	NaN	NaN	NaN	NaN	NaN	NaN	NaN	NaN	NaN	NaN	NaN	NaN	NaN	NaN	NaN	NaN	NaN	NaN	NaN	NaN	NaN	NaN	NaN	NaN	NaN	NaN	NaN	NaN	NaN	NaN	NaN	NaN	NaN	NaN	NaN	NaN	NaN
Q96I24;Q96I24-2	1	NaN	NaN	8.5108	12.518	7.0505	NaN	NaN	1.9158	NaN	NaN	NaN	NaN	NaN	NaN	NaN	NaN	NaN	NaN	NaN	NaN	NaN	NaN	NaN	NaN	NaN	NaN	NaN	NaN	NaN	NaN	NaN	NaN	NaN	NaN	NaN	NaN	NaN	NaN	NaN	NaN	NaN	NaN	NaN	NaN	NaN	NaN	NaN	NaN
Q96JB2	1	NaN	NaN	NaN	NaN	NaN	NaN	NaN	NaN	NaN	NaN	NaN	NaN	NaN	11.215	5.8796	NaN	NaN	NaN	NaN	NaN	NaN	NaN	NaN	NaN	NaN	NaN	NaN	NaN	NaN	NaN	NaN	NaN	NaN	NaN	NaN	NaN	NaN	NaN	NaN	NaN	NaN	NaN	NaN	NaN	NaN	NaN	NaN	NaN
Q96JG6-3;Q96JG6;Q96JG6-2	1	NaN	NaN	NaN	NaN	NaN	NaN	NaN	NaN	NaN	NaN	NaN	NaN	NaN	NaN	NaN	NaN	NaN	NaN	NaN	5.0229	1.9597	NaN	NaN	NaN	NaN	NaN	NaN	NaN	NaN	NaN	NaN	NaN	NaN	NaN	NaN	NaN	NaN	NaN	NaN	NaN	NaN	NaN	NaN	NaN	NaN	NaN	NaN	NaN
Q96JK2-2;Q96JK2-3;Q96JK2	1	NaN	NaN	NaN	NaN	NaN	NaN	NaN	NaN	NaN	NaN	NaN	NaN	NaN	NaN	NaN	NaN	NaN	NaN	NaN	NaN	3.7807	NaN	NaN	3.0895	3.4966	NaN	NaN	NaN	NaN	NaN	NaN	NaN	NaN	NaN	NaN	NaN	NaN	NaN	NaN	NaN	NaN	NaN	NaN	NaN	NaN	NaN	NaN	NaN
Q96K17;Q96K17-2	1	NaN	NaN	NaN	NaN	NaN	NaN	NaN	NaN	NaN	NaN	NaN	NaN	NaN	NaN	NaN	NaN	NaN	NaN	NaN	NaN	NaN	NaN	NaN	NaN	NaN	NaN	NaN	NaN	NaN	NaN	NaN	NaN	NaN	NaN	NaN	NaN	NaN	NaN	NaN	NaN	NaN	NaN	NaN	NaN	NaN	NaN	NaN	NaN
Q96KS9	1	NaN	NaN	NaN	NaN	NaN	NaN	NaN	NaN	NaN	NaN	NaN	NaN	NaN	NaN	NaN	NaN	NaN	NaN	NaN	NaN	NaN	NaN	NaN	NaN	NaN	NaN	NaN	NaN	NaN	NaN	NaN	NaN	NaN	NaN	NaN	NaN	NaN	NaN	NaN	NaN	NaN	NaN	NaN	NaN	NaN	NaN	NaN	NaN
Q96L73-2;Q96L73-3;Q96L73	1	NaN	NaN	NaN	NaN	NaN	NaN	NaN	NaN	NaN	NaN	NaN	NaN	NaN	NaN	NaN	NaN	NaN	NaN	NaN	NaN	NaN	NaN	NaN	NaN	NaN	NaN	NaN	NaN	NaN	NaN	NaN	NaN	NaN	NaN	NaN	NaN	NaN	NaN	NaN	NaN	NaN	NaN	NaN	NaN	NaN	NaN	NaN	NaN
Q96LA8;Q96LA8-2	1	NaN	NaN	NaN	NaN	NaN	NaN	NaN	NaN	NaN	NaN	NaN	NaN	NaN	NaN	NaN	NaN	NaN	NaN	NaN	NaN	NaN	NaN	NaN	NaN	NaN	NaN	NaN	NaN	NaN	NaN	NaN	NaN	NaN	NaN	NaN	NaN	NaN	NaN	NaN	NaN	NaN	NaN	NaN	NaN	NaN	NaN	NaN	NaN
Q96M93-3;Q96M93-2;Q96M93	1	NaN	NaN	NaN	NaN	NaN	NaN	NaN	NaN	NaN	NaN	NaN	NaN	NaN	NaN	NaN	NaN	NaN	NaN	NaN	NaN	NaN	NaN	NaN	NaN	NaN	NaN	NaN	NaN	NaN	NaN	NaN	NaN	NaN	NaN	NaN	NaN	NaN	NaN	NaN	NaN	NaN	NaN	NaN	NaN	NaN	NaN	NaN	NaN
Q96MW5	1	NaN	NaN	NaN	NaN	NaN	NaN	NaN	NaN	NaN	NaN	NaN	NaN	NaN	NaN	2.7849	NaN	NaN	NaN	NaN	NaN	NaN	NaN	NaN	NaN	NaN	NaN	NaN	NaN	NaN	NaN	NaN	NaN	NaN	NaN	NaN	NaN	NaN	NaN	NaN	NaN	NaN	NaN	NaN	NaN	NaN	NaN	NaN	NaN
Q96MY1;O94818-4;Q96MY1-2;O94818-2;O94818-3;O94818	1	NaN	NaN	NaN	NaN	NaN	NaN	NaN	NaN	NaN	NaN	NaN	NaN	NaN	NaN	NaN	NaN	NaN	NaN	NaN	NaN	NaN	NaN	NaN	NaN	NaN	NaN	NaN	NaN	NaN	NaN	NaN	NaN	NaN	NaN	NaN	NaN	NaN	NaN	NaN	NaN	NaN	NaN	NaN	NaN	NaN	NaN	NaN	NaN
Q96N67-4;Q96N67-3;Q96N67-5;Q96N67-2;Q96N67-6;Q96N67	1	NaN	NaN	NaN	NaN	3.7791	NaN	NaN	NaN	NaN	NaN	NaN	NaN	NaN	NaN	NaN	NaN	NaN	NaN	NaN	NaN	NaN	NaN	NaN	NaN	NaN	NaN	NaN	NaN	NaN	NaN	NaN	NaN	NaN	NaN	NaN	NaN	NaN	NaN	NaN	NaN	NaN	NaN	NaN	NaN	NaN	NaN	NaN	NaN
Q96P47;Q96P47-2;Q96P47-4;Q96P47-5	1	NaN	NaN	NaN	NaN	NaN	NaN	NaN	NaN	NaN	NaN	NaN	NaN	NaN	NaN	NaN	NaN	NaN	NaN	NaN	NaN	NaN	NaN	NaN	NaN	NaN	NaN	NaN	NaN	0.49381	NaN	NaN	NaN	NaN	NaN	1.0106	NaN	NaN	NaN	NaN	NaN	NaN	NaN	NaN	NaN	5.111	5.0457	3.4437	NaN
Q96P70	1	0.15673	0.66333	0.83397	1.7439	NaN	0.88256	NaN	NaN	NaN	NaN	NaN	NaN	NaN	NaN	NaN	NaN	NaN	NaN	NaN	0.48553	NaN	NaN	NaN	NaN	NaN	NaN	NaN	NaN	NaN	NaN	NaN	NaN	NaN	NaN	NaN	NaN	NaN	NaN	0.55417	NaN	NaN	NaN	NaN	NaN	NaN	NaN	NaN	NaN
Q96PU5-3;Q96PU5-2;Q96PU5-5;Q96PU5;Q96PU5-9;Q96PU5-4;Q96PU5-6;Q96PU5-7	1	NaN	NaN	NaN	NaN	NaN	NaN	NaN	NaN	NaN	NaN	NaN	NaN	NaN	NaN	NaN	NaN	NaN	NaN	NaN	NaN	NaN	NaN	NaN	NaN	NaN	NaN	NaN	NaN	NaN	NaN	NaN	NaN	NaN	NaN	NaN	NaN	NaN	NaN	NaN	NaN	NaN	NaN	NaN	NaN	NaN	NaN	NaN	NaN
Q96Q42;Q96Q42-3	1	NaN	NaN	NaN	NaN	NaN	NaN	NaN	NaN	NaN	NaN	NaN	NaN	NaN	NaN	NaN	NaN	NaN	NaN	NaN	NaN	NaN	NaN	4.8284	NaN	NaN	NaN	NaN	NaN	NaN	NaN	NaN	NaN	NaN	NaN	NaN	NaN	NaN	NaN	NaN	NaN	NaN	NaN	NaN	NaN	NaN	NaN	NaN	NaN
Q96QC0	1	NaN	NaN	NaN	NaN	1.836	NaN	NaN	NaN	NaN	NaN	NaN	NaN	NaN	NaN	NaN	NaN	NaN	NaN	NaN	NaN	NaN	NaN	NaN	NaN	NaN	NaN	NaN	NaN	NaN	NaN	NaN	NaN	NaN	NaN	NaN	NaN	NaN	NaN	NaN	NaN	NaN	NaN	NaN	NaN	NaN	NaN	NaN	NaN
Q96RG2-4;Q96RG2;Q96RG2-2	1	NaN	NaN	NaN	NaN	NaN	NaN	NaN	NaN	NaN	NaN	NaN	NaN	NaN	NaN	NaN	NaN	NaN	NaN	NaN	NaN	NaN	NaN	NaN	NaN	NaN	NaN	NaN	NaN	NaN	NaN	NaN	NaN	NaN	NaN	NaN	NaN	NaN	NaN	NaN	NaN	NaN	NaN	2.2765	NaN	NaN	NaN	NaN	NaN
Q96RK0	1	NaN	NaN	NaN	NaN	NaN	NaN	NaN	NaN	NaN	NaN	NaN	NaN	NaN	NaN	NaN	NaN	NaN	NaN	NaN	NaN	NaN	NaN	NaN	NaN	NaN	NaN	NaN	NaN	NaN	NaN	NaN	NaN	NaN	NaN	NaN	NaN	NaN	NaN	NaN	NaN	NaN	NaN	NaN	NaN	NaN	NaN	NaN	NaN
Q96RQ3	1	NaN	NaN	NaN	NaN	NaN	NaN	NaN	NaN	NaN	NaN	NaN	NaN	NaN	NaN	NaN	NaN	NaN	NaN	NaN	NaN	NaN	NaN	NaN	NaN	NaN	7.547	14.367	10.73	14.826	7.4917	3.4329	NaN	NaN	NaN	3.1439	4.7257	NaN	NaN	NaN	NaN	NaN	NaN	NaN	NaN	NaN	NaN	NaN	NaN
Q96RR4-3;Q96RR4-5;Q96RR4-2;Q96RR4-7;Q96RR4;Q96RR4-6;Q96RR4-4	1	NaN	NaN	NaN	NaN	NaN	NaN	NaN	NaN	NaN	NaN	NaN	NaN	NaN	NaN	NaN	NaN	NaN	NaN	NaN	NaN	NaN	NaN	NaN	NaN	NaN	NaN	NaN	NaN	NaN	NaN	NaN	NaN	NaN	NaN	NaN	NaN	NaN	NaN	NaN	NaN	NaN	NaN	NaN	NaN	NaN	NaN	NaN	NaN
Q96RS6-2;Q96RS6-3;Q96RS6	1	NaN	NaN	NaN	NaN	NaN	NaN	NaN	NaN	NaN	NaN	NaN	NaN	NaN	NaN	NaN	NaN	NaN	NaN	NaN	NaN	NaN	NaN	NaN	NaN	NaN	NaN	NaN	NaN	NaN	NaN	NaN	NaN	NaN	NaN	NaN	NaN	1.7752	NaN	NaN	NaN	NaN	NaN	NaN	NaN	3.6117	9.928	6.4437	7.5307
Q96RT7-2;Q96RT7-3;Q96RT7	1	NaN	NaN	NaN	NaN	NaN	NaN	NaN	NaN	NaN	NaN	NaN	2.4202	NaN	NaN	NaN	NaN	NaN	NaN	NaN	NaN	NaN	NaN	NaN	NaN	NaN	NaN	NaN	NaN	NaN	NaN	NaN	NaN	NaN	NaN	NaN	NaN	NaN	NaN	NaN	NaN	NaN	NaN	NaN	NaN	NaN	NaN	NaN	NaN
Q96RU3-4;Q96RU3-3;Q96RU3-5;Q96RU3-2;Q96RU3	1	NaN	NaN	NaN	NaN	NaN	NaN	NaN	NaN	NaN	NaN	NaN	NaN	NaN	NaN	NaN	NaN	NaN	NaN	NaN	NaN	NaN	NaN	NaN	NaN	NaN	NaN	NaN	NaN	NaN	NaN	NaN	NaN	NaN	NaN	NaN	NaN	NaN	NaN	NaN	NaN	NaN	NaN	NaN	NaN	NaN	NaN	NaN	NaN
Q96SL4	1	NaN	NaN	NaN	NaN	NaN	NaN	NaN	NaN	NaN	NaN	NaN	NaN	NaN	NaN	NaN	NaN	NaN	NaN	NaN	NaN	NaN	NaN	NaN	NaN	NaN	NaN	NaN	NaN	NaN	NaN	NaN	NaN	NaN	NaN	NaN	NaN	NaN	NaN	NaN	NaN	NaN	NaN	NaN	NaN	NaN	NaN	NaN	NaN
Q96ST2;Q96ST2-3	1	NaN	NaN	NaN	NaN	NaN	NaN	NaN	NaN	1.4035	NaN	NaN	NaN	NaN	NaN	NaN	NaN	NaN	NaN	NaN	6.9855	NaN	NaN	NaN	NaN	NaN	NaN	NaN	NaN	NaN	NaN	NaN	NaN	NaN	NaN	NaN	NaN	NaN	3.0662	NaN	NaN	NaN	NaN	NaN	NaN	NaN	NaN	NaN	NaN
Q96SW2-2;Q96SW2	1	NaN	NaN	NaN	NaN	NaN	NaN	NaN	NaN	NaN	NaN	NaN	NaN	NaN	NaN	NaN	NaN	NaN	NaN	NaN	NaN	NaN	NaN	NaN	NaN	NaN	NaN	NaN	NaN	NaN	NaN	NaN	NaN	NaN	NaN	NaN	NaN	NaN	NaN	NaN	NaN	NaN	NaN	NaN	2.4137	NaN	NaN	NaN	NaN
Q96T60-2;Q96T60	1	NaN	NaN	NaN	NaN	NaN	NaN	NaN	NaN	NaN	NaN	NaN	NaN	NaN	NaN	NaN	NaN	NaN	NaN	NaN	NaN	NaN	NaN	NaN	NaN	NaN	NaN	NaN	NaN	NaN	NaN	NaN	NaN	NaN	NaN	NaN	NaN	NaN	NaN	NaN	NaN	NaN	NaN	NaN	NaN	NaN	NaN	NaN	NaN
Q96T76-9;Q96T76;Q96T76-8;Q96T76-5	1	NaN	NaN	NaN	NaN	NaN	NaN	NaN	NaN	NaN	NaN	NaN	NaN	NaN	NaN	NaN	NaN	NaN	NaN	NaN	NaN	NaN	NaN	NaN	NaN	1.3274	NaN	1.1479	1.7519	NaN	NaN	NaN	NaN	NaN	NaN	2.5018	NaN	3.1887	3.5426	2.8448	NaN	2.9844	NaN	NaN	NaN	NaN	NaN	NaN	NaN
Q96TA1-2;Q96TA1	1	NaN	NaN	NaN	NaN	NaN	NaN	NaN	NaN	NaN	NaN	NaN	NaN	NaN	NaN	NaN	NaN	NaN	NaN	NaN	NaN	NaN	NaN	NaN	NaN	NaN	NaN	NaN	NaN	NaN	NaN	NaN	NaN	NaN	NaN	NaN	NaN	NaN	NaN	NaN	NaN	NaN	NaN	NaN	NaN	NaN	NaN	4.402	6.3719
Q99081-4;Q99081-2;Q99081;Q99081-3	1	NaN	NaN	NaN	NaN	NaN	NaN	NaN	NaN	NaN	NaN	NaN	NaN	NaN	NaN	NaN	NaN	NaN	NaN	NaN	NaN	NaN	NaN	NaN	NaN	NaN	NaN	NaN	NaN	NaN	NaN	NaN	NaN	NaN	NaN	NaN	NaN	NaN	NaN	NaN	NaN	NaN	NaN	NaN	NaN	NaN	NaN	NaN	NaN
Q99417	1	NaN	NaN	NaN	NaN	NaN	NaN	NaN	NaN	NaN	NaN	NaN	NaN	NaN	NaN	1.8738	2.604	NaN	NaN	NaN	NaN	NaN	NaN	NaN	NaN	NaN	NaN	NaN	NaN	NaN	NaN	NaN	NaN	NaN	NaN	NaN	NaN	NaN	NaN	NaN	NaN	NaN	NaN	NaN	NaN	NaN	NaN	NaN	NaN
Q99447;Q99447-3;Q99447-2;Q99447-4	1	NaN	NaN	NaN	NaN	NaN	NaN	NaN	NaN	NaN	NaN	NaN	NaN	NaN	NaN	NaN	NaN	NaN	NaN	NaN	NaN	NaN	NaN	NaN	NaN	NaN	NaN	NaN	NaN	NaN	NaN	NaN	NaN	NaN	NaN	NaN	NaN	NaN	NaN	NaN	NaN	NaN	NaN	NaN	NaN	NaN	NaN	NaN	NaN
Q99459	1	NaN	NaN	1.8928	4.5359	4.6389	7.7649	3.9567	3.0213	NaN	NaN	NaN	NaN	NaN	NaN	NaN	NaN	NaN	NaN	NaN	NaN	NaN	NaN	NaN	NaN	NaN	NaN	NaN	NaN	NaN	NaN	NaN	NaN	NaN	NaN	NaN	NaN	NaN	NaN	NaN	NaN	NaN	NaN	NaN	NaN	NaN	NaN	NaN	NaN
Q99471;Q99471-3	1	NaN	0.1632	0.092751	NaN	NaN	NaN	0.17252	0.16421	0.15097	NaN	NaN	0.16854	NaN	0.32154	NaN	NaN	NaN	NaN	NaN	0.33489	0.39807	0.39546	NaN	0.44688	NaN	0.46564	0.38308	NaN	NaN	NaN	NaN	NaN	NaN	NaN	NaN	NaN	NaN	0.95687	NaN	1.4817	1.9657	1.664	2.4784	2.7865	5.0279	8.8065	8.4261	6.6155
Q99504-2;Q99504-4;Q99504-5;Q99504-3;Q99504	1	NaN	NaN	NaN	NaN	NaN	NaN	NaN	NaN	NaN	NaN	NaN	NaN	NaN	NaN	NaN	NaN	NaN	NaN	NaN	NaN	NaN	NaN	NaN	NaN	NaN	NaN	NaN	NaN	NaN	NaN	NaN	NaN	NaN	NaN	NaN	NaN	NaN	NaN	NaN	NaN	NaN	NaN	NaN	NaN	NaN	2.8238	2.699	6.4299
Q99543;Q99543-2	1	NaN	NaN	NaN	NaN	4.5336	NaN	3.7637	NaN	NaN	NaN	1.8326	2.7886	NaN	NaN	NaN	NaN	NaN	NaN	NaN	NaN	NaN	NaN	NaN	NaN	NaN	NaN	NaN	NaN	NaN	NaN	NaN	NaN	NaN	NaN	NaN	1.716	NaN	3.6069	NaN	NaN	NaN	NaN	NaN	NaN	NaN	NaN	NaN	NaN
Q99567	1	NaN	NaN	NaN	NaN	NaN	NaN	NaN	NaN	NaN	NaN	NaN	NaN	3.762	4.3474	2.3774	3.8948	4.8358	1.4544	NaN	NaN	NaN	NaN	NaN	NaN	NaN	NaN	NaN	NaN	NaN	NaN	NaN	NaN	NaN	NaN	NaN	NaN	NaN	NaN	NaN	NaN	NaN	NaN	NaN	NaN	NaN	NaN	NaN	NaN
Q99570	1	NaN	NaN	NaN	NaN	NaN	NaN	NaN	NaN	NaN	NaN	NaN	NaN	NaN	NaN	NaN	NaN	NaN	NaN	NaN	NaN	NaN	NaN	NaN	NaN	NaN	NaN	NaN	NaN	NaN	NaN	NaN	4.7865	3.7494	NaN	NaN	NaN	NaN	NaN	NaN	NaN	NaN	NaN	NaN	NaN	NaN	NaN	NaN	NaN
Q99575	1	NaN	NaN	1.173	4.2895	8.7628	7.8715	3.0709	1.9477	1.6668	2.5622	2.5773	3.2449	2.0354	NaN	NaN	NaN	NaN	NaN	NaN	1.1405	1.3678	NaN	1.5035	1.4972	NaN	0.97039	NaN	1.238	1.2485	NaN	NaN	NaN	NaN	NaN	NaN	NaN	NaN	NaN	NaN	NaN	NaN	NaN	NaN	NaN	NaN	NaN	NaN	NaN
Q99583	1	NaN	NaN	NaN	NaN	NaN	NaN	NaN	NaN	NaN	NaN	NaN	NaN	NaN	NaN	NaN	NaN	NaN	NaN	NaN	NaN	NaN	NaN	NaN	NaN	NaN	NaN	NaN	NaN	NaN	NaN	NaN	NaN	NaN	NaN	NaN	NaN	NaN	NaN	NaN	NaN	NaN	NaN	NaN	NaN	NaN	NaN	NaN	NaN
Q99613-2;Q99613;B5ME19	1	NaN	NaN	2.1705	5.8633	8.5553	5.4213	4.9948	8.5494	6.0049	9.078	12.074	15.09	11.225	10.638	8.0059	4.0807	NaN	NaN	NaN	NaN	NaN	NaN	NaN	NaN	NaN	NaN	1.2507	NaN	NaN	NaN	NaN	0.86338	NaN	NaN	NaN	NaN	NaN	NaN	NaN	NaN	NaN	NaN	NaN	NaN	NaN	NaN	NaN	NaN
Q99615;Q99615-2	1	2.1922	NaN	NaN	NaN	NaN	NaN	NaN	NaN	NaN	NaN	NaN	NaN	NaN	NaN	NaN	NaN	NaN	NaN	NaN	NaN	NaN	NaN	NaN	NaN	NaN	NaN	NaN	1.5538	NaN	NaN	NaN	NaN	NaN	NaN	NaN	NaN	NaN	NaN	NaN	2.1644	1.824	NaN	NaN	NaN	NaN	NaN	NaN	2.3327
Q99627-2;Q99627	1	NaN	0.063725	NaN	NaN	0.48486	NaN	0.26227	0.26754	NaN	NaN	NaN	0.28701	NaN	0.30104	0.34561	0.40633	0.49966	NaN	0.91334	NaN	NaN	1.5651	NaN	2.5008	3.6014	4.1935	4.5799	4.9815	3.9236	4.8102	5.0674	5.3236	6.6405	NaN	NaN	NaN	2.1005	NaN	NaN	NaN	1.335	NaN	NaN	0.57392	0.44599	0.51349	0.63019	0.62061
Q99674;Q99674-4;Q99674-5	1	NaN	NaN	NaN	NaN	NaN	NaN	NaN	NaN	NaN	NaN	NaN	NaN	NaN	NaN	NaN	NaN	NaN	NaN	NaN	NaN	NaN	NaN	NaN	NaN	NaN	NaN	NaN	NaN	NaN	NaN	NaN	NaN	NaN	NaN	NaN	NaN	NaN	NaN	NaN	NaN	NaN	NaN	NaN	NaN	NaN	2.6982	5.9366	5.5248
Q99700-2;Q99700-5;Q99700-4;Q99700	1	NaN	NaN	NaN	NaN	4.4941	1.9042	1.7462	NaN	NaN	NaN	NaN	NaN	NaN	NaN	NaN	NaN	NaN	NaN	NaN	NaN	NaN	NaN	NaN	NaN	NaN	NaN	NaN	NaN	NaN	NaN	NaN	NaN	NaN	NaN	NaN	NaN	NaN	NaN	NaN	NaN	NaN	NaN	NaN	NaN	NaN	NaN	NaN	NaN
Q99707;Q99707-2	1	NaN	NaN	NaN	NaN	NaN	NaN	NaN	NaN	NaN	NaN	NaN	NaN	NaN	NaN	NaN	NaN	NaN	NaN	NaN	NaN	NaN	NaN	NaN	NaN	NaN	NaN	NaN	NaN	NaN	NaN	NaN	NaN	NaN	NaN	NaN	NaN	NaN	NaN	NaN	NaN	NaN	NaN	NaN	NaN	NaN	NaN	NaN	4.2371
Q99714;Q99714-2	1	0.055712	0.038558	0.14038	0.34699	0.59104	0.25749	0.22705	0.19719	0.18174	0.16261	0.18355	0.18333	0.18817	0.14323	0.196	0.19498	0.17268	0.17339	0.19656	0.25794	0.35257	0.3794	0.5156	0.54113	0.72139	0.73786	0.72013	0.88191	1.1454	1.4356	1.9266	2.1317	1.9416	2.3383	2.9073	3.8196	4.1398	3.5812	3.1255	3.2612	4.3098	2.8747	2.9644	3.2049	4.9007	7.7311	10.262	13.048
Q99733;Q99733-2	1	NaN	0.051147	0.23238	NaN	NaN	NaN	0.20233	NaN	0.234	0.19833	NaN	0.2141	0.24768	NaN	0.24388	0.19627	0.30739	0.21628	0.27305	NaN	0.40579	NaN	NaN	NaN	NaN	0.80127	0.88424	1.4589	1.4411	1.6135	2.1789	2.3947	2.1814	2.8149	2.5426	2.7583	3.2043	3.9676	4.1137	3.9154	6.7345	5.8182	8.8739	8.0295	8.6985	9.2466	6.7504	4.3958
Q99767-2;Q99767	1	NaN	NaN	NaN	NaN	NaN	NaN	NaN	NaN	NaN	NaN	NaN	NaN	NaN	NaN	NaN	NaN	NaN	NaN	NaN	NaN	NaN	NaN	NaN	NaN	NaN	NaN	NaN	NaN	NaN	NaN	NaN	NaN	NaN	NaN	NaN	NaN	NaN	NaN	NaN	NaN	NaN	NaN	NaN	NaN	NaN	NaN	NaN	NaN
Q99848	1	NaN	NaN	NaN	NaN	NaN	3.963	NaN	NaN	NaN	NaN	NaN	NaN	NaN	NaN	NaN	NaN	NaN	NaN	NaN	NaN	NaN	NaN	NaN	NaN	NaN	NaN	NaN	NaN	NaN	NaN	NaN	NaN	NaN	NaN	NaN	NaN	NaN	NaN	NaN	NaN	NaN	NaN	NaN	NaN	NaN	NaN	NaN	NaN
Q99873-3;Q99873-2;Q99873-4;Q99873	1	0.21763	0.17649	0.50521	1.4231	3.3745	1.6352	1.1979	1.1099	0.78082	NaN	1.3868	1.371	1.093	1.1316	1.2478	1.4026	1.881	2.0401	2.5026	2.5407	3.7104	3.3182	3.1898	3.6117	3.8657	5.3197	3.6823	5.1369	4.5168	3.6792	3.6242	4.8556	4.4465	5.075	4.0017	4.1592	4.0931	3.5735	3.5205	2.2507	1.6803	NaN	0.75193	0.4771	0.44087	0.33748	0.26747	NaN
Q99880;Q96A08	1	0.016855	0.27737	1.5169	6.9337	8.9542	7.1528	4.3633	3.2821	2.4888	2.2272	2.2245	2.0456	1.5595	0.90095	0.58918	0.41939	0.38523	0.26761	0.22844	NaN	0.19717	0.14002	0.14537	0.12241	0.1426	0.099752	NaN	0.094728	NaN	0.31439	0.31603	0.29727	0.10324	0.43099	0.11765	0.097954	0.11269	NaN	0.09493	NaN	0.096328	0.14811	NaN	0.2599	0.40749	NaN	0.85273	0.82479
Q99933-4;Q99933-3;Q99933	1	NaN	NaN	NaN	NaN	NaN	NaN	NaN	NaN	NaN	NaN	NaN	NaN	NaN	NaN	NaN	NaN	NaN	NaN	NaN	NaN	NaN	NaN	NaN	NaN	NaN	NaN	NaN	NaN	NaN	NaN	NaN	NaN	NaN	NaN	NaN	NaN	NaN	NaN	NaN	NaN	NaN	NaN	NaN	NaN	NaN	NaN	NaN	NaN
Q99996-5;Q99996-3;Q99996-2;Q99996;Q99996-6	1	NaN	NaN	3.5915	5.166	10.359	NaN	NaN	NaN	NaN	NaN	NaN	NaN	NaN	NaN	NaN	NaN	NaN	NaN	NaN	NaN	NaN	NaN	NaN	NaN	NaN	NaN	NaN	NaN	NaN	NaN	NaN	NaN	NaN	NaN	NaN	NaN	NaN	NaN	NaN	NaN	NaN	NaN	NaN	NaN	NaN	NaN	NaN	NaN
Q9BPU6	1	0.13554	0.27805	0.080922	0.29104	NaN	0.23567	0.19146	0.26269	0.28539	NaN	0.82978	0.34293	0.61304	0.14665	0.25624	0.1003	0.18005	0.15961	0.15974	0.19162	0.29291	0.27272	0.34521	0.31693	0.34576	0.35646	0.37483	0.43195	0.43337	0.45903	0.68227	0.80574	0.98352	1.2363	1.4685	1.4561	1.6486	1.3841	1.2835	1.4981	2.5894	2.2991	4.4686	4.4428	7.5605	9.5872	11.402	21.599
Q9BPX3	1	NaN	NaN	NaN	NaN	2.575	NaN	NaN	NaN	NaN	NaN	NaN	NaN	NaN	2.624	4.4158	8.5931	5.658	11.862	2.7649	NaN	NaN	NaN	NaN	NaN	NaN	NaN	NaN	NaN	1.2729	NaN	NaN	NaN	NaN	NaN	NaN	NaN	NaN	NaN	NaN	NaN	NaN	NaN	NaN	NaN	NaN	NaN	NaN	NaN
Q9BPX5	1	NaN	NaN	NaN	NaN	NaN	NaN	NaN	NaN	NaN	NaN	NaN	NaN	NaN	NaN	NaN	NaN	NaN	NaN	NaN	NaN	NaN	NaN	NaN	NaN	NaN	NaN	NaN	NaN	NaN	NaN	NaN	NaN	NaN	NaN	NaN	NaN	NaN	NaN	NaN	NaN	NaN	NaN	NaN	NaN	NaN	NaN	NaN	NaN
Q9BPZ3	1	NaN	NaN	NaN	NaN	NaN	NaN	NaN	NaN	NaN	NaN	NaN	NaN	NaN	NaN	NaN	NaN	NaN	NaN	NaN	NaN	NaN	NaN	NaN	NaN	NaN	NaN	NaN	NaN	NaN	NaN	NaN	NaN	NaN	NaN	NaN	NaN	NaN	NaN	NaN	NaN	NaN	NaN	NaN	NaN	NaN	NaN	NaN	NaN
Q9BQ61	1	NaN	NaN	NaN	NaN	NaN	NaN	NaN	NaN	NaN	NaN	NaN	NaN	NaN	NaN	NaN	NaN	NaN	NaN	NaN	NaN	NaN	NaN	NaN	NaN	NaN	NaN	NaN	NaN	NaN	NaN	NaN	NaN	NaN	NaN	NaN	NaN	NaN	NaN	NaN	NaN	NaN	NaN	NaN	NaN	NaN	NaN	NaN	NaN
Q9BQ67	1	NaN	NaN	1.7414	5.6088	10.379	11.658	3.4734	2.3525	NaN	NaN	NaN	NaN	NaN	NaN	NaN	NaN	NaN	NaN	NaN	NaN	NaN	NaN	NaN	NaN	NaN	NaN	NaN	NaN	NaN	NaN	NaN	NaN	NaN	NaN	NaN	NaN	NaN	NaN	NaN	NaN	NaN	NaN	NaN	NaN	NaN	NaN	NaN	NaN
Q9BQA1;Q9BQA1-2	1	NaN	0.26279	NaN	NaN	NaN	NaN	NaN	NaN	NaN	NaN	NaN	NaN	NaN	NaN	NaN	1.2336	NaN	NaN	NaN	NaN	3.2651	5.3852	NaN	6.8573	8.0161	6.6202	7.1751	6.7984	5.7833	3.3698	2.0974	1.1995	NaN	NaN	NaN	NaN	NaN	NaN	NaN	0.41358	NaN	NaN	NaN	NaN	NaN	NaN	NaN	NaN
Q9BQG0;Q9BQG0-2	1	NaN	NaN	NaN	NaN	5.1819	2.6363	3.4284	NaN	NaN	NaN	NaN	NaN	NaN	NaN	NaN	NaN	NaN	NaN	NaN	NaN	NaN	NaN	NaN	NaN	NaN	NaN	NaN	NaN	NaN	NaN	NaN	NaN	NaN	NaN	NaN	NaN	NaN	NaN	NaN	NaN	NaN	NaN	NaN	NaN	NaN	NaN	NaN	NaN
Q9BQG2	1	NaN	NaN	NaN	NaN	NaN	NaN	NaN	NaN	NaN	NaN	NaN	NaN	NaN	NaN	NaN	NaN	NaN	NaN	NaN	NaN	NaN	NaN	NaN	NaN	NaN	NaN	NaN	NaN	NaN	NaN	NaN	NaN	NaN	NaN	NaN	NaN	NaN	NaN	NaN	NaN	NaN	NaN	NaN	NaN	NaN	NaN	NaN	NaN
Q9BR76	1	NaN	NaN	NaN	1.3498	NaN	NaN	NaN	NaN	NaN	NaN	NaN	NaN	NaN	NaN	NaN	NaN	NaN	NaN	NaN	NaN	NaN	NaN	NaN	NaN	NaN	NaN	NaN	NaN	NaN	NaN	NaN	NaN	NaN	NaN	NaN	NaN	NaN	NaN	NaN	0.93329	1.877	NaN	5.9512	5.9933	5.731	3.7418	NaN	4.4356
Q9BRJ6	1	0.082874	NaN	1.5206	6.7455	9.9152	7.8942	5.9758	1.8443	1.0709	NaN	0.43388	0.4569	0.40578	NaN	NaN	NaN	NaN	0.17086	NaN	NaN	0.14732	0.21199	NaN	0.14275	NaN	NaN	NaN	NaN	NaN	0.14542	NaN	NaN	NaN	NaN	NaN	NaN	0.184	NaN	NaN	NaN	NaN	NaN	NaN	NaN	NaN	NaN	NaN	NaN
Q9BRK5;Q9BRK5-6;Q9BRK5-4;Q9BRK5-3;Q9BRK5-2	1	NaN	NaN	NaN	NaN	NaN	NaN	NaN	NaN	NaN	NaN	NaN	NaN	NaN	NaN	NaN	NaN	NaN	NaN	NaN	NaN	NaN	NaN	NaN	NaN	NaN	NaN	NaN	NaN	NaN	NaN	NaN	NaN	NaN	NaN	NaN	NaN	NaN	NaN	NaN	NaN	NaN	NaN	NaN	NaN	NaN	4.072	5.8565	NaN
Q9BRP4-3;Q9BRP4-2;Q9BRP4	1	NaN	NaN	NaN	NaN	NaN	NaN	NaN	NaN	NaN	NaN	NaN	NaN	NaN	NaN	NaN	NaN	NaN	2.933	3.9932	NaN	NaN	NaN	NaN	NaN	NaN	NaN	NaN	NaN	NaN	NaN	NaN	NaN	NaN	NaN	NaN	NaN	NaN	NaN	NaN	NaN	NaN	NaN	NaN	1.0143	NaN	NaN	NaN	NaN
Q9BS26	1	0.1924	NaN	1.1076	NaN	NaN	NaN	NaN	NaN	NaN	NaN	NaN	NaN	NaN	NaN	NaN	NaN	NaN	NaN	NaN	NaN	NaN	NaN	NaN	NaN	NaN	NaN	NaN	NaN	NaN	NaN	NaN	NaN	NaN	NaN	NaN	1.2544	NaN	NaN	NaN	1.3597	1.5532	NaN	NaN	NaN	2.1065	NaN	2.6978	2.4328
Q9BSJ2;Q9BSJ2-4;Q9BSJ2-3	1	NaN	NaN	NaN	NaN	NaN	NaN	NaN	NaN	NaN	NaN	2.9254	4.0014	NaN	NaN	NaN	NaN	NaN	NaN	NaN	NaN	NaN	NaN	NaN	NaN	NaN	NaN	NaN	NaN	NaN	NaN	NaN	NaN	NaN	NaN	NaN	NaN	NaN	NaN	NaN	NaN	NaN	NaN	NaN	NaN	NaN	NaN	NaN	NaN
Q9BSJ8;Q9BSJ8-2	1	NaN	NaN	3.2036	1.9671	NaN	NaN	NaN	NaN	NaN	NaN	NaN	NaN	NaN	NaN	NaN	NaN	NaN	NaN	NaN	NaN	NaN	NaN	NaN	NaN	NaN	NaN	NaN	NaN	NaN	NaN	NaN	NaN	NaN	NaN	NaN	NaN	NaN	NaN	NaN	NaN	NaN	NaN	NaN	NaN	NaN	NaN	NaN	NaN
Q9BSU1	1	NaN	NaN	NaN	NaN	NaN	NaN	NaN	NaN	NaN	NaN	NaN	NaN	NaN	NaN	NaN	NaN	NaN	NaN	NaN	NaN	NaN	NaN	NaN	NaN	NaN	NaN	NaN	NaN	NaN	NaN	NaN	NaN	NaN	NaN	NaN	NaN	NaN	NaN	NaN	NaN	NaN	NaN	NaN	NaN	NaN	NaN	NaN	NaN
Q9BT67-2;Q9BT67	1	NaN	NaN	NaN	NaN	NaN	NaN	NaN	NaN	NaN	NaN	NaN	NaN	NaN	NaN	NaN	NaN	NaN	NaN	NaN	NaN	NaN	NaN	NaN	NaN	NaN	NaN	NaN	NaN	NaN	NaN	NaN	NaN	NaN	NaN	NaN	NaN	NaN	NaN	NaN	NaN	NaN	NaN	NaN	NaN	NaN	NaN	NaN	NaN
Q9BT78;Q9BT78-2	1	0.11023	NaN	0.32155	NaN	NaN	NaN	NaN	0.41066	NaN	NaN	0.3898	NaN	NaN	0.48712	NaN	0.58069	0.85216	0.54081	0.87859	1.0648	1.5774	1.7064	2.1584	3.0505	6.2962	4.9866	5.1046	5.768	5.8993	5.8367	5.6616	7.5378	9.1784	14.723	7.1843	3.4072	2.4882	1.5496	0.83372	NaN	NaN	NaN	NaN	NaN	NaN	NaN	NaN	NaN
Q9BTC0;Q9BTC0-1;Q9BTC0-2;Q9BTC0-3	1	NaN	NaN	NaN	NaN	3.8972	NaN	2.0096	NaN	NaN	NaN	NaN	NaN	NaN	NaN	NaN	NaN	NaN	NaN	NaN	NaN	NaN	NaN	NaN	NaN	NaN	NaN	NaN	NaN	NaN	NaN	NaN	NaN	NaN	NaN	NaN	NaN	NaN	NaN	NaN	NaN	NaN	NaN	NaN	NaN	NaN	NaN	NaN	NaN
Q9BTE3-2;Q9BTE3;Q9BTE3-3	1	NaN	NaN	0.62691	NaN	NaN	NaN	0.55914	0.53349	NaN	0.40425	NaN	0.4567	0.43585	0.42147	0.40533	0.43227	0.59088	0.54798	0.63656	0.82613	0.75546	0.84982	NaN	1.0517	1.1484	1.1533	1.2084	1.3418	1.4245	1.5626	1.6668	1.8005	1.7759	2.1332	1.8674	2.5045	2.7063	3.2524	2.5231	3.1513	2.3278	NaN	3.4407	5.2933	4.8451	5.0364	4.7331	3.7803
Q9BTE6;Q9BTE6-2;Q9BTE6-3	1	0.22441	0.10952	NaN	NaN	NaN	0.73784	NaN	NaN	NaN	NaN	NaN	NaN	NaN	NaN	NaN	NaN	NaN	NaN	NaN	NaN	NaN	NaN	NaN	NaN	NaN	NaN	NaN	NaN	NaN	NaN	NaN	NaN	NaN	NaN	0.50147	NaN	NaN	NaN	NaN	NaN	NaN	NaN	NaN	1.2068	NaN	2.2249	4.8293	9.068
Q9BTK6	1	NaN	NaN	NaN	NaN	NaN	NaN	NaN	NaN	NaN	NaN	NaN	NaN	NaN	NaN	NaN	NaN	NaN	NaN	NaN	NaN	NaN	NaN	NaN	NaN	NaN	NaN	NaN	NaN	NaN	NaN	NaN	NaN	NaN	NaN	NaN	NaN	NaN	NaN	NaN	NaN	NaN	NaN	NaN	NaN	NaN	NaN	NaN	NaN
Q9BTT0-3;Q9BTT0	1	0.031598	0.029401	NaN	NaN	NaN	0.021811	NaN	NaN	NaN	0.034654	0.37291	0.0095994	NaN	0.14706	0.038026	0.049171	0.31178	0.16043	0.19085	0.037985	0.16172	0.07902	0.22199	0.087458	0.046945	0.054079	0.050012	0.0756	0.064135	0.12195	NaN	0.068335	0.098104	0.14826	0.16114	0.17285	0.31144	0.32271	0.37602	0.43675	0.50209	0.43453	0.92327	2.8336	9.5687	27.426	31.845	12.287
Q9BTV5	1	NaN	NaN	NaN	NaN	NaN	NaN	NaN	NaN	NaN	NaN	NaN	NaN	NaN	NaN	NaN	NaN	NaN	NaN	NaN	NaN	NaN	NaN	NaN	NaN	NaN	NaN	NaN	NaN	NaN	NaN	NaN	NaN	NaN	NaN	NaN	NaN	NaN	NaN	NaN	NaN	NaN	NaN	NaN	NaN	2.3837	3.7037	5.4103	7.1866
Q9BTY7	1	NaN	NaN	NaN	NaN	NaN	NaN	NaN	NaN	NaN	NaN	NaN	NaN	NaN	NaN	NaN	NaN	NaN	NaN	NaN	NaN	NaN	NaN	NaN	NaN	NaN	NaN	NaN	5.9689	NaN	NaN	NaN	NaN	NaN	NaN	NaN	NaN	NaN	NaN	NaN	NaN	NaN	NaN	NaN	NaN	NaN	NaN	NaN	NaN
Q9BU76;Q9BU76-4;Q9BU76-3	1	NaN	NaN	NaN	NaN	NaN	4.7152	2.7444	NaN	NaN	NaN	NaN	NaN	NaN	NaN	NaN	NaN	NaN	NaN	NaN	NaN	NaN	NaN	NaN	NaN	NaN	NaN	NaN	NaN	NaN	NaN	NaN	NaN	NaN	NaN	NaN	NaN	NaN	NaN	NaN	NaN	NaN	NaN	NaN	NaN	NaN	NaN	NaN	NaN
Q9BUH6	1	NaN	NaN	NaN	NaN	NaN	NaN	NaN	NaN	NaN	NaN	NaN	NaN	NaN	NaN	NaN	NaN	NaN	NaN	NaN	NaN	NaN	NaN	NaN	NaN	NaN	NaN	NaN	NaN	NaN	NaN	NaN	NaN	NaN	NaN	NaN	NaN	NaN	NaN	NaN	NaN	NaN	NaN	NaN	NaN	NaN	NaN	NaN	NaN
Q9BUJ2-3;Q9BUJ2-4;Q9BUJ2-2;Q9BUJ2	1	NaN	NaN	2.1523	3.0752	1.8376	NaN	3.2841	NaN	NaN	3.4029	NaN	NaN	NaN	NaN	NaN	NaN	NaN	NaN	NaN	NaN	NaN	1.6386	NaN	NaN	NaN	NaN	NaN	NaN	NaN	NaN	NaN	NaN	NaN	NaN	1.3901	NaN	NaN	NaN	NaN	NaN	NaN	NaN	NaN	3.352	NaN	NaN	NaN	NaN
Q9BUK6-7;Q9BUK6-3;Q9BUK6-2;Q9BUK6;Q9BUK6-5	1	NaN	NaN	NaN	NaN	NaN	NaN	NaN	NaN	NaN	NaN	NaN	NaN	NaN	NaN	NaN	NaN	NaN	NaN	NaN	NaN	NaN	NaN	NaN	NaN	NaN	NaN	NaN	NaN	NaN	NaN	NaN	NaN	NaN	NaN	NaN	NaN	NaN	NaN	NaN	NaN	NaN	NaN	NaN	NaN	NaN	NaN	NaN	NaN
Q9BUQ8	1	NaN	NaN	NaN	NaN	NaN	10.175	NaN	NaN	0.53146	NaN	NaN	NaN	NaN	NaN	NaN	NaN	NaN	NaN	NaN	NaN	NaN	NaN	NaN	NaN	NaN	NaN	NaN	NaN	NaN	NaN	NaN	NaN	NaN	NaN	NaN	NaN	NaN	NaN	NaN	NaN	NaN	NaN	NaN	NaN	NaN	NaN	NaN	NaN
Q9BV19	1	NaN	NaN	NaN	NaN	NaN	NaN	NaN	NaN	NaN	NaN	NaN	NaN	NaN	NaN	NaN	NaN	NaN	NaN	NaN	NaN	NaN	NaN	NaN	NaN	NaN	NaN	NaN	NaN	3.2952	5.8147	4.2319	4.958	NaN	NaN	NaN	NaN	NaN	NaN	NaN	NaN	NaN	NaN	NaN	NaN	NaN	NaN	NaN	NaN
Q9BVA0	1	NaN	NaN	NaN	NaN	NaN	NaN	NaN	NaN	NaN	NaN	NaN	NaN	NaN	NaN	NaN	NaN	NaN	NaN	NaN	NaN	NaN	NaN	NaN	NaN	NaN	NaN	NaN	NaN	NaN	NaN	NaN	NaN	NaN	NaN	NaN	NaN	NaN	NaN	NaN	NaN	NaN	NaN	NaN	NaN	NaN	NaN	2.1261	NaN
Q9BVG4	1	NaN	0.10008	NaN	NaN	NaN	NaN	NaN	NaN	NaN	NaN	NaN	NaN	NaN	NaN	0.77491	0.58854	0.52592	0.50893	NaN	0.92963	NaN	NaN	1.1578	1.0837	NaN	1.3549	NaN	1.7261	1.767	1.7387	NaN	NaN	NaN	NaN	NaN	2.712	3.5804	1.568	5.0236	4.5762	7.5384	NaN	5.1852	3.396	2.0649	NaN	1.6522	NaN
Q9BVL2-2;Q9BVL2-3;Q9BVL2	1	NaN	NaN	NaN	NaN	NaN	NaN	NaN	NaN	NaN	NaN	NaN	NaN	NaN	NaN	NaN	NaN	NaN	NaN	NaN	NaN	NaN	NaN	NaN	NaN	NaN	NaN	NaN	3.5707	7.7514	1.4009	NaN	NaN	NaN	NaN	NaN	NaN	NaN	NaN	NaN	NaN	NaN	NaN	NaN	NaN	NaN	NaN	NaN	NaN
Q9BVP2-2;Q9BVP2	1	NaN	NaN	NaN	NaN	4.2049	3.4199	NaN	NaN	NaN	NaN	3.0717	5.419	NaN	NaN	NaN	NaN	NaN	NaN	NaN	NaN	NaN	NaN	NaN	NaN	NaN	NaN	NaN	NaN	NaN	NaN	NaN	NaN	NaN	NaN	NaN	NaN	NaN	NaN	NaN	NaN	NaN	NaN	NaN	NaN	NaN	NaN	NaN	NaN
Q9BW19	1	NaN	NaN	NaN	NaN	NaN	NaN	NaN	NaN	NaN	NaN	NaN	NaN	NaN	NaN	NaN	NaN	NaN	NaN	NaN	NaN	NaN	NaN	NaN	NaN	NaN	NaN	NaN	NaN	NaN	NaN	NaN	NaN	NaN	NaN	NaN	NaN	NaN	NaN	NaN	NaN	NaN	NaN	NaN	NaN	NaN	NaN	NaN	NaN
Q9BW27-2;Q9BW27-3;Q9BW27	1	NaN	NaN	NaN	NaN	NaN	NaN	NaN	NaN	NaN	NaN	NaN	NaN	NaN	NaN	NaN	NaN	NaN	NaN	NaN	NaN	NaN	NaN	NaN	NaN	NaN	NaN	NaN	NaN	NaN	NaN	NaN	NaN	NaN	NaN	NaN	NaN	NaN	NaN	NaN	NaN	NaN	NaN	NaN	NaN	NaN	NaN	NaN	NaN
Q9BW61	1	NaN	NaN	NaN	NaN	NaN	NaN	NaN	NaN	NaN	NaN	NaN	NaN	NaN	NaN	NaN	NaN	NaN	NaN	1.998	2.7104	1.7037	NaN	NaN	NaN	NaN	NaN	NaN	NaN	NaN	NaN	NaN	NaN	NaN	NaN	NaN	NaN	NaN	NaN	NaN	NaN	NaN	NaN	NaN	NaN	NaN	NaN	NaN	NaN
Q9BW71;Q9BW71-2	1	NaN	NaN	NaN	NaN	NaN	NaN	NaN	NaN	NaN	NaN	NaN	NaN	NaN	NaN	NaN	NaN	NaN	NaN	NaN	NaN	NaN	NaN	NaN	NaN	NaN	NaN	NaN	NaN	NaN	NaN	NaN	NaN	NaN	NaN	NaN	NaN	NaN	NaN	NaN	NaN	NaN	4.2294	7.2835	NaN	4.2524	5.0525	8.3673	NaN
Q9BW85	1	NaN	NaN	NaN	NaN	NaN	NaN	NaN	NaN	NaN	NaN	NaN	NaN	NaN	NaN	NaN	NaN	NaN	NaN	NaN	NaN	NaN	NaN	NaN	NaN	NaN	NaN	NaN	NaN	NaN	NaN	NaN	NaN	NaN	NaN	NaN	NaN	NaN	NaN	NaN	NaN	NaN	NaN	NaN	NaN	NaN	NaN	NaN	NaN
Q9BWU0	1	NaN	NaN	NaN	NaN	NaN	NaN	NaN	NaN	3.3384	7.5057	10.31	9.163	7.0542	4.9614	2.6146	NaN	NaN	NaN	NaN	NaN	NaN	NaN	NaN	NaN	NaN	NaN	NaN	NaN	2.7985	NaN	NaN	NaN	0.76137	NaN	NaN	NaN	NaN	NaN	2.6986	1.2504	6.1985	NaN	4.9346	6.5056	4.1651	4.5468	NaN	1.8223
Q9BX40-2;Q9BX40	1	NaN	NaN	NaN	NaN	7.4308	3.5997	NaN	NaN	NaN	NaN	NaN	NaN	NaN	NaN	NaN	NaN	NaN	NaN	NaN	NaN	NaN	NaN	NaN	NaN	NaN	NaN	NaN	NaN	NaN	NaN	NaN	NaN	NaN	NaN	NaN	NaN	NaN	NaN	NaN	NaN	NaN	NaN	NaN	NaN	NaN	NaN	NaN	NaN
Q9BXI3	1	NaN	NaN	NaN	NaN	NaN	NaN	NaN	NaN	NaN	NaN	NaN	NaN	NaN	NaN	NaN	NaN	NaN	NaN	NaN	NaN	NaN	NaN	NaN	NaN	NaN	NaN	NaN	NaN	NaN	NaN	NaN	NaN	NaN	NaN	NaN	NaN	NaN	NaN	NaN	NaN	NaN	NaN	NaN	NaN	NaN	3.2119	NaN	NaN
Q9BXJ9;Q9BXJ9-4	1	NaN	NaN	NaN	NaN	NaN	NaN	NaN	NaN	NaN	NaN	NaN	NaN	NaN	NaN	0.28224	NaN	NaN	NaN	NaN	NaN	NaN	NaN	NaN	NaN	NaN	NaN	NaN	NaN	NaN	NaN	NaN	NaN	NaN	NaN	NaN	NaN	NaN	NaN	NaN	NaN	NaN	NaN	2.3864	8.7412	16.871	20.62	24.92	6.8088
Q9BXS5;Q9BXS5-2	1	NaN	NaN	NaN	NaN	NaN	NaN	NaN	NaN	NaN	NaN	NaN	NaN	NaN	NaN	NaN	NaN	NaN	NaN	NaN	NaN	NaN	NaN	NaN	NaN	NaN	NaN	0.8049	NaN	NaN	NaN	NaN	1.7594	3.2474	5.8241	8.645	7.4828	5.622	4.4458	NaN	3.8259	NaN	NaN	NaN	NaN	NaN	NaN	NaN	NaN
Q9BY32-2;Q9BY32;Q9BY32-3	1	NaN	NaN	NaN	NaN	NaN	2.6209	NaN	NaN	NaN	NaN	NaN	NaN	NaN	NaN	NaN	NaN	NaN	NaN	NaN	NaN	NaN	NaN	NaN	NaN	NaN	NaN	NaN	NaN	NaN	NaN	NaN	NaN	NaN	NaN	NaN	NaN	NaN	NaN	NaN	NaN	NaN	NaN	NaN	NaN	NaN	NaN	NaN	NaN
Q9BY44;Q9BY44-3;Q9BY44-4	1	NaN	NaN	NaN	NaN	NaN	1.3599	1.1399	NaN	2.5697	5.467	11.442	16.728	8.3491	5.6235	2.0589	NaN	NaN	0.48493	NaN	NaN	NaN	NaN	NaN	NaN	NaN	NaN	NaN	NaN	NaN	NaN	NaN	NaN	NaN	NaN	NaN	NaN	NaN	NaN	NaN	NaN	NaN	NaN	NaN	NaN	NaN	NaN	NaN	NaN
Q9BY77-2;Q9BY77	1	NaN	NaN	4.0345	NaN	NaN	NaN	NaN	NaN	NaN	NaN	NaN	NaN	NaN	NaN	NaN	NaN	NaN	NaN	NaN	NaN	NaN	NaN	NaN	NaN	NaN	NaN	NaN	NaN	NaN	NaN	NaN	NaN	NaN	NaN	NaN	NaN	NaN	NaN	NaN	NaN	NaN	NaN	NaN	NaN	NaN	NaN	NaN	NaN
Q9BZ23-3;Q9BZ23-4;Q9BZ23	1	NaN	NaN	NaN	NaN	NaN	NaN	NaN	NaN	NaN	NaN	NaN	NaN	NaN	NaN	NaN	NaN	NaN	NaN	NaN	NaN	NaN	NaN	NaN	NaN	NaN	NaN	NaN	NaN	NaN	NaN	NaN	NaN	NaN	NaN	NaN	NaN	NaN	NaN	NaN	NaN	NaN	NaN	NaN	NaN	NaN	NaN	NaN	NaN
Q9BZE4;Q9BZE4-2;Q9BZE4-3	1	NaN	NaN	NaN	2.7784	10.048	3.0416	9.184	NaN	NaN	NaN	NaN	NaN	NaN	NaN	NaN	NaN	NaN	NaN	NaN	NaN	NaN	NaN	NaN	NaN	NaN	NaN	NaN	NaN	NaN	NaN	NaN	NaN	NaN	NaN	NaN	NaN	NaN	NaN	NaN	NaN	NaN	NaN	NaN	NaN	NaN	NaN	NaN	NaN
Q9BZE9;Q9BZE9-2;Q9BZE9-3;Q9BZE9-4	1	NaN	NaN	NaN	NaN	NaN	NaN	NaN	NaN	NaN	NaN	NaN	NaN	NaN	NaN	NaN	NaN	NaN	NaN	NaN	NaN	NaN	NaN	NaN	4.6893	6.1932	7.5473	6.9472	7.009	5.8431	NaN	NaN	NaN	NaN	NaN	NaN	NaN	4.2742	3.6661	3.357	3.488	3.5256	6.0155	4.8281	NaN	3.7676	NaN	NaN	NaN
Q9BZG8-3;Q9BZG8-2;Q9BZG8	1	NaN	NaN	NaN	NaN	NaN	NaN	NaN	NaN	NaN	NaN	NaN	NaN	NaN	NaN	NaN	NaN	NaN	NaN	NaN	NaN	NaN	NaN	NaN	NaN	NaN	NaN	NaN	NaN	NaN	NaN	NaN	NaN	NaN	NaN	NaN	NaN	NaN	NaN	NaN	NaN	NaN	NaN	NaN	NaN	NaN	NaN	NaN	NaN
Q9BZJ0-2;Q9BZJ0-3;Q9BZJ0	1	NaN	NaN	NaN	NaN	2.7863	NaN	NaN	NaN	NaN	NaN	NaN	NaN	NaN	NaN	NaN	NaN	NaN	NaN	NaN	NaN	NaN	NaN	NaN	NaN	NaN	NaN	NaN	NaN	NaN	NaN	NaN	NaN	NaN	NaN	NaN	NaN	NaN	NaN	NaN	NaN	NaN	NaN	NaN	NaN	NaN	NaN	NaN	NaN
Q9BZZ5-3;Q9BZZ5-2;Q9BZZ5;Q9BZZ5-1;Q9BZZ5-5;Q9BZZ5-6	1	NaN	NaN	NaN	2.412	NaN	NaN	NaN	NaN	NaN	NaN	NaN	NaN	NaN	NaN	NaN	NaN	NaN	NaN	NaN	NaN	NaN	NaN	NaN	NaN	NaN	NaN	NaN	NaN	NaN	NaN	NaN	NaN	NaN	NaN	NaN	NaN	NaN	NaN	NaN	NaN	NaN	NaN	NaN	NaN	NaN	NaN	NaN	NaN
Q9C005	1	NaN	NaN	NaN	NaN	NaN	NaN	NaN	NaN	NaN	NaN	NaN	NaN	NaN	NaN	NaN	NaN	NaN	NaN	NaN	NaN	NaN	NaN	NaN	NaN	NaN	NaN	NaN	NaN	NaN	NaN	NaN	NaN	NaN	NaN	NaN	NaN	NaN	NaN	NaN	NaN	NaN	NaN	NaN	NaN	NaN	NaN	NaN	NaN
Q9C0B1	1	NaN	NaN	NaN	NaN	NaN	NaN	NaN	NaN	NaN	NaN	NaN	NaN	NaN	NaN	NaN	NaN	NaN	NaN	NaN	NaN	NaN	NaN	NaN	NaN	NaN	NaN	NaN	NaN	NaN	NaN	NaN	NaN	NaN	NaN	NaN	NaN	NaN	NaN	NaN	NaN	NaN	NaN	NaN	NaN	NaN	NaN	NaN	2.2452
Q9C0F1;Q9C0F1-2	1	NaN	0.29973	1.7679	NaN	NaN	NaN	NaN	NaN	NaN	NaN	1.3203	NaN	1.1906	NaN	1.0136	NaN	1.2417	0.99378	1.1165	NaN	1.1986	NaN	NaN	1.2048	1.2922	NaN	NaN	NaN	NaN	NaN	1.6559	1.7701	1.7355	NaN	2.0146	1.9989	2.1796	2.6235	2.1257	2.9968	4.2525	NaN	3.6217	2.4409	1.7445	NaN	NaN	NaN
Q9GZQ3	1	NaN	NaN	NaN	NaN	NaN	NaN	NaN	NaN	NaN	NaN	NaN	NaN	NaN	NaN	NaN	NaN	NaN	NaN	NaN	NaN	NaN	NaN	NaN	NaN	NaN	NaN	NaN	NaN	NaN	NaN	NaN	NaN	NaN	NaN	NaN	NaN	NaN	NaN	NaN	NaN	NaN	NaN	NaN	NaN	NaN	NaN	NaN	NaN
Q9GZR7;Q9GZR7-2	1	NaN	NaN	2.1709	6.851	6.311	6.6381	5.2483	2.9136	2.3006	NaN	2.4663	NaN	NaN	NaN	NaN	NaN	NaN	NaN	NaN	NaN	NaN	NaN	NaN	NaN	NaN	NaN	NaN	NaN	NaN	NaN	NaN	NaN	NaN	NaN	NaN	NaN	NaN	NaN	NaN	NaN	NaN	NaN	NaN	NaN	NaN	NaN	NaN	NaN
Q9GZT8-2;Q9GZT8;Q9GZT8-3	1	0.18321	NaN	NaN	NaN	NaN	0.078566	NaN	0.11742	NaN	NaN	NaN	NaN	NaN	0.50906	NaN	NaN	NaN	0.11533	0.079224	NaN	NaN	0.15152	NaN	0.12941	0.12296	0.16733	0.3333	0.30064	NaN	0.42662	NaN	NaN	NaN	NaN	NaN	NaN	NaN	NaN	NaN	0.98291	NaN	0.85733	NaN	1.7698	3.4887	6.5182	10.99	11.914
Q9GZT9-2;Q9GZT9;Q9GZT9-3	1	NaN	NaN	NaN	NaN	NaN	NaN	NaN	NaN	NaN	NaN	NaN	NaN	NaN	NaN	NaN	NaN	NaN	NaN	NaN	NaN	NaN	NaN	NaN	NaN	NaN	NaN	NaN	NaN	NaN	NaN	NaN	NaN	NaN	NaN	NaN	NaN	NaN	NaN	NaN	NaN	NaN	NaN	NaN	NaN	NaN	NaN	NaN	5.3789
Q9GZU8	1	NaN	NaN	NaN	NaN	NaN	NaN	NaN	NaN	NaN	NaN	NaN	NaN	NaN	NaN	NaN	NaN	NaN	NaN	NaN	NaN	NaN	NaN	NaN	NaN	NaN	NaN	NaN	NaN	NaN	NaN	NaN	NaN	NaN	NaN	1.9475	2.4875	3.9001	6.5243	6.4658	6.1955	6.0316	NaN	1.8025	3.3188	1.186	NaN	3.2161	NaN
Q9GZZ1;Q9GZZ1-2	1	NaN	NaN	NaN	NaN	NaN	NaN	NaN	NaN	NaN	NaN	NaN	NaN	NaN	NaN	NaN	NaN	NaN	NaN	NaN	NaN	NaN	NaN	NaN	NaN	NaN	NaN	NaN	NaN	NaN	NaN	NaN	NaN	NaN	NaN	NaN	NaN	NaN	NaN	NaN	NaN	NaN	NaN	NaN	NaN	NaN	11.804	1.5473	NaN
Q9H074;Q9H074-3	1	NaN	NaN	NaN	2.1019	NaN	NaN	1.6356	NaN	NaN	0.92186	NaN	NaN	NaN	NaN	NaN	NaN	NaN	NaN	NaN	NaN	NaN	NaN	NaN	0.59282	NaN	NaN	NaN	NaN	NaN	NaN	NaN	NaN	NaN	NaN	NaN	NaN	NaN	1.1698	1.2045	NaN	NaN	NaN	NaN	NaN	NaN	10.407	11.406	8.8966
Q9H0A0-2;Q9H0A0	1	NaN	NaN	NaN	NaN	NaN	NaN	NaN	NaN	NaN	NaN	NaN	NaN	NaN	NaN	NaN	NaN	NaN	NaN	NaN	NaN	NaN	NaN	NaN	NaN	NaN	NaN	NaN	NaN	NaN	NaN	NaN	NaN	NaN	NaN	NaN	NaN	NaN	NaN	NaN	NaN	NaN	NaN	NaN	NaN	NaN	NaN	NaN	NaN
Q9H0B6;Q9H0B6-2	1	NaN	NaN	NaN	NaN	NaN	NaN	NaN	NaN	NaN	NaN	NaN	NaN	NaN	NaN	NaN	NaN	NaN	NaN	NaN	NaN	2.3142	4.9915	3.4379	3.3006	4.4482	NaN	NaN	NaN	NaN	NaN	NaN	NaN	NaN	NaN	NaN	NaN	NaN	NaN	2.3544	NaN	NaN	NaN	NaN	NaN	NaN	NaN	NaN	NaN
Q9H0L4	1	NaN	NaN	NaN	NaN	NaN	NaN	NaN	NaN	NaN	NaN	NaN	NaN	NaN	NaN	NaN	NaN	NaN	NaN	NaN	NaN	NaN	NaN	NaN	NaN	NaN	NaN	NaN	NaN	NaN	NaN	NaN	NaN	NaN	NaN	NaN	NaN	NaN	NaN	NaN	NaN	NaN	NaN	NaN	NaN	NaN	NaN	NaN	NaN
Q9H0R6;Q9H0R6-2	1	NaN	NaN	NaN	NaN	NaN	NaN	NaN	NaN	NaN	NaN	NaN	NaN	NaN	NaN	NaN	NaN	NaN	NaN	NaN	NaN	NaN	NaN	NaN	NaN	NaN	NaN	NaN	NaN	NaN	NaN	NaN	NaN	NaN	NaN	NaN	NaN	NaN	NaN	NaN	NaN	NaN	NaN	2.9203	10.437	NaN	2.0455	NaN	NaN
Q9H0S4-2;Q9H0S4	1	NaN	NaN	NaN	1.5365	NaN	2.7505	2.5197	NaN	NaN	NaN	NaN	NaN	NaN	NaN	NaN	NaN	NaN	NaN	NaN	NaN	NaN	NaN	NaN	NaN	NaN	NaN	NaN	NaN	NaN	NaN	NaN	NaN	NaN	NaN	NaN	NaN	NaN	NaN	NaN	NaN	NaN	NaN	NaN	NaN	NaN	NaN	NaN	NaN
Q9H116	1	NaN	NaN	NaN	NaN	NaN	NaN	NaN	NaN	NaN	NaN	NaN	NaN	NaN	NaN	NaN	NaN	NaN	NaN	NaN	NaN	NaN	NaN	NaN	NaN	NaN	NaN	NaN	NaN	NaN	NaN	NaN	NaN	NaN	NaN	NaN	NaN	NaN	NaN	NaN	NaN	NaN	NaN	NaN	NaN	NaN	NaN	NaN	NaN
Q9H1A4	1	NaN	NaN	NaN	NaN	NaN	NaN	NaN	NaN	NaN	NaN	NaN	NaN	NaN	NaN	NaN	NaN	NaN	NaN	NaN	NaN	NaN	NaN	NaN	NaN	NaN	NaN	NaN	NaN	NaN	NaN	NaN	NaN	NaN	NaN	NaN	NaN	NaN	NaN	NaN	NaN	NaN	NaN	NaN	NaN	NaN	NaN	NaN	NaN
Q9H1B7	1	0.15555	0.15799	NaN	NaN	NaN	NaN	NaN	0.68942	NaN	NaN	NaN	0.98067	1.1615	1.4731	1.9034	2.4908	3.0566	2.5863	3.2004	2.7159	2.6088	2.1853	NaN	2.2475	2.2958	2.2172	NaN	1.737	1.4123	NaN	NaN	2.246	1.7658	1.3331	1.6693	1.4268	1.911	2.4168	2.1212	2.8378	3.448	NaN	4.1984	2.7375	2.3588	1.8982	1.7395	1.5093
Q9H1E3;Q9H1E3-2	1	NaN	NaN	NaN	NaN	NaN	NaN	NaN	NaN	NaN	NaN	NaN	NaN	NaN	NaN	NaN	NaN	NaN	NaN	NaN	NaN	NaN	NaN	NaN	NaN	NaN	NaN	NaN	NaN	NaN	NaN	NaN	NaN	NaN	NaN	NaN	NaN	NaN	NaN	NaN	NaN	NaN	NaN	NaN	NaN	NaN	NaN	NaN	NaN
Q9H1Y0	1	NaN	NaN	NaN	NaN	NaN	NaN	NaN	NaN	NaN	NaN	NaN	NaN	NaN	NaN	NaN	NaN	NaN	NaN	NaN	NaN	NaN	4.1271	4.9461	5.6869	6.1086	NaN	NaN	NaN	NaN	NaN	NaN	NaN	NaN	NaN	NaN	NaN	NaN	NaN	NaN	NaN	NaN	NaN	NaN	NaN	NaN	NaN	NaN	NaN
Q9H2C0	1	NaN	NaN	NaN	NaN	NaN	NaN	NaN	NaN	NaN	NaN	NaN	NaN	NaN	NaN	NaN	NaN	NaN	NaN	NaN	NaN	NaN	NaN	NaN	NaN	NaN	NaN	NaN	NaN	NaN	NaN	NaN	NaN	NaN	NaN	NaN	NaN	NaN	NaN	NaN	NaN	NaN	NaN	NaN	NaN	NaN	NaN	NaN	NaN
Q9H2J4	1	NaN	NaN	NaN	NaN	NaN	NaN	NaN	NaN	NaN	NaN	NaN	NaN	NaN	NaN	NaN	NaN	NaN	NaN	NaN	NaN	NaN	NaN	4.3986	NaN	NaN	NaN	NaN	NaN	NaN	NaN	NaN	NaN	NaN	NaN	NaN	NaN	NaN	NaN	NaN	NaN	NaN	NaN	NaN	NaN	NaN	NaN	NaN	NaN
Q9H2P0	1	NaN	NaN	NaN	1.9424	2.171	2.7936	NaN	NaN	NaN	NaN	NaN	NaN	NaN	NaN	NaN	NaN	NaN	NaN	NaN	NaN	NaN	NaN	NaN	NaN	NaN	NaN	NaN	NaN	NaN	NaN	NaN	NaN	NaN	NaN	NaN	NaN	NaN	NaN	NaN	NaN	NaN	NaN	NaN	NaN	NaN	NaN	NaN	NaN
Q9H2U1-2;Q9H2U1;Q9H2U1-3	1	NaN	NaN	NaN	3.1974	3.3687	3.3533	2.6985	2.5779	2.3118	2.9476	2.3288	4.0138	NaN	1.7309	NaN	NaN	NaN	NaN	NaN	NaN	NaN	NaN	NaN	NaN	NaN	NaN	NaN	NaN	NaN	NaN	NaN	NaN	NaN	NaN	NaN	NaN	NaN	NaN	NaN	NaN	NaN	NaN	NaN	NaN	NaN	NaN	NaN	NaN
Q9H307-2;Q9H307	1	NaN	NaN	NaN	NaN	NaN	NaN	NaN	NaN	NaN	NaN	NaN	NaN	NaN	NaN	NaN	NaN	NaN	NaN	NaN	NaN	NaN	NaN	NaN	NaN	NaN	NaN	NaN	NaN	NaN	NaN	NaN	NaN	NaN	NaN	NaN	NaN	NaN	NaN	NaN	NaN	NaN	NaN	NaN	NaN	NaN	NaN	NaN	NaN
Q9H3K6;Q9H3K6-2	1	0.11826	0.20817	NaN	NaN	2.2681	NaN	NaN	NaN	NaN	NaN	NaN	NaN	NaN	NaN	NaN	NaN	NaN	0.75443	0.91697	0.84941	1.0251	NaN	NaN	NaN	1.147	1.1911	1.0902	1.4343	1.4767	1.4994	1.5393	1.8356	NaN	1.4372	NaN	1.5046	1.2902	1.711	NaN	1.2513	1.6208	NaN	1.6655	NaN	NaN	2.1132	NaN	2.3397
Q9H3N8-2;Q9H3N8	1	NaN	NaN	NaN	NaN	NaN	NaN	NaN	NaN	NaN	NaN	NaN	NaN	NaN	NaN	NaN	NaN	NaN	NaN	NaN	NaN	NaN	NaN	NaN	NaN	NaN	NaN	NaN	NaN	NaN	NaN	NaN	NaN	NaN	NaN	NaN	NaN	NaN	NaN	NaN	NaN	NaN	NaN	NaN	NaN	NaN	NaN	NaN	NaN
Q9H3P2	1	NaN	NaN	NaN	NaN	NaN	NaN	NaN	NaN	NaN	NaN	NaN	NaN	NaN	NaN	NaN	NaN	NaN	NaN	NaN	NaN	NaN	NaN	NaN	NaN	NaN	NaN	NaN	NaN	NaN	NaN	NaN	NaN	NaN	NaN	NaN	NaN	NaN	NaN	NaN	NaN	NaN	NaN	NaN	NaN	NaN	NaN	NaN	NaN
Q9H3P7	1	NaN	0.39932	1.6427	3.3887	NaN	NaN	NaN	0.93997	NaN	NaN	NaN	NaN	0.7457	0.67773	NaN	NaN	NaN	0.5682	NaN	NaN	NaN	0.56152	NaN	0.63827	0.75196	0.76043	0.66223	0.78201	NaN	NaN	0.91902	NaN	NaN	NaN	1.493	1.5423	1.3562	1.5121	NaN	1.6149	1.723	NaN	3.1657	4.085	NaN	NaN	NaN	4.4119
Q9H3Q1-2;Q9H3Q1	1	NaN	NaN	NaN	NaN	NaN	NaN	NaN	NaN	NaN	NaN	NaN	NaN	NaN	NaN	NaN	NaN	NaN	NaN	NaN	NaN	NaN	NaN	NaN	NaN	NaN	NaN	NaN	NaN	NaN	NaN	NaN	NaN	NaN	NaN	NaN	NaN	NaN	NaN	NaN	NaN	NaN	NaN	NaN	NaN	NaN	NaN	NaN	1.9108
Q9H4L5-6;Q9H4L5-5;Q9H4L5-2;Q9H4L5;Q9H4L5-8;Q9H4L5-7;Q9H4L5-4;Q9H4L5-3	1	NaN	NaN	NaN	NaN	NaN	NaN	NaN	NaN	NaN	NaN	NaN	NaN	NaN	NaN	NaN	NaN	NaN	NaN	NaN	NaN	NaN	NaN	NaN	NaN	1.9418	NaN	NaN	NaN	3.44	NaN	NaN	NaN	NaN	NaN	NaN	NaN	NaN	NaN	NaN	NaN	NaN	NaN	NaN	NaN	NaN	NaN	NaN	NaN
Q9H4Z3	1	NaN	NaN	NaN	NaN	NaN	NaN	NaN	NaN	NaN	NaN	NaN	NaN	NaN	NaN	NaN	NaN	NaN	NaN	NaN	NaN	NaN	NaN	NaN	NaN	NaN	NaN	NaN	NaN	NaN	NaN	NaN	NaN	NaN	NaN	NaN	NaN	NaN	NaN	NaN	NaN	NaN	NaN	NaN	NaN	NaN	NaN	NaN	NaN
Q9H568	1	NaN	NaN	NaN	NaN	NaN	NaN	NaN	NaN	NaN	NaN	NaN	NaN	NaN	NaN	NaN	NaN	NaN	NaN	NaN	NaN	NaN	NaN	NaN	NaN	4.2071	1.8383	3.4117	4.0766	4.522	2.9951	NaN	1.809	NaN	NaN	NaN	NaN	NaN	2.5547	2.7849	3.123	NaN	NaN	NaN	NaN	NaN	NaN	NaN	NaN
Q9H6R7-3;Q9H6R7-2;Q9H6R7	1	NaN	NaN	NaN	NaN	NaN	NaN	NaN	NaN	NaN	NaN	NaN	NaN	NaN	NaN	NaN	NaN	NaN	NaN	NaN	NaN	NaN	NaN	NaN	NaN	NaN	NaN	NaN	NaN	NaN	NaN	NaN	NaN	NaN	NaN	NaN	NaN	NaN	NaN	NaN	NaN	NaN	NaN	NaN	NaN	NaN	NaN	NaN	NaN
Q9H6U6-2;Q9H6U6;Q9H6U6-3;Q9H6U6-8;Q9H6U6-7	1	NaN	NaN	NaN	NaN	NaN	NaN	NaN	NaN	NaN	NaN	NaN	NaN	NaN	NaN	NaN	NaN	NaN	NaN	NaN	NaN	NaN	NaN	NaN	NaN	NaN	NaN	NaN	NaN	NaN	NaN	NaN	NaN	NaN	NaN	NaN	NaN	NaN	NaN	NaN	NaN	NaN	NaN	NaN	NaN	NaN	NaN	NaN	NaN
Q9H773	1	0.065766	0.10759	0.035222	0.17276	NaN	NaN	0.089137	0.16014	0.084955	0.13877	0.093404	0.15343	0.05945	0.044012	0.089023	0.093656	0.080327	0.1111	0.1583	0.18545	0.11343	0.12357	0.13292	0.10868	0.17943	0.17518	0.12547	0.14097	0.14669	0.1843	0.18721	0.23072	0.29169	0.29254	0.36028	0.42374	0.49801	0.56743	NaN	0.75529	1.0811	NaN	1.7642	1.7989	2.3455	2.9324	2.7458	3.3452
Q9H792	1	NaN	NaN	NaN	NaN	NaN	NaN	NaN	NaN	NaN	NaN	NaN	NaN	NaN	NaN	NaN	NaN	NaN	NaN	NaN	NaN	NaN	NaN	NaN	NaN	NaN	NaN	NaN	NaN	NaN	NaN	NaN	NaN	NaN	NaN	NaN	NaN	NaN	NaN	NaN	NaN	NaN	NaN	NaN	NaN	NaN	NaN	NaN	NaN
Q9H7E9;Q9H7E9-2	1	NaN	NaN	NaN	NaN	NaN	5.9431	NaN	NaN	NaN	NaN	NaN	NaN	NaN	NaN	NaN	NaN	NaN	NaN	NaN	NaN	NaN	NaN	NaN	NaN	NaN	NaN	NaN	NaN	NaN	NaN	NaN	NaN	NaN	NaN	NaN	NaN	NaN	NaN	NaN	NaN	NaN	NaN	NaN	NaN	NaN	NaN	NaN	NaN
Q9H7P6-2;Q9H7P6	1	NaN	NaN	NaN	NaN	NaN	NaN	NaN	NaN	NaN	NaN	NaN	NaN	NaN	NaN	NaN	NaN	NaN	NaN	NaN	NaN	NaN	NaN	NaN	NaN	NaN	NaN	NaN	NaN	NaN	NaN	NaN	NaN	NaN	NaN	NaN	NaN	NaN	NaN	NaN	NaN	NaN	NaN	NaN	NaN	NaN	NaN	NaN	NaN
Q9H7Z7	1	NaN	NaN	NaN	NaN	NaN	NaN	NaN	NaN	NaN	NaN	NaN	NaN	NaN	NaN	NaN	1.0738	NaN	NaN	NaN	NaN	NaN	1.0144	2.6397	NaN	NaN	NaN	3.2262	2.1744	1.8454	1.5688	2.8485	2.6927	NaN	NaN	1.9065	NaN	NaN	NaN	NaN	NaN	NaN	NaN	NaN	NaN	NaN	NaN	NaN	NaN
Q9H814	1	NaN	NaN	NaN	NaN	NaN	NaN	NaN	NaN	NaN	NaN	NaN	NaN	NaN	NaN	NaN	NaN	NaN	NaN	NaN	NaN	NaN	NaN	NaN	NaN	4.7989	NaN	4.1692	4.3943	5.0002	4.2561	4.3082	NaN	4.7008	4.2426	4.1835	4.2603	3.652	3.8077	NaN	2.9002	2.5612	NaN	NaN	NaN	NaN	NaN	NaN	NaN
Q9H840	1	NaN	NaN	NaN	NaN	NaN	NaN	NaN	NaN	NaN	NaN	NaN	NaN	NaN	NaN	NaN	NaN	NaN	NaN	NaN	NaN	NaN	NaN	NaN	NaN	NaN	NaN	NaN	NaN	NaN	NaN	NaN	NaN	NaN	NaN	NaN	NaN	NaN	NaN	NaN	NaN	NaN	NaN	NaN	NaN	NaN	NaN	NaN	NaN
Q9H8G2;Q9H8G2-2	1	NaN	NaN	NaN	NaN	NaN	NaN	NaN	NaN	NaN	NaN	NaN	NaN	NaN	NaN	NaN	NaN	NaN	NaN	NaN	NaN	NaN	NaN	NaN	NaN	NaN	NaN	NaN	NaN	NaN	NaN	NaN	NaN	NaN	NaN	NaN	NaN	NaN	NaN	NaN	NaN	NaN	NaN	NaN	NaN	NaN	NaN	NaN	NaN
Q9H8H2-4;Q9H8H2-2;Q9H8H2	1	NaN	NaN	NaN	NaN	NaN	NaN	NaN	NaN	NaN	NaN	NaN	NaN	NaN	NaN	NaN	NaN	NaN	NaN	NaN	NaN	NaN	NaN	NaN	NaN	NaN	NaN	NaN	NaN	NaN	NaN	NaN	NaN	NaN	NaN	NaN	NaN	NaN	NaN	NaN	NaN	NaN	NaN	NaN	NaN	NaN	NaN	NaN	NaN
Q9H8Y5	1	NaN	NaN	NaN	NaN	NaN	1.8944	NaN	NaN	NaN	NaN	NaN	NaN	NaN	NaN	NaN	NaN	NaN	NaN	NaN	NaN	NaN	NaN	NaN	NaN	NaN	NaN	NaN	NaN	NaN	NaN	NaN	NaN	NaN	NaN	NaN	NaN	NaN	NaN	NaN	NaN	NaN	NaN	NaN	NaN	NaN	NaN	NaN	NaN
Q9H8Y8-2;Q9H8Y8;Q9H8Y8-3	1	NaN	NaN	NaN	NaN	NaN	NaN	NaN	NaN	NaN	NaN	NaN	NaN	NaN	NaN	NaN	NaN	NaN	NaN	NaN	NaN	NaN	NaN	NaN	NaN	NaN	NaN	NaN	NaN	NaN	NaN	NaN	NaN	NaN	NaN	NaN	NaN	NaN	NaN	NaN	NaN	NaN	NaN	NaN	7.7931	9.9233	2.4599	NaN	NaN
Q9H9A5-2;Q9H9A5;Q9H9A5-6;Q9H9A5-5;Q9H9A5-4;Q9H9A5-3	1	NaN	NaN	NaN	NaN	NaN	NaN	NaN	NaN	NaN	NaN	NaN	NaN	NaN	NaN	NaN	NaN	NaN	NaN	NaN	NaN	NaN	NaN	NaN	NaN	NaN	NaN	NaN	NaN	NaN	NaN	NaN	NaN	NaN	NaN	NaN	NaN	NaN	NaN	NaN	NaN	NaN	NaN	NaN	NaN	NaN	NaN	NaN	NaN
Q9H9E3;Q9H9E3-2	1	NaN	NaN	NaN	NaN	NaN	NaN	NaN	NaN	NaN	NaN	NaN	NaN	NaN	6.1263	2.4515	NaN	NaN	NaN	NaN	NaN	NaN	NaN	NaN	NaN	NaN	NaN	NaN	NaN	NaN	NaN	NaN	NaN	NaN	NaN	NaN	NaN	NaN	NaN	NaN	NaN	NaN	NaN	NaN	NaN	NaN	NaN	NaN	NaN
Q9H9F9	1	NaN	NaN	NaN	NaN	NaN	NaN	NaN	NaN	NaN	NaN	NaN	NaN	NaN	NaN	NaN	NaN	NaN	NaN	NaN	NaN	NaN	NaN	NaN	NaN	NaN	NaN	NaN	NaN	NaN	NaN	NaN	NaN	NaN	NaN	NaN	NaN	NaN	NaN	NaN	NaN	NaN	NaN	NaN	NaN	NaN	NaN	NaN	NaN
Q9H9Q2;Q9H9Q2-2;Q9H9Q2-3	1	NaN	NaN	NaN	NaN	NaN	NaN	NaN	NaN	NaN	NaN	NaN	NaN	NaN	NaN	NaN	NaN	NaN	NaN	NaN	NaN	NaN	NaN	NaN	2.3399	3.1111	3.2232	NaN	5.65	5.917	5.2346	9.2661	7.3216	9.1866	4.1483	3.4687	NaN	NaN	NaN	NaN	NaN	NaN	NaN	NaN	NaN	NaN	NaN	NaN	NaN
Q9H9Q4;Q9H9Q4-2	1	NaN	NaN	NaN	NaN	NaN	NaN	NaN	NaN	NaN	NaN	NaN	NaN	NaN	NaN	NaN	NaN	NaN	NaN	NaN	NaN	NaN	NaN	NaN	NaN	NaN	NaN	NaN	NaN	NaN	NaN	NaN	NaN	NaN	NaN	NaN	NaN	NaN	NaN	NaN	NaN	NaN	NaN	NaN	NaN	NaN	NaN	NaN	NaN
Q9H9T3-2;Q9H9T3;Q9H9T3-4;Q9H9T3-5	1	NaN	NaN	NaN	NaN	NaN	NaN	1.1516	NaN	NaN	NaN	NaN	NaN	NaN	NaN	1.0828	NaN	NaN	NaN	NaN	NaN	NaN	NaN	3.27	3.7124	NaN	NaN	NaN	NaN	2.7463	NaN	NaN	NaN	NaN	NaN	NaN	NaN	NaN	NaN	NaN	NaN	NaN	NaN	NaN	NaN	NaN	NaN	NaN	NaN
Q9H9Y4	1	NaN	NaN	NaN	NaN	NaN	NaN	NaN	NaN	NaN	NaN	NaN	NaN	NaN	NaN	NaN	NaN	NaN	NaN	NaN	NaN	NaN	NaN	NaN	NaN	NaN	NaN	NaN	NaN	NaN	NaN	NaN	NaN	NaN	NaN	NaN	NaN	NaN	NaN	NaN	NaN	NaN	NaN	NaN	NaN	NaN	NaN	NaN	NaN
Q9HAV7	1	NaN	NaN	NaN	NaN	NaN	NaN	NaN	NaN	NaN	NaN	NaN	NaN	NaN	NaN	NaN	NaN	NaN	NaN	NaN	NaN	NaN	NaN	NaN	NaN	NaN	NaN	NaN	NaN	NaN	NaN	NaN	NaN	NaN	NaN	NaN	NaN	NaN	NaN	NaN	NaN	NaN	NaN	NaN	1.083	2.2635	5.1557	7.7418	9.9301
Q9HB71;Q9HB71-3	1	0.26438	0.1519	0.65633	1.4836	NaN	0.62138	NaN	0.58372	0.51923	NaN	0.54019	NaN	NaN	NaN	0.48923	NaN	NaN	0.48031	NaN	NaN	1.0051	0.57465	0.69542	0.64458	0.71592	0.68655	NaN	NaN	NaN	NaN	NaN	NaN	NaN	1.1835	NaN	NaN	NaN	NaN	NaN	NaN	NaN	NaN	NaN	1.3353	1.539	NaN	2.1753	2.665
Q9HC35;Q9HC35-2	1	NaN	0.10838	0.63953	4.0587	9.0144	11.44	5.225	3.8452	3.6469	3.0596	2.3931	3.24	2.4503	2.3364	2.4638	2.2298	2.3935	2.2041	2.1961	3.0277	3.427	2.3946	2.1589	2.6014	2.1414	2.021	1.4716	1.6189	1.2617	1.0632	1.1015	0.94392	0.74697	0.85742	0.55775	0.7963	NaN	NaN	0.44174	0.40462	0.50863	NaN	1.5856	1.9965	2.2295	2.4612	1.7551	0.60237
Q9HC36	1	NaN	NaN	NaN	NaN	NaN	NaN	NaN	NaN	NaN	NaN	NaN	NaN	NaN	NaN	NaN	NaN	NaN	NaN	NaN	NaN	NaN	NaN	NaN	NaN	NaN	NaN	NaN	NaN	NaN	NaN	NaN	NaN	NaN	NaN	NaN	NaN	NaN	NaN	NaN	NaN	NaN	NaN	NaN	NaN	NaN	NaN	NaN	NaN
Q9HC38-2;Q9HC38	1	NaN	NaN	NaN	NaN	NaN	NaN	NaN	NaN	NaN	NaN	NaN	NaN	NaN	NaN	NaN	NaN	NaN	NaN	NaN	NaN	NaN	NaN	NaN	NaN	NaN	NaN	NaN	NaN	NaN	NaN	NaN	NaN	NaN	NaN	NaN	NaN	NaN	NaN	NaN	NaN	NaN	NaN	NaN	NaN	NaN	NaN	NaN	NaN
Q9HC52	1	NaN	NaN	NaN	NaN	NaN	NaN	NaN	NaN	NaN	NaN	NaN	NaN	NaN	NaN	NaN	NaN	NaN	NaN	NaN	NaN	NaN	NaN	NaN	NaN	NaN	NaN	NaN	NaN	NaN	NaN	NaN	NaN	NaN	NaN	NaN	NaN	NaN	NaN	NaN	NaN	NaN	NaN	NaN	NaN	NaN	NaN	NaN	NaN
Q9HCC0;Q9HCC0-2	1	NaN	NaN	NaN	NaN	NaN	NaN	NaN	NaN	NaN	NaN	NaN	NaN	NaN	NaN	NaN	NaN	NaN	NaN	NaN	NaN	NaN	NaN	NaN	NaN	1.7288	5.9527	8.5492	10.582	9.6852	7.1281	3.6626	NaN	1.859	2.4791	4.3744	4.2265	4.1372	2.2706	NaN	NaN	NaN	NaN	NaN	NaN	NaN	NaN	NaN	NaN
Q9HCE1-2;Q9HCE1	1	NaN	NaN	NaN	NaN	NaN	NaN	NaN	NaN	NaN	NaN	NaN	NaN	NaN	NaN	NaN	NaN	NaN	NaN	NaN	NaN	NaN	NaN	NaN	NaN	NaN	NaN	NaN	NaN	NaN	NaN	NaN	NaN	NaN	NaN	NaN	NaN	NaN	NaN	NaN	NaN	NaN	NaN	NaN	NaN	NaN	NaN	NaN	NaN
Q9HCK8;Q9HCK8-2	1	NaN	NaN	NaN	NaN	NaN	NaN	NaN	NaN	NaN	NaN	NaN	NaN	NaN	NaN	NaN	NaN	NaN	1.813	2.6211	NaN	NaN	NaN	NaN	NaN	NaN	NaN	NaN	NaN	NaN	NaN	NaN	NaN	NaN	NaN	NaN	NaN	NaN	NaN	NaN	NaN	NaN	NaN	NaN	NaN	NaN	NaN	NaN	NaN
Q9HCN4;Q9HCN4-3;Q9HCN4-2;Q9HCN4-4;Q9HCN4-5	1	NaN	NaN	NaN	NaN	NaN	NaN	NaN	NaN	NaN	NaN	NaN	NaN	NaN	NaN	NaN	NaN	NaN	NaN	NaN	NaN	NaN	NaN	NaN	NaN	NaN	NaN	NaN	NaN	NaN	NaN	NaN	NaN	NaN	NaN	NaN	NaN	NaN	NaN	NaN	NaN	NaN	NaN	NaN	NaN	NaN	NaN	NaN	NaN
Q9HCU0	1	NaN	NaN	NaN	NaN	NaN	NaN	NaN	NaN	NaN	NaN	NaN	NaN	NaN	NaN	NaN	NaN	NaN	NaN	NaN	NaN	NaN	NaN	NaN	NaN	NaN	NaN	NaN	NaN	NaN	NaN	NaN	NaN	NaN	NaN	NaN	NaN	NaN	NaN	NaN	NaN	NaN	NaN	NaN	NaN	NaN	NaN	NaN	NaN
Q9HD26-2;Q9HD26;Q9HD26-3	1	NaN	NaN	NaN	NaN	NaN	NaN	NaN	NaN	NaN	NaN	NaN	NaN	NaN	NaN	NaN	NaN	NaN	NaN	NaN	NaN	NaN	NaN	NaN	NaN	NaN	NaN	NaN	NaN	NaN	NaN	NaN	NaN	0.83974	NaN	NaN	NaN	NaN	1.6156	1.9008	NaN	NaN	NaN	NaN	NaN	2.5744	3.0456	3.7412	4.5016
Q9HDC9-2;Q9HDC9	1	NaN	NaN	NaN	NaN	NaN	NaN	NaN	NaN	NaN	NaN	NaN	NaN	NaN	NaN	NaN	NaN	NaN	NaN	NaN	NaN	NaN	NaN	NaN	NaN	NaN	NaN	NaN	NaN	NaN	NaN	NaN	NaN	NaN	NaN	NaN	NaN	NaN	NaN	NaN	NaN	NaN	NaN	NaN	NaN	NaN	NaN	NaN	NaN
Q9NP50-2;Q9NP50	1	NaN	NaN	NaN	NaN	NaN	NaN	NaN	NaN	NaN	NaN	NaN	NaN	NaN	NaN	NaN	NaN	NaN	NaN	NaN	NaN	NaN	NaN	NaN	NaN	NaN	NaN	NaN	NaN	NaN	NaN	NaN	NaN	NaN	NaN	NaN	NaN	NaN	NaN	NaN	NaN	NaN	NaN	NaN	NaN	NaN	NaN	NaN	NaN
Q9NP64-2;Q9NP64-3;Q9NP64	1	NaN	NaN	NaN	NaN	NaN	NaN	NaN	NaN	NaN	NaN	NaN	NaN	NaN	NaN	NaN	NaN	NaN	NaN	NaN	NaN	NaN	NaN	NaN	NaN	NaN	NaN	NaN	NaN	NaN	NaN	NaN	NaN	NaN	NaN	NaN	NaN	NaN	NaN	NaN	NaN	NaN	NaN	NaN	NaN	NaN	NaN	NaN	NaN
Q9NP66	1	NaN	NaN	NaN	NaN	NaN	NaN	NaN	NaN	NaN	NaN	NaN	NaN	NaN	NaN	NaN	NaN	NaN	NaN	NaN	NaN	NaN	NaN	NaN	NaN	NaN	NaN	NaN	NaN	NaN	NaN	NaN	NaN	NaN	NaN	NaN	NaN	NaN	NaN	NaN	NaN	NaN	NaN	NaN	NaN	NaN	NaN	NaN	NaN
Q9NP97;Q8TF09	1	NaN	NaN	NaN	NaN	NaN	NaN	0.26742	NaN	2.1026	5.2351	15.864	8.8321	3.3679	NaN	NaN	NaN	NaN	0.48679	NaN	NaN	NaN	NaN	NaN	NaN	0.52014	NaN	NaN	NaN	2.1296	3.149	NaN	2.6776	1.865	1.0058	0.9355	NaN	NaN	NaN	NaN	NaN	NaN	NaN	NaN	NaN	NaN	NaN	0.93437	NaN
Q9NPA8-2;Q9NPA8	1	NaN	NaN	NaN	NaN	NaN	NaN	NaN	NaN	NaN	NaN	NaN	NaN	NaN	NaN	NaN	NaN	NaN	NaN	NaN	NaN	NaN	NaN	NaN	NaN	NaN	NaN	NaN	NaN	NaN	NaN	NaN	NaN	NaN	NaN	NaN	NaN	NaN	NaN	NaN	NaN	NaN	NaN	NaN	NaN	NaN	NaN	NaN	NaN
Q9NPD3	1	NaN	NaN	NaN	6.3071	NaN	8.6104	4.7121	NaN	NaN	1.1904	NaN	NaN	NaN	NaN	NaN	NaN	NaN	NaN	NaN	NaN	NaN	0.73138	NaN	NaN	NaN	NaN	NaN	NaN	NaN	NaN	NaN	1.5235	NaN	NaN	1.8691	2.1657	NaN	2.8945	NaN	NaN	3.3838	NaN	NaN	NaN	1.8772	NaN	NaN	NaN
Q9NPF4	1	NaN	NaN	NaN	NaN	NaN	NaN	NaN	NaN	NaN	NaN	NaN	NaN	NaN	NaN	NaN	NaN	NaN	NaN	NaN	NaN	NaN	NaN	NaN	NaN	NaN	NaN	NaN	NaN	NaN	NaN	NaN	NaN	NaN	NaN	NaN	NaN	NaN	NaN	NaN	NaN	NaN	NaN	NaN	1.7954	1.9162	3.2189	NaN	NaN
Q9NPH2-2;Q9NPH2-3;Q9NPH2	1	NaN	0.074447	NaN	NaN	NaN	0.057842	0.10484	0.12371	0.096397	0.067327	0.25092	0.13508	0.07062	0.084956	0.064707	0.052222	0.066585	0.059729	0.12281	0.10796	NaN	0.14884	NaN	0.13161	NaN	NaN	0.16547	0.19306	0.20652	NaN	0.71206	0.23769	0.27578	0.50203	0.36422	0.37109	0.45527	0.6958	1.4825	2.993	5.3666	3.9525	4.7967	3.1077	1.5933	0.85684	0.49567	NaN
Q9NPJ6	1	NaN	NaN	NaN	NaN	NaN	NaN	NaN	NaN	NaN	NaN	NaN	NaN	NaN	NaN	NaN	NaN	NaN	NaN	NaN	NaN	NaN	NaN	NaN	NaN	NaN	NaN	NaN	NaN	NaN	NaN	NaN	NaN	NaN	NaN	NaN	NaN	NaN	NaN	NaN	NaN	NaN	NaN	NaN	NaN	NaN	NaN	NaN	1.797
Q9NQ48-2;Q9NQ48;Q9NQ48-3	1	NaN	NaN	NaN	NaN	NaN	NaN	NaN	NaN	NaN	NaN	NaN	NaN	NaN	NaN	NaN	NaN	NaN	NaN	NaN	NaN	NaN	NaN	NaN	NaN	NaN	NaN	NaN	NaN	NaN	NaN	NaN	NaN	NaN	NaN	NaN	NaN	NaN	NaN	NaN	NaN	NaN	NaN	3.2787	9.7303	11.509	7.9587	4.4033	NaN
Q9NQ66;Q9NQ66-2	1	NaN	NaN	NaN	NaN	NaN	NaN	NaN	NaN	NaN	NaN	NaN	NaN	NaN	NaN	NaN	NaN	NaN	NaN	NaN	NaN	NaN	NaN	NaN	NaN	NaN	NaN	NaN	NaN	NaN	NaN	NaN	NaN	NaN	NaN	NaN	NaN	NaN	NaN	NaN	NaN	NaN	NaN	3.8252	4.1862	NaN	NaN	NaN	NaN
Q9NQP4	1	NaN	0.070573	NaN	NaN	NaN	NaN	NaN	NaN	0.18352	NaN	NaN	NaN	NaN	NaN	NaN	NaN	NaN	NaN	NaN	0.30202	0.38905	0.42546	0.48189	0.44682	NaN	NaN	0.41028	NaN	NaN	0.61204	NaN	NaN	NaN	NaN	NaN	NaN	NaN	1.2491	1.2154	1.4035	1.8629	NaN	4.1453	2.7213	NaN	2.8264	4.1591	8.4906
Q9NQS1	1	NaN	NaN	NaN	NaN	NaN	NaN	NaN	NaN	NaN	NaN	NaN	NaN	NaN	NaN	NaN	NaN	NaN	NaN	NaN	NaN	NaN	NaN	NaN	NaN	NaN	NaN	NaN	NaN	NaN	NaN	NaN	NaN	NaN	NaN	NaN	NaN	NaN	NaN	NaN	NaN	NaN	NaN	NaN	NaN	NaN	NaN	NaN	NaN
Q9NQT4	1	NaN	NaN	NaN	NaN	NaN	6.6619	2.884	NaN	NaN	NaN	NaN	NaN	NaN	NaN	NaN	NaN	NaN	NaN	NaN	NaN	NaN	NaN	NaN	NaN	NaN	NaN	NaN	NaN	NaN	NaN	NaN	NaN	NaN	NaN	NaN	NaN	NaN	NaN	NaN	NaN	NaN	NaN	NaN	NaN	NaN	NaN	NaN	NaN
Q9NQT5;Q9NQT5-2	1	NaN	NaN	NaN	5.7337	14.569	3.9791	NaN	NaN	NaN	NaN	NaN	NaN	NaN	NaN	NaN	NaN	NaN	NaN	NaN	NaN	NaN	NaN	NaN	NaN	NaN	NaN	NaN	NaN	NaN	NaN	NaN	NaN	NaN	NaN	NaN	NaN	NaN	NaN	NaN	NaN	NaN	NaN	NaN	NaN	NaN	NaN	NaN	NaN
Q9NQT8	1	NaN	NaN	NaN	NaN	NaN	NaN	NaN	NaN	NaN	NaN	NaN	NaN	NaN	NaN	NaN	NaN	NaN	NaN	NaN	NaN	NaN	NaN	NaN	NaN	NaN	NaN	NaN	NaN	NaN	NaN	NaN	NaN	NaN	NaN	2.9668	NaN	NaN	NaN	NaN	NaN	NaN	NaN	NaN	NaN	NaN	NaN	NaN	NaN
Q9NQX3;Q9NQX3-2	1	0.14097	0.21398	0.46287	NaN	NaN	0.60975	NaN	NaN	1.3405	1.4897	2.4585	3.2147	3.9684	3.8704	3.03	3.2433	3.7241	3.0094	3.3339	4.2369	4.8711	3.3773	2.6552	2.3194	2.1767	1.4728	1.2408	NaN	NaN	1.5164	1.5623	1.5694	1.2674	NaN	1.5677	NaN	0.89936	0.89818	NaN	0.6544	NaN	NaN	NaN	0.85174	0.30859	NaN	NaN	NaN
Q9NR09	1	NaN	NaN	NaN	NaN	NaN	NaN	NaN	NaN	NaN	NaN	NaN	NaN	NaN	NaN	NaN	3.0502	4.6251	3.3279	2.589	NaN	NaN	NaN	NaN	NaN	NaN	NaN	NaN	NaN	NaN	NaN	NaN	NaN	NaN	NaN	NaN	NaN	NaN	NaN	NaN	NaN	NaN	NaN	NaN	NaN	NaN	NaN	NaN	NaN
Q9NR28;Q9NR28-2;Q9NR28-3	1	NaN	NaN	NaN	NaN	NaN	NaN	NaN	NaN	NaN	NaN	NaN	NaN	NaN	NaN	NaN	NaN	NaN	0.60475	1.0983	NaN	NaN	NaN	NaN	NaN	NaN	NaN	NaN	NaN	NaN	NaN	NaN	NaN	NaN	NaN	NaN	NaN	NaN	1.7331	2.9984	NaN	NaN	NaN	NaN	NaN	NaN	NaN	NaN	NaN
Q9NR30-2;Q9NR30	1	NaN	NaN	NaN	2.3021	14.806	5.6261	3.1498	NaN	NaN	NaN	NaN	NaN	NaN	NaN	NaN	NaN	NaN	NaN	NaN	NaN	NaN	NaN	NaN	NaN	NaN	NaN	NaN	NaN	NaN	NaN	NaN	NaN	NaN	NaN	NaN	NaN	NaN	NaN	NaN	NaN	NaN	NaN	NaN	NaN	NaN	NaN	NaN	NaN
Q9NR33	1	NaN	NaN	NaN	NaN	NaN	NaN	NaN	NaN	NaN	NaN	NaN	NaN	NaN	NaN	NaN	NaN	NaN	NaN	NaN	NaN	NaN	NaN	NaN	NaN	NaN	NaN	NaN	NaN	NaN	NaN	NaN	NaN	NaN	NaN	2.3718	NaN	NaN	NaN	NaN	NaN	NaN	NaN	NaN	NaN	NaN	NaN	NaN	NaN
Q9NR50-3;Q9NR50-2;Q9NR50	1	0.1655	0.24687	NaN	3.9028	9.6907	9.818	4.4225	3.4596	3.027	3.2392	4.428	4.6501	2.3976	2.1282	NaN	NaN	1.1973	1.1589	1.5205	NaN	1.6526	1.0538	1.2291	NaN	NaN	1.0428	NaN	NaN	1.2047	1.1473	NaN	NaN	NaN	NaN	NaN	NaN	NaN	NaN	NaN	NaN	NaN	NaN	NaN	NaN	NaN	NaN	NaN	NaN
Q9NRF9	1	NaN	NaN	NaN	NaN	NaN	NaN	NaN	NaN	NaN	NaN	NaN	NaN	NaN	NaN	NaN	NaN	NaN	NaN	NaN	NaN	NaN	NaN	NaN	NaN	NaN	NaN	NaN	NaN	NaN	NaN	NaN	NaN	NaN	NaN	NaN	NaN	NaN	NaN	NaN	NaN	NaN	NaN	NaN	NaN	NaN	NaN	NaN	NaN
Q9NRY5	1	NaN	NaN	NaN	NaN	NaN	NaN	NaN	NaN	NaN	NaN	NaN	NaN	NaN	NaN	NaN	NaN	NaN	NaN	NaN	NaN	NaN	NaN	NaN	NaN	NaN	NaN	NaN	NaN	NaN	NaN	NaN	NaN	NaN	NaN	NaN	NaN	NaN	NaN	NaN	NaN	NaN	NaN	NaN	NaN	NaN	NaN	7.0005	14.901
Q9NS87-4;Q9NS87-2;Q9NS87	1	NaN	NaN	NaN	NaN	NaN	NaN	NaN	NaN	NaN	NaN	NaN	NaN	NaN	NaN	NaN	NaN	NaN	NaN	NaN	NaN	NaN	NaN	NaN	NaN	4.7837	5.988	4.1596	2.7029	NaN	NaN	NaN	NaN	NaN	NaN	NaN	NaN	NaN	NaN	NaN	NaN	NaN	NaN	NaN	NaN	NaN	NaN	NaN	NaN
Q9NSK0;Q9NSK0-3;Q9NSK0-5;Q9NSK0-4	1	NaN	NaN	NaN	NaN	NaN	NaN	NaN	NaN	NaN	NaN	NaN	NaN	NaN	NaN	NaN	NaN	NaN	NaN	NaN	3.877	9.0619	8.2779	8.2908	2.6822	1.5123	NaN	NaN	NaN	NaN	NaN	NaN	NaN	NaN	NaN	NaN	NaN	NaN	NaN	NaN	NaN	NaN	NaN	NaN	NaN	NaN	NaN	NaN	NaN
Q9NT62-2;Q9NT62	1	NaN	NaN	NaN	NaN	NaN	NaN	NaN	NaN	NaN	NaN	NaN	NaN	NaN	NaN	NaN	NaN	NaN	NaN	NaN	NaN	NaN	NaN	NaN	NaN	NaN	NaN	NaN	NaN	NaN	NaN	NaN	NaN	NaN	NaN	NaN	NaN	NaN	NaN	NaN	NaN	NaN	NaN	NaN	NaN	NaN	NaN	NaN	NaN
Q9NTI5-2;Q9NTI5	1	NaN	NaN	NaN	1.8539	NaN	18.778	3.5017	NaN	NaN	NaN	NaN	NaN	NaN	NaN	NaN	NaN	NaN	NaN	NaN	NaN	NaN	NaN	NaN	NaN	NaN	NaN	NaN	NaN	NaN	NaN	NaN	NaN	NaN	NaN	NaN	NaN	NaN	NaN	NaN	NaN	NaN	NaN	NaN	NaN	NaN	NaN	NaN	NaN
Q9NTJ4-3;Q9NTJ4-2;Q9NTJ4;Q9NTJ4-4	1	NaN	NaN	NaN	NaN	NaN	NaN	NaN	NaN	NaN	NaN	NaN	NaN	NaN	NaN	NaN	NaN	NaN	NaN	NaN	NaN	NaN	NaN	NaN	NaN	NaN	NaN	NaN	NaN	NaN	NaN	NaN	NaN	NaN	NaN	NaN	NaN	NaN	3.1549	4.815	5.975	5.5557	NaN	NaN	NaN	NaN	NaN	NaN	NaN
Q9NTM9	1	NaN	NaN	NaN	NaN	NaN	NaN	NaN	NaN	NaN	NaN	NaN	NaN	NaN	NaN	NaN	NaN	NaN	NaN	NaN	NaN	NaN	NaN	NaN	NaN	NaN	NaN	NaN	NaN	NaN	NaN	NaN	NaN	NaN	NaN	1.7086	NaN	NaN	4.8629	5.0888	7.0586	12.543	5.3391	NaN	NaN	NaN	NaN	NaN	NaN
Q9NU22	1	NaN	NaN	NaN	2.0673	1.2942	NaN	NaN	NaN	NaN	NaN	NaN	NaN	NaN	1.945	NaN	NaN	NaN	NaN	NaN	NaN	NaN	NaN	NaN	NaN	NaN	NaN	NaN	NaN	NaN	NaN	NaN	NaN	NaN	NaN	NaN	NaN	NaN	NaN	NaN	NaN	NaN	NaN	NaN	NaN	NaN	NaN	NaN	NaN
Q9NUJ1-3;Q9NUJ1;Q9NUJ1-2	1	NaN	NaN	NaN	NaN	NaN	NaN	NaN	NaN	NaN	NaN	NaN	3.9275	7.2259	6.2538	NaN	NaN	NaN	NaN	NaN	NaN	NaN	NaN	NaN	NaN	NaN	NaN	NaN	NaN	NaN	NaN	NaN	NaN	NaN	NaN	NaN	NaN	NaN	NaN	NaN	NaN	NaN	NaN	NaN	NaN	NaN	NaN	NaN	NaN
Q9NUL7	1	NaN	NaN	NaN	NaN	NaN	NaN	NaN	NaN	2.2384	NaN	NaN	NaN	NaN	1.3818	NaN	NaN	NaN	NaN	NaN	NaN	NaN	NaN	NaN	NaN	NaN	NaN	NaN	NaN	NaN	NaN	NaN	NaN	NaN	NaN	NaN	NaN	NaN	NaN	NaN	NaN	NaN	NaN	NaN	NaN	NaN	NaN	NaN	NaN
Q9NUQ8-2;Q9NUQ8	1	NaN	NaN	NaN	NaN	NaN	NaN	NaN	NaN	NaN	NaN	NaN	NaN	NaN	NaN	NaN	NaN	NaN	NaN	NaN	NaN	NaN	NaN	NaN	NaN	NaN	NaN	NaN	NaN	NaN	NaN	NaN	NaN	NaN	NaN	NaN	NaN	NaN	NaN	NaN	NaN	NaN	NaN	NaN	NaN	NaN	NaN	NaN	NaN
Q9NUU7	1	NaN	NaN	NaN	NaN	NaN	NaN	NaN	NaN	NaN	NaN	NaN	NaN	NaN	NaN	NaN	NaN	NaN	NaN	NaN	NaN	NaN	NaN	NaN	NaN	NaN	NaN	NaN	NaN	NaN	NaN	NaN	NaN	NaN	NaN	NaN	NaN	NaN	NaN	NaN	NaN	NaN	NaN	NaN	NaN	NaN	NaN	NaN	NaN
Q9NVC6	1	NaN	NaN	NaN	NaN	NaN	NaN	NaN	NaN	NaN	NaN	NaN	NaN	NaN	NaN	NaN	NaN	NaN	NaN	NaN	NaN	NaN	NaN	NaN	NaN	NaN	NaN	NaN	NaN	NaN	NaN	NaN	NaN	NaN	NaN	NaN	NaN	NaN	NaN	NaN	NaN	NaN	NaN	NaN	NaN	NaN	NaN	NaN	NaN
Q9NVE7	1	NaN	NaN	NaN	NaN	NaN	NaN	NaN	NaN	NaN	NaN	NaN	NaN	NaN	0.62742	0.28712	NaN	NaN	NaN	NaN	NaN	NaN	NaN	NaN	NaN	NaN	NaN	NaN	NaN	NaN	NaN	NaN	NaN	NaN	NaN	NaN	NaN	NaN	NaN	NaN	NaN	NaN	NaN	NaN	NaN	1.8087	9.2896	10.101	11.481
Q9NVI1-2;Q9NVI1-1;Q9NVI1	1	NaN	NaN	NaN	NaN	NaN	NaN	NaN	NaN	NaN	NaN	NaN	NaN	NaN	NaN	NaN	NaN	NaN	NaN	NaN	NaN	NaN	NaN	NaN	NaN	NaN	NaN	NaN	NaN	NaN	NaN	NaN	NaN	NaN	NaN	NaN	NaN	NaN	NaN	NaN	NaN	NaN	NaN	NaN	2.5324	NaN	3.3258	NaN	NaN
Q9NVP1	1	NaN	NaN	NaN	NaN	NaN	NaN	NaN	NaN	NaN	NaN	NaN	NaN	NaN	NaN	NaN	NaN	NaN	NaN	NaN	NaN	NaN	NaN	NaN	NaN	NaN	NaN	NaN	NaN	NaN	NaN	NaN	NaN	NaN	NaN	NaN	NaN	NaN	NaN	NaN	NaN	NaN	NaN	NaN	NaN	NaN	NaN	NaN	NaN
Q9NVR5;Q9NVR5-2	1	NaN	NaN	NaN	NaN	NaN	NaN	NaN	NaN	NaN	NaN	NaN	NaN	NaN	NaN	NaN	NaN	NaN	NaN	NaN	NaN	NaN	NaN	NaN	NaN	NaN	NaN	NaN	NaN	NaN	NaN	NaN	NaN	NaN	NaN	NaN	NaN	NaN	NaN	NaN	NaN	NaN	NaN	NaN	NaN	2.2121	NaN	NaN	NaN
Q9NVT9-2;Q9NVT9	1	NaN	NaN	NaN	NaN	NaN	NaN	NaN	NaN	NaN	NaN	NaN	NaN	NaN	NaN	NaN	NaN	NaN	NaN	NaN	NaN	NaN	NaN	NaN	NaN	NaN	NaN	NaN	NaN	NaN	NaN	NaN	NaN	NaN	NaN	NaN	NaN	NaN	NaN	NaN	NaN	NaN	NaN	NaN	NaN	NaN	NaN	NaN	NaN
Q9NWT6	1	NaN	NaN	NaN	NaN	NaN	NaN	NaN	NaN	NaN	NaN	NaN	NaN	NaN	NaN	NaN	NaN	NaN	NaN	NaN	NaN	NaN	NaN	NaN	NaN	NaN	NaN	NaN	NaN	NaN	NaN	NaN	NaN	NaN	NaN	NaN	NaN	NaN	NaN	NaN	NaN	NaN	NaN	NaN	NaN	NaN	NaN	NaN	NaN
Q9NWU2	1	NaN	NaN	NaN	NaN	NaN	NaN	NaN	NaN	NaN	NaN	NaN	NaN	NaN	NaN	NaN	NaN	NaN	NaN	NaN	NaN	NaN	NaN	NaN	NaN	NaN	NaN	NaN	NaN	NaN	NaN	NaN	NaN	NaN	NaN	NaN	NaN	NaN	NaN	NaN	NaN	NaN	NaN	NaN	NaN	NaN	NaN	NaN	NaN
Q9NWV8-3;Q9NWV8	1	NaN	0.11274	NaN	NaN	NaN	NaN	NaN	NaN	NaN	NaN	NaN	NaN	1.6597	1.807	NaN	NaN	3.2752	3.8608	NaN	6.7326	6.4721	NaN	NaN	NaN	NaN	NaN	1.5029	1.5764	NaN	NaN	NaN	NaN	NaN	NaN	3.1139	2.8664	NaN	NaN	NaN	NaN	NaN	NaN	NaN	NaN	NaN	NaN	NaN	NaN
Q9NWW7	1	NaN	NaN	NaN	NaN	NaN	NaN	NaN	NaN	NaN	NaN	NaN	NaN	NaN	NaN	NaN	NaN	NaN	NaN	NaN	NaN	NaN	NaN	NaN	NaN	NaN	NaN	NaN	NaN	NaN	NaN	NaN	NaN	NaN	NaN	NaN	NaN	NaN	NaN	NaN	NaN	NaN	NaN	NaN	NaN	NaN	NaN	NaN	NaN
Q9NWX5-2;Q9NWX5	1	NaN	NaN	NaN	NaN	NaN	NaN	NaN	NaN	NaN	NaN	NaN	NaN	NaN	NaN	NaN	NaN	NaN	NaN	NaN	NaN	NaN	NaN	NaN	NaN	NaN	NaN	NaN	NaN	NaN	NaN	NaN	NaN	NaN	NaN	NaN	NaN	NaN	NaN	NaN	NaN	NaN	NaN	NaN	NaN	NaN	NaN	NaN	NaN
Q9NX24	1	NaN	NaN	NaN	NaN	NaN	5.4863	2.8273	NaN	NaN	NaN	NaN	NaN	NaN	1.1535	NaN	NaN	NaN	NaN	NaN	NaN	NaN	NaN	NaN	NaN	NaN	NaN	NaN	NaN	NaN	NaN	NaN	NaN	NaN	NaN	NaN	NaN	NaN	NaN	NaN	NaN	NaN	NaN	NaN	NaN	NaN	NaN	NaN	NaN
Q9NX38	1	NaN	NaN	NaN	NaN	NaN	NaN	NaN	NaN	NaN	NaN	NaN	NaN	NaN	NaN	NaN	NaN	NaN	NaN	NaN	NaN	NaN	NaN	NaN	NaN	NaN	NaN	NaN	NaN	NaN	NaN	NaN	NaN	NaN	NaN	NaN	NaN	NaN	NaN	NaN	NaN	NaN	NaN	NaN	NaN	NaN	NaN	NaN	NaN
Q9NX55;Q9NX55-3	1	NaN	NaN	NaN	NaN	NaN	NaN	NaN	NaN	NaN	NaN	NaN	NaN	NaN	NaN	NaN	NaN	NaN	NaN	NaN	NaN	NaN	NaN	NaN	NaN	NaN	NaN	NaN	NaN	NaN	NaN	NaN	NaN	NaN	NaN	NaN	NaN	NaN	NaN	NaN	NaN	NaN	NaN	NaN	NaN	NaN	NaN	NaN	NaN
Q9NX70;Q9NX70-2	1	NaN	NaN	NaN	NaN	NaN	NaN	NaN	NaN	NaN	NaN	NaN	NaN	NaN	NaN	NaN	NaN	NaN	NaN	NaN	NaN	NaN	NaN	NaN	NaN	NaN	NaN	NaN	NaN	NaN	NaN	NaN	NaN	NaN	NaN	NaN	NaN	NaN	NaN	NaN	NaN	NaN	NaN	NaN	NaN	NaN	NaN	NaN	NaN
Q9NX74	1	NaN	NaN	NaN	NaN	NaN	NaN	NaN	NaN	NaN	NaN	NaN	NaN	NaN	NaN	NaN	NaN	NaN	NaN	NaN	NaN	NaN	NaN	NaN	NaN	NaN	NaN	NaN	NaN	NaN	NaN	NaN	NaN	NaN	NaN	NaN	NaN	NaN	NaN	NaN	NaN	NaN	NaN	NaN	2.2425	NaN	NaN	NaN	NaN
Q9NXR7;Q9NXR7-4;Q9NXR7-3;Q9NXR7-1	1	NaN	NaN	NaN	NaN	NaN	NaN	NaN	NaN	NaN	NaN	NaN	NaN	NaN	NaN	NaN	NaN	NaN	2.772	4.4741	6.8179	NaN	2.6712	NaN	NaN	NaN	NaN	NaN	NaN	NaN	NaN	NaN	NaN	NaN	NaN	2.1029	NaN	NaN	NaN	NaN	NaN	NaN	NaN	NaN	NaN	NaN	NaN	NaN	NaN
Q9NXV2	1	NaN	NaN	NaN	NaN	NaN	NaN	NaN	NaN	NaN	NaN	NaN	NaN	NaN	NaN	NaN	NaN	NaN	NaN	NaN	NaN	NaN	NaN	NaN	NaN	NaN	NaN	NaN	NaN	NaN	NaN	NaN	NaN	NaN	NaN	NaN	NaN	NaN	1.8199	2.3991	1.7057	3.0043	NaN	NaN	NaN	NaN	3.8596	2.8917	NaN
Q9NXV6	1	NaN	NaN	NaN	NaN	NaN	3.0373	2.5203	NaN	NaN	3.2953	NaN	NaN	NaN	NaN	NaN	NaN	NaN	NaN	NaN	NaN	NaN	NaN	NaN	NaN	NaN	NaN	NaN	NaN	NaN	NaN	NaN	NaN	NaN	NaN	NaN	NaN	NaN	NaN	NaN	NaN	NaN	NaN	NaN	NaN	NaN	NaN	NaN	NaN
Q9NY27;Q9NY27-2;Q9NY27-3	1	NaN	NaN	NaN	NaN	NaN	NaN	NaN	NaN	NaN	2.9456	4.5874	2.9586	1.7776	NaN	NaN	NaN	1.2643	NaN	1.6489	2.6312	3.787	4.8734	5.7568	6.1557	8.2195	5.4438	4.9259	2.5779	2.7623	2.0003	NaN	1.7587	2.2791	2.2526	2.7168	2.1731	NaN	1.2554	NaN	NaN	NaN	NaN	NaN	NaN	NaN	NaN	NaN	NaN
Q9NY61	1	NaN	NaN	NaN	NaN	NaN	NaN	NaN	NaN	NaN	NaN	NaN	NaN	NaN	NaN	NaN	NaN	NaN	NaN	NaN	NaN	NaN	NaN	NaN	NaN	NaN	NaN	NaN	NaN	NaN	NaN	NaN	NaN	NaN	NaN	NaN	NaN	NaN	NaN	NaN	NaN	NaN	NaN	NaN	NaN	NaN	NaN	NaN	NaN
Q9NYB9-2;Q9NYB9-4;Q9NYB9;Q9NYB9-3	1	NaN	NaN	NaN	NaN	NaN	NaN	NaN	NaN	NaN	NaN	NaN	NaN	NaN	NaN	NaN	NaN	NaN	NaN	NaN	NaN	NaN	NaN	NaN	NaN	NaN	NaN	NaN	NaN	3.1123	1.6237	NaN	4.5675	NaN	NaN	NaN	NaN	NaN	NaN	NaN	NaN	NaN	NaN	NaN	NaN	NaN	NaN	NaN	NaN
Q9NYF8-4;Q9NYF8-2;Q9NYF8;Q9NYF8-3	1	NaN	NaN	NaN	NaN	NaN	NaN	NaN	5.9189	NaN	NaN	NaN	NaN	NaN	NaN	NaN	NaN	NaN	NaN	NaN	NaN	NaN	NaN	NaN	NaN	NaN	NaN	NaN	NaN	NaN	NaN	NaN	NaN	NaN	NaN	NaN	NaN	NaN	NaN	NaN	NaN	NaN	NaN	NaN	NaN	NaN	NaN	NaN	NaN
Q9NYV4-2;Q9NYV4;Q9NYV4-3	1	NaN	NaN	NaN	NaN	NaN	NaN	NaN	NaN	NaN	NaN	NaN	NaN	NaN	NaN	NaN	NaN	NaN	NaN	NaN	NaN	NaN	NaN	NaN	NaN	NaN	NaN	NaN	NaN	NaN	NaN	NaN	NaN	NaN	NaN	NaN	NaN	NaN	NaN	NaN	NaN	NaN	NaN	NaN	NaN	NaN	NaN	NaN	NaN
Q9NZ32	1	NaN	NaN	NaN	NaN	NaN	NaN	NaN	NaN	NaN	1.7255	NaN	NaN	2.0519	2.9108	7.946	9.1892	8.0798	1.7292	NaN	NaN	NaN	NaN	NaN	NaN	NaN	NaN	NaN	NaN	NaN	NaN	NaN	NaN	NaN	NaN	NaN	NaN	NaN	NaN	NaN	NaN	NaN	NaN	NaN	NaN	NaN	NaN	NaN	NaN
Q9NZ52-2;Q9NZ52;Q9NZ52-3;Q9NZ52-4	1	NaN	NaN	NaN	NaN	NaN	NaN	NaN	NaN	NaN	NaN	NaN	NaN	NaN	NaN	NaN	NaN	NaN	NaN	NaN	NaN	NaN	NaN	NaN	NaN	NaN	NaN	NaN	NaN	NaN	NaN	NaN	NaN	NaN	NaN	NaN	NaN	NaN	NaN	NaN	NaN	NaN	NaN	2.4272	2.9931	NaN	NaN	NaN	NaN
Q9NZB2;Q9NZB2-6;Q9NZB2-4	1	NaN	NaN	6.3121	10.806	6.8863	2.3707	4.8149	2.2619	5.169	NaN	NaN	NaN	NaN	NaN	NaN	NaN	NaN	NaN	NaN	NaN	NaN	NaN	NaN	NaN	NaN	NaN	NaN	NaN	NaN	NaN	NaN	NaN	NaN	NaN	NaN	NaN	NaN	NaN	NaN	NaN	NaN	NaN	NaN	NaN	NaN	NaN	NaN	NaN
Q9NZI8;Q9NZI8-2	1	0.15797	0.5255	4.2103	10.953	12.81	7.5209	4.7236	3.381	3.1975	3.0675	5.7596	3.6524	2.3434	1.3649	0.77023	0.5209	0.42927	0.2982	0.30544	0.28504	NaN	0.20797	NaN	NaN	NaN	NaN	NaN	NaN	NaN	0.32368	0.37743	0.39905	NaN	0.49001	0.47179	0.34027	NaN	NaN	NaN	0.8479	1.5508	NaN	1.378	1.0949	0.86228	NaN	0.33807	NaN
Q9NZJ6	1	NaN	NaN	NaN	NaN	NaN	NaN	NaN	NaN	NaN	NaN	NaN	NaN	NaN	NaN	NaN	NaN	NaN	NaN	NaN	NaN	NaN	NaN	NaN	NaN	NaN	NaN	NaN	NaN	NaN	NaN	NaN	NaN	NaN	NaN	NaN	NaN	NaN	NaN	NaN	NaN	NaN	NaN	NaN	NaN	NaN	NaN	NaN	NaN
Q9NZL4;Q9NZL4-3;Q9NZL4-2	1	NaN	NaN	0.23195	NaN	NaN	NaN	NaN	NaN	NaN	NaN	NaN	NaN	NaN	NaN	NaN	NaN	NaN	1.3762	NaN	NaN	NaN	NaN	NaN	NaN	NaN	NaN	NaN	NaN	NaN	NaN	NaN	NaN	NaN	NaN	NaN	NaN	NaN	NaN	NaN	0.83597	NaN	NaN	1.3968	1.2452	NaN	NaN	4.1897	5.9069
Q9NZL9;Q9NZL9-2;Q9NZL9-4;Q9NZL9-3	1	NaN	0.14087	NaN	NaN	NaN	NaN	NaN	NaN	0.14529	0.060233	NaN	NaN	NaN	NaN	NaN	0.50151	NaN	0.1149	0.18365	0.069673	NaN	0.1008	NaN	0.12377	NaN	0.13233	0.060531	0.11327	0.072777	0.088147	0.13438	NaN	0.21612	NaN	NaN	NaN	0.20963	NaN	NaN	NaN	NaN	NaN	6.7432	11.198	13.086	11.567	8.869	7.0185
Q9NZT1	1	NaN	NaN	NaN	NaN	NaN	NaN	NaN	NaN	NaN	NaN	NaN	NaN	NaN	NaN	NaN	NaN	NaN	NaN	NaN	NaN	NaN	NaN	NaN	NaN	NaN	NaN	NaN	NaN	NaN	NaN	NaN	NaN	NaN	NaN	NaN	NaN	NaN	NaN	NaN	NaN	NaN	NaN	NaN	NaN	NaN	NaN	NaN	NaN
Q9NZT2-2;Q9NZT2	1	0.14079	0.12159	1.9716	NaN	NaN	NaN	NaN	0.30263	0.32833	NaN	0.28201	0.30628	NaN	NaN	0.30758	NaN	0.42892	0.41213	0.53049	0.59774	0.79559	0.93643	1.2038	1.0567	1.2749	1.4494	1.4514	1.6261	1.6469	1.4807	1.6765	2.4053	2.7769	2.8466	2.8802	5.7749	7.8972	9.3557	9.125	6.609	4.864	1.6412	1.2138	1.0409	NaN	NaN	NaN	0.57345
Q9NZZ3;Q9NZZ3-2	1	NaN	NaN	NaN	NaN	NaN	NaN	NaN	NaN	NaN	NaN	NaN	NaN	NaN	NaN	NaN	NaN	NaN	NaN	NaN	NaN	NaN	NaN	NaN	NaN	NaN	NaN	NaN	NaN	NaN	NaN	NaN	NaN	NaN	NaN	NaN	NaN	NaN	NaN	NaN	NaN	NaN	11.495	16.319	7.0956	3.0386	NaN	6.7163	NaN
Q9P000-2;Q9P000	1	NaN	NaN	NaN	NaN	NaN	NaN	NaN	NaN	NaN	NaN	NaN	NaN	NaN	NaN	NaN	NaN	NaN	NaN	NaN	NaN	NaN	NaN	NaN	NaN	NaN	NaN	NaN	NaN	NaN	5.1477	NaN	NaN	NaN	NaN	NaN	NaN	NaN	NaN	NaN	NaN	NaN	NaN	NaN	NaN	NaN	NaN	NaN	NaN
Q9P003	1	NaN	NaN	NaN	NaN	NaN	NaN	NaN	NaN	NaN	NaN	NaN	NaN	NaN	NaN	NaN	NaN	NaN	NaN	NaN	NaN	NaN	NaN	NaN	NaN	NaN	NaN	NaN	NaN	NaN	NaN	NaN	NaN	NaN	NaN	NaN	NaN	NaN	NaN	NaN	NaN	NaN	NaN	NaN	NaN	NaN	NaN	NaN	NaN
Q9P013	1	NaN	NaN	NaN	NaN	NaN	NaN	NaN	NaN	NaN	NaN	NaN	NaN	NaN	NaN	NaN	NaN	NaN	NaN	NaN	NaN	NaN	NaN	NaN	NaN	NaN	NaN	NaN	NaN	NaN	NaN	NaN	NaN	NaN	NaN	NaN	NaN	NaN	NaN	NaN	NaN	NaN	NaN	NaN	NaN	NaN	NaN	NaN	NaN
Q9P086	1	NaN	NaN	NaN	NaN	NaN	NaN	NaN	NaN	NaN	NaN	NaN	NaN	NaN	NaN	NaN	NaN	NaN	NaN	NaN	NaN	NaN	NaN	NaN	NaN	NaN	NaN	NaN	NaN	NaN	NaN	NaN	NaN	NaN	NaN	NaN	NaN	NaN	NaN	NaN	NaN	NaN	NaN	NaN	NaN	NaN	NaN	NaN	NaN
Q9P0J7	1	NaN	NaN	NaN	NaN	NaN	NaN	NaN	NaN	NaN	NaN	NaN	7.3477	NaN	NaN	NaN	NaN	NaN	NaN	NaN	NaN	NaN	NaN	NaN	NaN	NaN	NaN	NaN	NaN	NaN	NaN	NaN	NaN	NaN	NaN	NaN	NaN	NaN	NaN	NaN	NaN	NaN	NaN	NaN	NaN	NaN	NaN	NaN	NaN
Q9P0U4;Q9P0U4-2	1	NaN	NaN	NaN	NaN	NaN	NaN	NaN	NaN	3.22	NaN	NaN	NaN	NaN	NaN	NaN	NaN	NaN	NaN	NaN	NaN	NaN	NaN	NaN	NaN	NaN	NaN	NaN	NaN	NaN	NaN	NaN	NaN	NaN	NaN	NaN	NaN	NaN	NaN	NaN	NaN	NaN	NaN	NaN	NaN	NaN	NaN	NaN	NaN
Q9P1T7;Q9P1T7-1	1	NaN	NaN	NaN	NaN	NaN	NaN	NaN	NaN	NaN	NaN	NaN	NaN	NaN	NaN	NaN	NaN	NaN	NaN	NaN	NaN	NaN	NaN	NaN	NaN	NaN	NaN	NaN	NaN	NaN	NaN	NaN	NaN	NaN	NaN	NaN	NaN	NaN	NaN	NaN	NaN	NaN	NaN	NaN	NaN	NaN	NaN	NaN	NaN
Q9P1U1;Q9P1U1-3;Q9P1U1-2;Q9C0K3	1	NaN	NaN	NaN	NaN	NaN	NaN	NaN	NaN	NaN	NaN	NaN	NaN	NaN	NaN	NaN	NaN	NaN	NaN	NaN	NaN	NaN	NaN	NaN	NaN	NaN	NaN	NaN	NaN	NaN	NaN	NaN	NaN	NaN	NaN	NaN	NaN	NaN	NaN	NaN	NaN	NaN	NaN	NaN	NaN	NaN	NaN	NaN	6.2015
Q9P260-2;Q9P260	1	NaN	NaN	NaN	NaN	NaN	NaN	NaN	NaN	NaN	NaN	NaN	NaN	NaN	NaN	NaN	NaN	NaN	NaN	NaN	NaN	NaN	NaN	NaN	NaN	NaN	NaN	6.2215	9.1028	5.6776	NaN	NaN	NaN	NaN	NaN	NaN	NaN	NaN	NaN	NaN	NaN	NaN	NaN	NaN	NaN	NaN	NaN	NaN	NaN
Q9P265	1	NaN	NaN	NaN	NaN	NaN	NaN	NaN	NaN	NaN	NaN	NaN	NaN	NaN	NaN	NaN	NaN	NaN	NaN	NaN	NaN	NaN	NaN	NaN	NaN	NaN	NaN	NaN	NaN	NaN	NaN	NaN	NaN	NaN	NaN	NaN	NaN	NaN	NaN	NaN	NaN	NaN	NaN	NaN	NaN	NaN	NaN	NaN	NaN
Q9P287-3;Q9P287;Q9P287-4;Q9P287-2	1	NaN	NaN	NaN	NaN	NaN	NaN	NaN	NaN	NaN	NaN	NaN	NaN	NaN	NaN	NaN	NaN	NaN	NaN	NaN	NaN	0.35561	NaN	NaN	NaN	NaN	NaN	NaN	NaN	NaN	NaN	NaN	NaN	NaN	NaN	NaN	NaN	NaN	NaN	NaN	NaN	NaN	NaN	NaN	NaN	NaN	1.8375	NaN	NaN
Q9P2B4	1	NaN	NaN	NaN	NaN	NaN	NaN	NaN	NaN	NaN	NaN	NaN	4.5249	4.7133	3.2858	NaN	NaN	NaN	NaN	NaN	NaN	NaN	NaN	NaN	NaN	NaN	NaN	NaN	NaN	NaN	NaN	NaN	NaN	NaN	NaN	NaN	NaN	NaN	NaN	NaN	NaN	NaN	NaN	NaN	NaN	NaN	NaN	NaN	NaN
Q9P2I0	1	NaN	NaN	NaN	NaN	NaN	NaN	1.1772	0.91986	NaN	0.8127	NaN	NaN	NaN	NaN	NaN	1.3336	NaN	2.6469	3.9542	4.2071	NaN	NaN	NaN	NaN	NaN	NaN	NaN	NaN	NaN	NaN	NaN	NaN	NaN	NaN	NaN	NaN	NaN	NaN	NaN	NaN	NaN	NaN	NaN	NaN	NaN	NaN	NaN	NaN
Q9P2K5-2;Q9P2K5	1	NaN	NaN	3.8381	6.8875	9.9358	7.0791	NaN	NaN	NaN	NaN	NaN	NaN	NaN	NaN	NaN	NaN	NaN	NaN	NaN	NaN	NaN	NaN	NaN	NaN	NaN	NaN	NaN	NaN	NaN	NaN	NaN	NaN	NaN	NaN	NaN	NaN	NaN	NaN	NaN	NaN	NaN	NaN	NaN	NaN	NaN	NaN	NaN	NaN
Q9P2K6	1	NaN	NaN	NaN	NaN	NaN	NaN	NaN	NaN	NaN	NaN	NaN	NaN	NaN	NaN	NaN	NaN	NaN	NaN	NaN	NaN	NaN	NaN	NaN	NaN	NaN	NaN	NaN	NaN	3.9483	4.4773	3.8636	NaN	3.177	NaN	NaN	NaN	NaN	NaN	NaN	NaN	NaN	NaN	NaN	NaN	NaN	NaN	NaN	NaN
Q9P2M7	1	NaN	NaN	NaN	NaN	NaN	NaN	NaN	NaN	NaN	1.0632	NaN	NaN	NaN	NaN	NaN	NaN	NaN	NaN	NaN	NaN	NaN	NaN	NaN	NaN	NaN	NaN	NaN	NaN	NaN	NaN	NaN	NaN	NaN	NaN	NaN	NaN	NaN	NaN	NaN	NaN	NaN	NaN	NaN	NaN	NaN	NaN	NaN	NaN
Q9P2R3;Q9P2R3-2;Q9P2R3-4	1	NaN	NaN	NaN	NaN	NaN	NaN	NaN	NaN	NaN	NaN	NaN	NaN	NaN	NaN	NaN	NaN	NaN	NaN	5.7216	6.1217	3.319	NaN	NaN	NaN	NaN	NaN	NaN	NaN	NaN	NaN	NaN	NaN	NaN	NaN	NaN	NaN	NaN	NaN	NaN	NaN	NaN	NaN	NaN	NaN	NaN	NaN	NaN	NaN
Q9P2T1-3;Q9P2T1;Q9P2T1-2	1	NaN	NaN	NaN	NaN	NaN	NaN	NaN	NaN	NaN	NaN	NaN	NaN	NaN	NaN	NaN	NaN	NaN	NaN	NaN	NaN	NaN	NaN	NaN	NaN	NaN	NaN	NaN	NaN	NaN	NaN	NaN	NaN	NaN	NaN	NaN	NaN	NaN	NaN	1.4092	2.5148	NaN	NaN	NaN	NaN	5.895	NaN	NaN	NaN
Q9UBB4-2;Q9UBB4	1	0.13377	NaN	1.8724	2.7944	2.0543	NaN	NaN	NaN	1.5054	1.2356	NaN	NaN	NaN	NaN	0.73563	NaN	NaN	NaN	NaN	NaN	NaN	NaN	NaN	NaN	NaN	NaN	NaN	NaN	1.3323	NaN	NaN	NaN	NaN	NaN	NaN	NaN	NaN	NaN	NaN	1.8637	NaN	NaN	1.7114	NaN	NaN	NaN	1.9973	2.044
Q9UBC2-3;Q9UBC2;Q9UBC2-2;Q9UBC2-4	1	NaN	0.41419	NaN	NaN	NaN	NaN	NaN	NaN	NaN	NaN	NaN	NaN	NaN	2.3628	3.0158	3.8064	3.9947	2.0716	1.5638	1.2397	NaN	NaN	NaN	NaN	NaN	NaN	NaN	0.97079	NaN	NaN	NaN	NaN	NaN	1.2844	2.3319	2.93	2.5565	3.1575	2.9007	2.4181	NaN	NaN	NaN	NaN	NaN	NaN	NaN	NaN
Q9UBF2-2;Q9UBF2	1	NaN	NaN	NaN	NaN	NaN	NaN	NaN	NaN	NaN	NaN	NaN	NaN	NaN	NaN	NaN	NaN	NaN	NaN	NaN	NaN	NaN	4.4136	NaN	NaN	NaN	NaN	NaN	NaN	NaN	NaN	NaN	NaN	NaN	NaN	NaN	NaN	NaN	NaN	NaN	NaN	NaN	NaN	NaN	NaN	NaN	NaN	NaN	NaN
Q9UBF8-2;Q9UBF8	1	NaN	NaN	NaN	NaN	NaN	NaN	NaN	NaN	NaN	NaN	NaN	NaN	NaN	NaN	NaN	NaN	NaN	NaN	NaN	NaN	NaN	NaN	NaN	NaN	NaN	NaN	NaN	NaN	NaN	NaN	NaN	NaN	NaN	NaN	NaN	NaN	NaN	NaN	NaN	NaN	NaN	NaN	NaN	NaN	NaN	NaN	NaN	NaN
Q9UBI1	1	NaN	NaN	NaN	NaN	NaN	NaN	NaN	NaN	NaN	NaN	NaN	NaN	NaN	NaN	NaN	NaN	NaN	NaN	NaN	NaN	NaN	NaN	NaN	NaN	NaN	NaN	NaN	NaN	NaN	NaN	NaN	3.5676	NaN	NaN	NaN	NaN	NaN	NaN	NaN	NaN	NaN	NaN	NaN	NaN	NaN	NaN	NaN	NaN
Q9UBL3-3;Q9UBL3;Q9UBL3-2	1	NaN	NaN	NaN	NaN	NaN	NaN	NaN	NaN	NaN	NaN	NaN	NaN	NaN	NaN	NaN	NaN	NaN	NaN	NaN	NaN	NaN	NaN	NaN	NaN	NaN	NaN	NaN	NaN	NaN	NaN	NaN	3.5964	4.5756	5.3989	4.3245	3.3219	2.6378	2.1147	NaN	NaN	NaN	NaN	NaN	NaN	NaN	NaN	NaN	NaN
Q9UBN7	1	NaN	NaN	NaN	NaN	NaN	NaN	NaN	NaN	NaN	NaN	NaN	NaN	NaN	NaN	NaN	NaN	NaN	NaN	NaN	NaN	NaN	NaN	NaN	NaN	NaN	NaN	NaN	NaN	NaN	NaN	NaN	NaN	NaN	3.544	7.302	7.9992	NaN	NaN	NaN	NaN	NaN	NaN	NaN	NaN	NaN	NaN	NaN	NaN
Q9UBQ5-2;Q9UBQ5	1	NaN	NaN	NaN	3.9228	4.8861	2.344	4.5299	5.6431	NaN	8.1198	7.7312	8.3886	8.8732	6.235	4.8305	2.789	1.172	NaN	NaN	NaN	NaN	NaN	NaN	NaN	NaN	NaN	NaN	NaN	NaN	NaN	NaN	NaN	NaN	NaN	NaN	NaN	NaN	NaN	NaN	NaN	NaN	NaN	NaN	NaN	NaN	NaN	NaN	NaN
Q9UBS4	1	NaN	NaN	NaN	NaN	NaN	NaN	NaN	NaN	NaN	NaN	NaN	NaN	NaN	NaN	1.0007	NaN	NaN	NaN	1.1782	NaN	NaN	NaN	NaN	NaN	NaN	NaN	NaN	NaN	1.9899	NaN	NaN	NaN	NaN	1.3529	NaN	2.4283	1.998	3.1139	2.3194	NaN	2.3648	NaN	2.0919	3.209	3.4513	3.3293	2.9097	1.6427
Q9UBW8	1	NaN	NaN	NaN	NaN	NaN	NaN	NaN	NaN	NaN	NaN	NaN	NaN	NaN	NaN	NaN	NaN	NaN	NaN	NaN	NaN	NaN	NaN	NaN	NaN	NaN	NaN	3.3943	3.8269	NaN	NaN	NaN	NaN	NaN	13.841	NaN	NaN	NaN	NaN	NaN	NaN	NaN	NaN	NaN	NaN	NaN	NaN	NaN	NaN
Q9UDR5	1	NaN	NaN	NaN	NaN	NaN	NaN	NaN	NaN	NaN	NaN	NaN	NaN	NaN	NaN	NaN	NaN	NaN	NaN	NaN	NaN	NaN	NaN	NaN	NaN	NaN	NaN	NaN	NaN	NaN	NaN	NaN	3.4897	7.5427	9.261	7.0461	NaN	2.7912	NaN	NaN	NaN	NaN	NaN	NaN	NaN	NaN	NaN	NaN	NaN
Q9UDT6-2;Q9UDT6	1	NaN	NaN	NaN	NaN	NaN	NaN	NaN	NaN	NaN	NaN	NaN	NaN	2.9067	5.9925	5.4776	6.9521	NaN	NaN	NaN	NaN	NaN	NaN	NaN	NaN	NaN	NaN	NaN	NaN	NaN	NaN	NaN	NaN	NaN	NaN	NaN	NaN	NaN	NaN	NaN	NaN	NaN	NaN	NaN	NaN	NaN	NaN	NaN	NaN
Q9UEE9;Q9UEE9-2	1	NaN	NaN	NaN	NaN	NaN	NaN	NaN	NaN	NaN	NaN	NaN	NaN	NaN	NaN	NaN	NaN	NaN	NaN	NaN	NaN	NaN	NaN	NaN	NaN	NaN	NaN	NaN	NaN	NaN	NaN	NaN	NaN	NaN	NaN	NaN	NaN	NaN	NaN	NaN	NaN	NaN	NaN	NaN	NaN	NaN	NaN	4.8288	3.7707
Q9UER7-3;Q9UER7;Q9UER7-5;Q9UER7-4;Q9UER7-2	1	NaN	NaN	NaN	NaN	NaN	NaN	NaN	NaN	NaN	NaN	NaN	NaN	NaN	NaN	NaN	NaN	NaN	NaN	NaN	NaN	NaN	NaN	NaN	NaN	NaN	NaN	NaN	NaN	NaN	NaN	NaN	NaN	NaN	NaN	NaN	NaN	NaN	NaN	NaN	NaN	NaN	NaN	NaN	NaN	NaN	NaN	NaN	NaN
Q9UFC0	1	NaN	NaN	NaN	NaN	NaN	NaN	NaN	NaN	NaN	NaN	NaN	NaN	NaN	NaN	NaN	NaN	NaN	NaN	NaN	NaN	NaN	NaN	NaN	NaN	NaN	NaN	NaN	NaN	NaN	NaN	NaN	NaN	NaN	NaN	NaN	NaN	NaN	NaN	NaN	NaN	NaN	NaN	NaN	NaN	NaN	NaN	NaN	NaN
Q9UGP4	1	NaN	NaN	NaN	NaN	NaN	NaN	NaN	NaN	NaN	NaN	NaN	NaN	NaN	NaN	NaN	NaN	NaN	NaN	NaN	NaN	NaN	NaN	NaN	NaN	NaN	NaN	NaN	NaN	NaN	NaN	NaN	NaN	NaN	NaN	NaN	NaN	NaN	NaN	NaN	NaN	NaN	NaN	NaN	NaN	NaN	NaN	NaN	NaN
Q9UH62	1	NaN	NaN	NaN	NaN	NaN	NaN	NaN	NaN	NaN	NaN	NaN	NaN	NaN	NaN	NaN	NaN	NaN	NaN	NaN	NaN	NaN	NaN	NaN	NaN	NaN	NaN	NaN	NaN	NaN	NaN	NaN	NaN	NaN	NaN	NaN	NaN	NaN	NaN	NaN	NaN	NaN	NaN	NaN	NaN	NaN	NaN	NaN	NaN
Q9UHB6-2;Q9UHB6-5;Q9UHB6;Q9UHB6-4;Q9UHB6-3	1	NaN	NaN	12.831	4.8032	NaN	NaN	NaN	NaN	NaN	NaN	NaN	NaN	NaN	NaN	NaN	NaN	NaN	NaN	NaN	NaN	NaN	NaN	NaN	NaN	NaN	NaN	NaN	NaN	NaN	NaN	NaN	NaN	NaN	NaN	NaN	NaN	NaN	NaN	NaN	NaN	NaN	NaN	NaN	NaN	NaN	NaN	NaN	NaN
Q9UHE5	1	NaN	NaN	NaN	NaN	NaN	NaN	NaN	NaN	NaN	NaN	NaN	NaN	NaN	NaN	NaN	NaN	NaN	NaN	NaN	NaN	NaN	NaN	NaN	NaN	NaN	NaN	NaN	NaN	NaN	NaN	NaN	NaN	NaN	NaN	NaN	NaN	NaN	NaN	NaN	NaN	NaN	NaN	NaN	NaN	NaN	NaN	NaN	NaN
Q9UHI6	1	NaN	NaN	NaN	4.7114	4.5829	3.7638	2.4417	3.7233	NaN	3.0144	NaN	NaN	NaN	NaN	NaN	NaN	NaN	NaN	NaN	NaN	NaN	NaN	NaN	NaN	NaN	NaN	NaN	NaN	NaN	NaN	NaN	NaN	NaN	NaN	NaN	NaN	NaN	NaN	NaN	NaN	NaN	NaN	NaN	NaN	NaN	NaN	NaN	NaN
Q9UHL4	1	NaN	NaN	NaN	NaN	NaN	NaN	NaN	NaN	NaN	NaN	NaN	NaN	NaN	NaN	NaN	NaN	NaN	NaN	NaN	NaN	NaN	NaN	NaN	NaN	NaN	NaN	NaN	NaN	NaN	NaN	NaN	NaN	NaN	NaN	NaN	NaN	NaN	NaN	NaN	NaN	NaN	NaN	NaN	NaN	NaN	NaN	NaN	NaN
Q9UHV9	1	NaN	0.030702	0.11541	0.35334	NaN	NaN	NaN	0.17558	0.15657	0.23664	0.20041	NaN	NaN	0.22622	0.26557	0.23957	NaN	0.30178	0.26213	0.32447	0.54825	NaN	0.46035	0.44883	NaN	0.82618	0.40106	0.45941	0.47384	NaN	0.57614	0.60344	0.64559	0.80626	NaN	0.92612	0.90659	1.1655	1.3903	NaN	NaN	1.3788	1.914	2.1306	4.4682	8.3135	11.439	8.4453
Q9UHY1	1	NaN	NaN	NaN	NaN	NaN	NaN	NaN	NaN	1.0884	1.0391	NaN	3.0275	3.9307	4.3166	1.9458	NaN	2.211	2.105	2.4629	3.5098	3.2577	1.7183	2.5586	NaN	NaN	1.5715	1.2317	2.0731	2.7797	2.5683	2.2644	2.1791	NaN	NaN	NaN	NaN	NaN	NaN	NaN	NaN	NaN	NaN	NaN	NaN	NaN	NaN	NaN	NaN
Q9UI10	1	NaN	NaN	0.55545	1.6706	8.5375	5.5931	2.1635	2.6987	2.1297	2.7136	3.5948	4.216	2.6761	1.5827	NaN	0.71506	0.66942	0.9963	1.1877	1.3823	1.1538	NaN	NaN	NaN	NaN	NaN	NaN	NaN	1.0859	NaN	NaN	0.96454	NaN	NaN	NaN	NaN	NaN	NaN	NaN	NaN	NaN	NaN	NaN	NaN	NaN	NaN	NaN	NaN
Q9UI10-3;Q9UI10-2	1	NaN	NaN	NaN	NaN	NaN	NaN	NaN	2.5931	NaN	NaN	NaN	NaN	NaN	NaN	NaN	NaN	NaN	NaN	NaN	NaN	NaN	NaN	NaN	NaN	NaN	NaN	NaN	NaN	NaN	NaN	NaN	NaN	NaN	NaN	NaN	NaN	NaN	NaN	NaN	NaN	NaN	NaN	NaN	NaN	NaN	NaN	NaN	NaN
Q9UI26;Q9UI26-2	1	NaN	NaN	NaN	NaN	NaN	NaN	NaN	NaN	NaN	NaN	NaN	NaN	NaN	NaN	NaN	NaN	NaN	NaN	NaN	NaN	NaN	NaN	NaN	NaN	NaN	NaN	NaN	NaN	NaN	NaN	NaN	NaN	NaN	NaN	NaN	NaN	NaN	NaN	NaN	NaN	NaN	NaN	NaN	NaN	NaN	NaN	NaN	NaN
Q9UIM3	1	NaN	NaN	NaN	NaN	NaN	NaN	NaN	NaN	NaN	NaN	NaN	NaN	NaN	NaN	NaN	NaN	NaN	NaN	NaN	NaN	NaN	NaN	NaN	NaN	NaN	NaN	NaN	NaN	NaN	NaN	6.109	7.4284	NaN	NaN	NaN	NaN	NaN	NaN	NaN	NaN	NaN	NaN	NaN	NaN	NaN	NaN	NaN	NaN
Q9UJ70;Q9UJ70-2	1	NaN	NaN	NaN	NaN	NaN	NaN	NaN	NaN	NaN	NaN	NaN	NaN	NaN	NaN	NaN	NaN	NaN	NaN	NaN	NaN	NaN	NaN	NaN	NaN	NaN	NaN	NaN	NaN	NaN	NaN	NaN	NaN	NaN	NaN	NaN	NaN	NaN	NaN	NaN	NaN	NaN	NaN	NaN	NaN	NaN	NaN	NaN	NaN
Q9UJU6;Q9UJU6-5	1	0.049379	0.12155	0.23329	NaN	NaN	NaN	0.18352	NaN	NaN	0.29864	NaN	NaN	NaN	NaN	NaN	NaN	0.28701	0.58292	NaN	0.26713	0.12381	NaN	NaN	NaN	0.38971	0.10523	NaN	NaN	0.25409	NaN	NaN	NaN	NaN	0.6062	0.83415	0.70124	0.78874	0.48225	0.59776	0.42403	0.62907	NaN	0.59371	0.9184	1.8948	5.2205	8.2285	15.428
Q9UJU6-3;Q9UJU6-2;Q9UJU6-6;Q9UJU6-4	1	NaN	NaN	NaN	NaN	NaN	NaN	NaN	NaN	NaN	NaN	NaN	NaN	NaN	NaN	NaN	NaN	NaN	NaN	NaN	NaN	NaN	NaN	NaN	NaN	NaN	NaN	NaN	NaN	NaN	NaN	NaN	NaN	NaN	NaN	NaN	NaN	NaN	NaN	NaN	NaN	NaN	NaN	NaN	NaN	NaN	6.1094	NaN	10.499
Q9UJW0;Q9UJW0-3;Q9UJW0-2	1	NaN	NaN	NaN	NaN	NaN	NaN	NaN	NaN	1.4506	2.2268	2.5183	NaN	NaN	2.2942	5.7333	9.6061	6.2288	3.2273	1.5775	NaN	NaN	NaN	NaN	NaN	NaN	NaN	NaN	NaN	NaN	NaN	NaN	NaN	NaN	NaN	NaN	NaN	NaN	NaN	NaN	NaN	NaN	NaN	NaN	NaN	NaN	NaN	NaN	NaN
Q9UJX2-3;Q9UJX2	1	NaN	NaN	NaN	NaN	NaN	NaN	1.7645	NaN	NaN	NaN	NaN	NaN	NaN	NaN	NaN	NaN	NaN	NaN	NaN	NaN	NaN	NaN	NaN	NaN	NaN	NaN	NaN	NaN	NaN	NaN	NaN	NaN	NaN	NaN	NaN	NaN	NaN	NaN	NaN	NaN	NaN	NaN	NaN	NaN	NaN	NaN	NaN	NaN
Q9UJX3-2;Q9UJX3	1	NaN	NaN	NaN	NaN	7.5518	NaN	NaN	NaN	NaN	NaN	NaN	NaN	NaN	NaN	NaN	NaN	NaN	NaN	NaN	NaN	NaN	NaN	NaN	NaN	NaN	NaN	NaN	NaN	NaN	NaN	NaN	NaN	NaN	NaN	NaN	NaN	NaN	NaN	NaN	NaN	NaN	NaN	NaN	NaN	NaN	NaN	NaN	NaN
Q9UJX5-2;Q9UJX5;Q9UJX5-3	1	NaN	NaN	NaN	NaN	NaN	NaN	NaN	NaN	NaN	NaN	NaN	NaN	NaN	NaN	NaN	NaN	NaN	NaN	NaN	NaN	NaN	NaN	NaN	NaN	NaN	NaN	NaN	NaN	NaN	NaN	NaN	NaN	NaN	NaN	NaN	NaN	NaN	NaN	NaN	NaN	NaN	NaN	NaN	NaN	NaN	NaN	NaN	NaN
Q9UJX6-2;Q9UJX6	1	NaN	NaN	NaN	NaN	NaN	NaN	NaN	NaN	NaN	NaN	NaN	NaN	NaN	NaN	NaN	NaN	NaN	NaN	NaN	NaN	NaN	NaN	NaN	NaN	NaN	NaN	NaN	NaN	NaN	NaN	NaN	NaN	NaN	NaN	NaN	NaN	NaN	NaN	NaN	NaN	NaN	NaN	NaN	NaN	NaN	NaN	NaN	NaN
Q9UJY4	1	NaN	NaN	NaN	NaN	NaN	NaN	NaN	NaN	NaN	NaN	NaN	NaN	NaN	NaN	NaN	NaN	NaN	NaN	NaN	NaN	NaN	NaN	NaN	NaN	NaN	NaN	NaN	NaN	NaN	NaN	NaN	NaN	NaN	NaN	NaN	NaN	NaN	NaN	NaN	NaN	NaN	NaN	NaN	NaN	NaN	NaN	NaN	NaN
Q9UK22	1	NaN	NaN	NaN	NaN	NaN	NaN	NaN	NaN	NaN	NaN	NaN	NaN	NaN	NaN	NaN	NaN	NaN	NaN	NaN	NaN	NaN	NaN	NaN	NaN	NaN	NaN	NaN	NaN	NaN	NaN	NaN	NaN	NaN	NaN	NaN	NaN	NaN	NaN	NaN	NaN	NaN	NaN	NaN	NaN	NaN	NaN	NaN	NaN
Q9UKD2	1	NaN	NaN	NaN	NaN	6.84	3.0042	NaN	NaN	NaN	NaN	NaN	NaN	NaN	NaN	NaN	NaN	NaN	NaN	NaN	NaN	NaN	NaN	NaN	NaN	NaN	NaN	NaN	NaN	NaN	NaN	NaN	NaN	NaN	NaN	NaN	NaN	NaN	NaN	NaN	NaN	NaN	NaN	NaN	NaN	NaN	NaN	NaN	NaN
Q9UKF6	1	NaN	NaN	NaN	NaN	NaN	NaN	1.0781	NaN	NaN	1.0328	NaN	NaN	NaN	NaN	NaN	1.7671	NaN	NaN	4.2417	3.8491	3.0379	1.29	NaN	NaN	NaN	NaN	NaN	NaN	NaN	NaN	NaN	NaN	NaN	NaN	NaN	NaN	NaN	NaN	NaN	NaN	NaN	NaN	NaN	NaN	NaN	NaN	NaN	NaN
Q9UKG1	1	NaN	NaN	NaN	NaN	NaN	NaN	NaN	NaN	NaN	NaN	NaN	NaN	NaN	NaN	NaN	NaN	NaN	NaN	NaN	NaN	NaN	NaN	NaN	NaN	NaN	NaN	5.0973	8.5322	5.8665	5.8991	3.5281	1.6377	1.8867	NaN	NaN	NaN	NaN	1.0581	NaN	NaN	NaN	NaN	NaN	NaN	NaN	NaN	NaN	NaN
Q9UKK9	1	NaN	0.38996	NaN	NaN	NaN	NaN	NaN	NaN	NaN	NaN	NaN	NaN	NaN	NaN	NaN	NaN	NaN	NaN	NaN	NaN	NaN	NaN	NaN	NaN	NaN	NaN	NaN	NaN	NaN	NaN	NaN	NaN	NaN	NaN	NaN	NaN	NaN	NaN	2.7712	8.5941	13.108	3.0565	10.368	9.0207	2.4765	NaN	NaN	NaN
Q9UKV3-5;Q9UKV3	1	NaN	NaN	10.982	8.1705	2.1063	NaN	NaN	NaN	NaN	NaN	NaN	NaN	NaN	NaN	NaN	NaN	NaN	NaN	NaN	NaN	NaN	8.1795	NaN	14.574	15.3	NaN	6.2087	NaN	NaN	NaN	NaN	NaN	NaN	NaN	NaN	NaN	NaN	NaN	NaN	NaN	NaN	NaN	NaN	NaN	NaN	NaN	NaN	NaN
Q9UKV8-2;Q9UKV8;Q9H9G7-2;Q9UL18;Q9H9G7	1	NaN	NaN	NaN	1.4112	NaN	NaN	NaN	NaN	NaN	NaN	NaN	NaN	NaN	NaN	NaN	NaN	NaN	NaN	NaN	NaN	NaN	NaN	NaN	NaN	NaN	NaN	NaN	NaN	NaN	NaN	NaN	NaN	NaN	NaN	NaN	NaN	NaN	NaN	NaN	NaN	NaN	NaN	NaN	NaN	NaN	NaN	NaN	NaN
Q9UKX2;P12882;P13535;Q9Y623	1	NaN	NaN	NaN	NaN	NaN	NaN	NaN	NaN	0.41199	NaN	NaN	NaN	NaN	NaN	NaN	NaN	NaN	NaN	NaN	NaN	NaN	NaN	NaN	NaN	NaN	NaN	NaN	NaN	NaN	NaN	NaN	NaN	NaN	NaN	NaN	NaN	NaN	NaN	NaN	NaN	NaN	NaN	NaN	NaN	NaN	NaN	NaN	NaN
Q9UKX7-2;Q9UKX7	1	NaN	NaN	1.7072	NaN	NaN	NaN	NaN	NaN	NaN	1.6361	NaN	NaN	NaN	3.4025	2.615	2.5851	3.8505	2.7957	2.9026	2.0214	1.9542	1.9695	NaN	NaN	NaN	4.4032	3.2197	2.4562	NaN	NaN	NaN	NaN	NaN	NaN	3.5229	NaN	NaN	NaN	NaN	NaN	NaN	NaN	NaN	NaN	NaN	NaN	NaN	NaN
Q9UKY7-2;Q9UKY7;Q9UKY7-3	1	NaN	NaN	NaN	NaN	NaN	NaN	NaN	NaN	NaN	NaN	NaN	NaN	NaN	NaN	NaN	NaN	NaN	NaN	NaN	NaN	NaN	NaN	NaN	NaN	NaN	NaN	NaN	NaN	NaN	NaN	NaN	NaN	NaN	NaN	NaN	NaN	NaN	NaN	NaN	NaN	5.5054	NaN	NaN	NaN	8.3922	NaN	NaN	NaN
Q9UKZ1	1	NaN	NaN	NaN	NaN	NaN	NaN	NaN	NaN	NaN	NaN	NaN	NaN	NaN	NaN	NaN	NaN	NaN	NaN	NaN	NaN	NaN	NaN	NaN	NaN	NaN	NaN	NaN	NaN	NaN	NaN	NaN	NaN	NaN	NaN	NaN	NaN	NaN	NaN	NaN	NaN	NaN	NaN	NaN	NaN	NaN	NaN	NaN	NaN
Q9UL03-3;Q9UL03	1	NaN	NaN	NaN	NaN	NaN	NaN	NaN	NaN	NaN	NaN	NaN	NaN	NaN	NaN	NaN	NaN	NaN	NaN	NaN	NaN	NaN	NaN	NaN	NaN	NaN	NaN	NaN	NaN	NaN	NaN	NaN	NaN	NaN	NaN	NaN	NaN	NaN	NaN	NaN	NaN	NaN	NaN	NaN	NaN	NaN	NaN	NaN	NaN
Q9UL15;Q9UL15-2	1	NaN	NaN	NaN	NaN	NaN	NaN	NaN	NaN	NaN	NaN	NaN	NaN	NaN	NaN	NaN	NaN	NaN	NaN	NaN	NaN	NaN	NaN	NaN	NaN	NaN	NaN	NaN	NaN	NaN	NaN	NaN	NaN	NaN	NaN	NaN	NaN	NaN	NaN	NaN	NaN	NaN	NaN	NaN	NaN	NaN	NaN	NaN	NaN
Q9UL63;Q9UL63-2	1	NaN	NaN	NaN	NaN	NaN	NaN	NaN	NaN	NaN	NaN	NaN	1.6327	NaN	NaN	NaN	NaN	NaN	NaN	NaN	NaN	NaN	NaN	NaN	NaN	NaN	NaN	NaN	NaN	NaN	NaN	NaN	NaN	NaN	NaN	NaN	NaN	NaN	NaN	NaN	NaN	NaN	NaN	NaN	NaN	NaN	NaN	NaN	NaN
Q9ULA0	1	NaN	NaN	NaN	NaN	NaN	NaN	NaN	NaN	0.42907	NaN	NaN	NaN	NaN	NaN	NaN	NaN	NaN	NaN	NaN	NaN	1.2428	NaN	NaN	1.3739	1.4811	1.2849	1.5807	2.3679	1.9391	1.7015	NaN	2.0834	NaN	NaN	3.6832	4.0335	3.9545	3.6536	4.8884	2.2117	NaN	NaN	NaN	NaN	NaN	NaN	NaN	NaN
Q9ULD0;Q9ULD0-2;Q9ULD0-3	1	NaN	NaN	NaN	NaN	NaN	NaN	NaN	NaN	NaN	NaN	4.9274	3.2699	NaN	NaN	NaN	NaN	NaN	NaN	NaN	NaN	NaN	NaN	NaN	NaN	NaN	NaN	NaN	NaN	NaN	NaN	NaN	NaN	NaN	NaN	NaN	NaN	NaN	NaN	NaN	NaN	NaN	NaN	NaN	NaN	NaN	NaN	NaN	NaN
Q9ULE6	1	NaN	NaN	NaN	NaN	NaN	NaN	NaN	NaN	NaN	NaN	NaN	NaN	NaN	NaN	NaN	NaN	NaN	NaN	NaN	NaN	NaN	NaN	NaN	NaN	NaN	NaN	NaN	NaN	NaN	NaN	NaN	NaN	NaN	NaN	NaN	NaN	NaN	NaN	NaN	NaN	NaN	NaN	NaN	NaN	NaN	NaN	NaN	NaN
Q9ULH1;Q9ULH1-2	1	NaN	NaN	NaN	NaN	NaN	NaN	NaN	NaN	NaN	NaN	NaN	NaN	NaN	NaN	NaN	NaN	NaN	NaN	NaN	2.1324	3.9218	3.0478	3.5585	NaN	NaN	NaN	NaN	NaN	NaN	NaN	NaN	NaN	NaN	NaN	NaN	NaN	NaN	NaN	NaN	NaN	NaN	NaN	NaN	NaN	NaN	NaN	NaN	NaN
Q9ULH7-4;Q9ULH7;Q9ULH7-5	1	NaN	NaN	NaN	NaN	NaN	NaN	NaN	NaN	NaN	NaN	NaN	NaN	NaN	NaN	NaN	NaN	NaN	NaN	NaN	NaN	5.2399	NaN	NaN	NaN	NaN	NaN	NaN	NaN	NaN	NaN	NaN	NaN	NaN	NaN	NaN	NaN	NaN	NaN	NaN	NaN	NaN	NaN	NaN	NaN	NaN	NaN	NaN	NaN
Q9ULR0;Q9ULR0-2;Q9ULR0-1	1	NaN	NaN	NaN	NaN	NaN	2.9002	NaN	NaN	NaN	NaN	NaN	NaN	NaN	NaN	NaN	NaN	NaN	NaN	NaN	NaN	2.6323	NaN	NaN	NaN	NaN	NaN	NaN	NaN	NaN	NaN	NaN	NaN	NaN	NaN	NaN	NaN	NaN	NaN	NaN	NaN	NaN	NaN	NaN	NaN	NaN	NaN	NaN	NaN
Q9ULT8	1	0.83529	NaN	NaN	NaN	NaN	NaN	NaN	NaN	NaN	NaN	NaN	NaN	NaN	NaN	0.95445	NaN	NaN	0.6241	0.82213	NaN	NaN	1.2896	NaN	1.0169	1.2827	1.7935	1.6463	1.8898	2.1256	1.9234	2.3513	2.19	2.2285	1.9191	2.2996	2.1889	1.5975	NaN	NaN	NaN	1.0122	NaN	NaN	NaN	NaN	NaN	NaN	NaN
Q9ULU8-2;Q9ULU8-3;Q9ULU8;Q9ULU8-4	1	NaN	0.3223	NaN	NaN	NaN	NaN	NaN	NaN	NaN	NaN	NaN	NaN	NaN	NaN	NaN	NaN	NaN	NaN	NaN	NaN	NaN	NaN	NaN	NaN	NaN	NaN	NaN	NaN	NaN	NaN	NaN	NaN	NaN	NaN	NaN	NaN	NaN	NaN	2.0894	3.3378	6.5371	4.4429	6.7881	4.7515	2.2413	4.421	NaN	1.7917
Q9ULV4;Q9ULV4-2;Q9ULV4-3	1	NaN	0.54522	7.0368	NaN	NaN	6.3701	NaN	NaN	NaN	NaN	NaN	NaN	NaN	NaN	NaN	NaN	NaN	NaN	NaN	1.1228	NaN	NaN	NaN	NaN	NaN	NaN	NaN	NaN	NaN	1.164	NaN	1.6677	1.6877	NaN	2.4698	2.4217	NaN	NaN	NaN	3.0351	NaN	NaN	5.2371	8.7944	9.8612	10.051	7.8589	6.5113
Q9ULX6;Q9ULX6-2	1	NaN	NaN	NaN	NaN	NaN	NaN	NaN	NaN	NaN	NaN	NaN	NaN	NaN	NaN	NaN	NaN	NaN	NaN	NaN	3.5562	NaN	NaN	NaN	NaN	NaN	NaN	3.0214	NaN	NaN	NaN	NaN	NaN	NaN	NaN	NaN	NaN	NaN	NaN	NaN	NaN	NaN	NaN	NaN	NaN	NaN	NaN	NaN	NaN
Q9UM54-6;Q9UM54-5;Q9UM54-2;Q9UM54-4;Q9UM54-1;Q9UM54	1	NaN	NaN	NaN	NaN	NaN	NaN	NaN	NaN	NaN	NaN	NaN	NaN	NaN	NaN	NaN	NaN	NaN	NaN	NaN	NaN	NaN	NaN	NaN	NaN	NaN	NaN	NaN	NaN	NaN	NaN	NaN	NaN	NaN	NaN	NaN	NaN	NaN	NaN	NaN	NaN	NaN	NaN	NaN	NaN	NaN	2.0561	5.6227	12.253
Q9UMS4	1	NaN	NaN	4.4995	6.6945	12.193	11.498	3.8984	NaN	2.7014	2.7	NaN	1.8268	NaN	NaN	NaN	NaN	NaN	NaN	NaN	NaN	NaN	NaN	NaN	NaN	NaN	NaN	1.7718	2.4551	NaN	NaN	NaN	NaN	1.6079	1.4269	NaN	NaN	NaN	NaN	NaN	NaN	NaN	NaN	NaN	NaN	NaN	NaN	NaN	NaN
Q9UN86-2;Q9UN86	1	NaN	NaN	NaN	NaN	5.0018	9.2635	NaN	NaN	NaN	NaN	NaN	NaN	NaN	NaN	NaN	NaN	NaN	NaN	NaN	NaN	NaN	NaN	NaN	NaN	NaN	NaN	NaN	NaN	NaN	NaN	NaN	NaN	NaN	NaN	NaN	NaN	NaN	NaN	NaN	NaN	NaN	NaN	NaN	NaN	NaN	NaN	NaN	NaN
Q9UNE7;Q9UNE7-2	1	NaN	NaN	NaN	NaN	NaN	NaN	NaN	NaN	NaN	NaN	NaN	NaN	NaN	NaN	NaN	NaN	NaN	NaN	NaN	NaN	NaN	NaN	NaN	4.2228	NaN	NaN	6.7721	8.668	9.8214	7.1142	9.3799	5.079	NaN	10.106	NaN	NaN	2.7658	NaN	NaN	NaN	NaN	NaN	NaN	NaN	NaN	NaN	NaN	NaN
Q9UNF0-2;Q9UNF0	1	NaN	NaN	NaN	NaN	NaN	NaN	NaN	NaN	0.33366	NaN	NaN	NaN	NaN	NaN	NaN	NaN	NaN	NaN	NaN	NaN	NaN	NaN	NaN	NaN	NaN	NaN	NaN	NaN	NaN	NaN	NaN	NaN	NaN	NaN	NaN	2.4924	5.5198	7.0375	8.1659	6.9943	5.7989	NaN	NaN	NaN	NaN	NaN	NaN	NaN
Q9UNF1-2;Q9UNF1	1	0.54669	NaN	NaN	NaN	NaN	NaN	NaN	NaN	NaN	NaN	NaN	NaN	NaN	NaN	0.88667	0.91858	NaN	NaN	1.098	NaN	1.3883	NaN	NaN	NaN	2.0479	1.6848	1.8494	1.8164	1.9341	1.7569	NaN	2.7039	3.6432	5.2192	3.8072	3.4229	1.3713	NaN	NaN	NaN	NaN	NaN	NaN	NaN	NaN	NaN	NaN	NaN
Q9UNN5;Q9UNN5-2	1	NaN	NaN	0.37524	NaN	NaN	NaN	NaN	NaN	NaN	NaN	NaN	NaN	NaN	NaN	0.29252	NaN	0.50693	0.44206	0.45395	0.43806	NaN	NaN	NaN	NaN	NaN	NaN	NaN	NaN	NaN	NaN	NaN	NaN	NaN	NaN	NaN	NaN	NaN	NaN	3.6445	6.8322	8.0069	7.1895	4.8287	3.134	NaN	NaN	NaN	NaN
Q9UNP9-2;Q9UNP9;Q9UNP9-3	1	NaN	NaN	NaN	NaN	NaN	5.0453	NaN	NaN	NaN	NaN	NaN	NaN	NaN	NaN	NaN	NaN	NaN	NaN	NaN	NaN	NaN	NaN	NaN	NaN	NaN	NaN	NaN	NaN	NaN	NaN	NaN	NaN	NaN	NaN	NaN	NaN	NaN	NaN	NaN	NaN	NaN	NaN	NaN	NaN	NaN	NaN	NaN	NaN
Q9UNQ2	1	NaN	NaN	NaN	NaN	NaN	NaN	NaN	NaN	NaN	NaN	NaN	NaN	NaN	NaN	NaN	NaN	NaN	NaN	NaN	NaN	NaN	NaN	NaN	NaN	NaN	NaN	NaN	NaN	NaN	NaN	NaN	NaN	NaN	NaN	NaN	NaN	NaN	NaN	NaN	NaN	NaN	NaN	NaN	NaN	NaN	NaN	NaN	NaN
Q9UNS2;Q9UNS2-2	1	NaN	NaN	NaN	NaN	NaN	NaN	NaN	NaN	0.26145	NaN	0.33378	NaN	NaN	NaN	0.51213	NaN	NaN	NaN	0.74658	NaN	1.2878	1.6253	2.1356	2.7231	3.7415	5.2003	5.2761	6.0781	5.9559	5.7704	8.6986	7.7963	8.4667	9.4033	6.9336	4.5731	2.41	1.4365	NaN	1.179	1.3481	NaN	0.74887	0.5906	0.48593	NaN	0.54497	NaN
Q9UNW9	1	NaN	NaN	NaN	NaN	NaN	NaN	NaN	NaN	NaN	NaN	NaN	NaN	NaN	NaN	NaN	NaN	NaN	NaN	NaN	NaN	NaN	NaN	NaN	NaN	NaN	NaN	NaN	NaN	NaN	NaN	18.459	NaN	NaN	NaN	NaN	NaN	NaN	NaN	NaN	NaN	NaN	NaN	NaN	NaN	NaN	NaN	NaN	10.286
Q9UNZ2;Q9UNZ2-4;Q9UNZ2-5;Q9UNZ2-6	1	NaN	NaN	NaN	NaN	NaN	NaN	NaN	NaN	NaN	NaN	NaN	NaN	NaN	NaN	NaN	NaN	NaN	NaN	NaN	NaN	NaN	NaN	NaN	NaN	NaN	NaN	NaN	NaN	NaN	NaN	NaN	NaN	NaN	NaN	NaN	NaN	NaN	NaN	NaN	NaN	NaN	NaN	NaN	NaN	NaN	NaN	NaN	NaN
Q9UP83-3;Q9UP83;Q9UP83-2	1	NaN	NaN	NaN	NaN	NaN	NaN	NaN	NaN	NaN	NaN	NaN	NaN	4.8074	7.1196	19.378	3.9536	NaN	1.3216	NaN	NaN	NaN	NaN	NaN	NaN	NaN	NaN	NaN	NaN	NaN	NaN	NaN	NaN	NaN	NaN	NaN	NaN	NaN	NaN	NaN	NaN	NaN	NaN	NaN	NaN	NaN	NaN	NaN	NaN
Q9UPN3;Q9UPN3-4;Q9UPN3-3;Q9UPN3-2;Q9UPN3-5	1	NaN	NaN	1.8726	21.285	3.2329	1.7799	2.2692	4.1753	NaN	NaN	NaN	NaN	NaN	NaN	NaN	NaN	NaN	NaN	NaN	NaN	NaN	NaN	NaN	NaN	NaN	NaN	NaN	NaN	NaN	NaN	NaN	NaN	NaN	NaN	NaN	NaN	NaN	NaN	NaN	NaN	NaN	NaN	NaN	NaN	NaN	NaN	NaN	NaN
Q9UPN7	1	NaN	NaN	NaN	NaN	NaN	NaN	NaN	NaN	NaN	NaN	NaN	NaN	NaN	NaN	NaN	NaN	NaN	NaN	NaN	NaN	1.3847	NaN	NaN	NaN	3.6036	NaN	4.0943	3.6604	3.5501	NaN	NaN	NaN	NaN	NaN	NaN	NaN	NaN	NaN	NaN	NaN	NaN	NaN	NaN	NaN	NaN	NaN	NaN	NaN
Q9UPQ0-9;Q9UPQ0-8;Q9UPQ0-6;Q9UPQ0-5;Q9UPQ0-10;Q9UPQ0-2;Q9UPQ0-4;Q9UPQ0;Q9UPQ0-3	1	NaN	NaN	NaN	NaN	NaN	NaN	NaN	NaN	NaN	NaN	NaN	NaN	NaN	NaN	NaN	NaN	NaN	NaN	NaN	NaN	NaN	NaN	NaN	NaN	NaN	NaN	NaN	NaN	NaN	NaN	1.9482	NaN	NaN	1.877	NaN	NaN	2.1612	1.7374	NaN	2.3044	1.372	NaN	NaN	NaN	NaN	NaN	NaN	NaN
Q9UPT6	1	NaN	NaN	NaN	NaN	NaN	NaN	NaN	NaN	NaN	NaN	NaN	NaN	NaN	NaN	NaN	NaN	NaN	0.84189	NaN	1.9744	3.4804	4.3785	2.9555	4.3206	3.9549	2.8658	2.8792	1.9239	NaN	NaN	NaN	NaN	NaN	NaN	NaN	NaN	NaN	NaN	NaN	NaN	NaN	NaN	NaN	NaN	NaN	NaN	NaN	NaN
Q9UPY3-2;Q9UPY3	1	NaN	NaN	NaN	NaN	NaN	NaN	NaN	NaN	NaN	NaN	NaN	NaN	NaN	NaN	NaN	NaN	NaN	NaN	NaN	NaN	NaN	NaN	NaN	NaN	NaN	NaN	NaN	NaN	2.0941	0.68338	NaN	NaN	0.66461	NaN	NaN	NaN	NaN	NaN	NaN	NaN	NaN	NaN	NaN	NaN	NaN	NaN	NaN	NaN
Q9UPY8-2;Q9UPY8	1	NaN	NaN	NaN	NaN	NaN	NaN	NaN	NaN	NaN	NaN	NaN	NaN	NaN	NaN	NaN	NaN	NaN	NaN	NaN	NaN	NaN	NaN	NaN	NaN	NaN	NaN	NaN	NaN	NaN	NaN	NaN	NaN	NaN	NaN	NaN	NaN	NaN	NaN	NaN	NaN	NaN	NaN	NaN	NaN	NaN	NaN	NaN	NaN
Q9UQ53-2;Q9UQ53;Q9UQ53-3	1	NaN	NaN	NaN	NaN	NaN	NaN	NaN	NaN	NaN	NaN	NaN	NaN	NaN	NaN	NaN	NaN	NaN	NaN	NaN	NaN	NaN	NaN	NaN	NaN	NaN	NaN	NaN	NaN	NaN	NaN	NaN	NaN	NaN	NaN	NaN	NaN	NaN	NaN	NaN	NaN	NaN	NaN	NaN	NaN	NaN	NaN	NaN	NaN
Q9UQ80;Q9UQ80-2	1	NaN	0.21252	NaN	NaN	0.35063	0.66243	NaN	NaN	NaN	NaN	NaN	3.0503	2.6632	2.9047	2.8397	2.3767	3.219	3.0014	2.7839	3.8866	3.2101	3.8171	3.7704	3.8561	4.0318	5.266	3.5522	5.105	4.0635	3.9885	4.1176	3.8733	4.162	4.5681	4.7086	5.2447	4.7097	3.6563	4.1353	4.5126	7.0282	NaN	4.136	4.8557	4.2805	8.7868	4.7544	5.6053
Q9UQB8-3;Q9UQB8-5;Q9UQB8-4;Q9UQB8-6;Q9UQB8-2;Q9UQB8	1	NaN	NaN	NaN	NaN	NaN	NaN	NaN	NaN	NaN	NaN	NaN	NaN	NaN	NaN	NaN	NaN	NaN	NaN	NaN	NaN	NaN	NaN	NaN	NaN	NaN	NaN	NaN	NaN	NaN	NaN	NaN	NaN	NaN	NaN	NaN	NaN	NaN	NaN	NaN	NaN	NaN	NaN	NaN	NaN	NaN	NaN	NaN	NaN
Q9UQC2-2;Q9UQC2	1	NaN	NaN	NaN	NaN	NaN	NaN	NaN	NaN	NaN	NaN	NaN	NaN	NaN	NaN	NaN	NaN	NaN	NaN	NaN	NaN	NaN	NaN	NaN	NaN	NaN	NaN	NaN	NaN	NaN	NaN	NaN	NaN	NaN	NaN	NaN	NaN	NaN	NaN	NaN	NaN	NaN	NaN	NaN	NaN	1.1053	NaN	NaN	NaN
Q9Y223-4;Q9Y223-3;Q9Y223;Q9Y223-2;Q9Y223-5	1	NaN	NaN	NaN	NaN	NaN	NaN	NaN	NaN	NaN	NaN	NaN	NaN	NaN	NaN	NaN	NaN	NaN	NaN	NaN	NaN	NaN	NaN	NaN	NaN	NaN	NaN	NaN	NaN	NaN	NaN	NaN	NaN	NaN	NaN	NaN	NaN	NaN	NaN	3.3729	4.1054	NaN	NaN	2.887	NaN	NaN	NaN	NaN	NaN
Q9Y224	1	NaN	NaN	NaN	NaN	10.831	7.9613	NaN	2.9353	2.8384	NaN	3.384	2.7445	NaN	NaN	NaN	NaN	NaN	NaN	NaN	NaN	NaN	NaN	NaN	NaN	NaN	NaN	NaN	NaN	NaN	NaN	NaN	NaN	NaN	NaN	NaN	NaN	NaN	NaN	NaN	NaN	NaN	NaN	NaN	NaN	NaN	NaN	NaN	NaN
Q9Y259	1	NaN	NaN	NaN	NaN	NaN	NaN	NaN	NaN	NaN	NaN	NaN	NaN	NaN	NaN	NaN	NaN	NaN	NaN	NaN	NaN	NaN	NaN	NaN	NaN	NaN	NaN	NaN	NaN	NaN	NaN	NaN	NaN	NaN	NaN	NaN	NaN	NaN	NaN	NaN	NaN	NaN	NaN	NaN	NaN	NaN	NaN	NaN	NaN
Q9Y262-2;Q9Y262	1	NaN	NaN	NaN	4.6345	2.351	NaN	4.6648	NaN	6.5219	5.0557	6.4296	7.1285	9.1187	8.3791	5.0575	3.4689	2.0021	NaN	0.91212	NaN	NaN	NaN	NaN	NaN	NaN	NaN	NaN	NaN	NaN	NaN	NaN	NaN	NaN	NaN	NaN	NaN	NaN	NaN	NaN	NaN	NaN	NaN	NaN	NaN	NaN	NaN	NaN	NaN
Q9Y263	1	NaN	NaN	NaN	NaN	NaN	NaN	NaN	NaN	NaN	NaN	NaN	NaN	NaN	NaN	NaN	NaN	NaN	NaN	NaN	NaN	NaN	NaN	NaN	NaN	NaN	NaN	NaN	NaN	NaN	NaN	NaN	NaN	NaN	NaN	NaN	NaN	NaN	NaN	NaN	NaN	NaN	NaN	NaN	NaN	NaN	NaN	NaN	NaN
Q9Y266	1	0.054726	0.077723	0.14977	NaN	0.29452	0.24456	0.45998	0.16447	0.1226	0.13633	0.17848	0.14147	8.0072	0.146	0.14729	0.15923	0.219	0.19419	0.17194	0.19065	0.20474	0.19933	0.2477	0.24374	0.2639	0.27277	0.2664	0.30689	0.38632	0.40752	0.43392	0.43014	0.41028	0.51593	0.47371	0.54368	0.69777	1.1305	2.1547	5.8721	12.489	10.594	11.067	7.9302	3.7032	2.2638	1.5739	1.2515
Q9Y294	1	NaN	NaN	NaN	NaN	NaN	NaN	NaN	NaN	NaN	NaN	NaN	NaN	NaN	NaN	NaN	NaN	NaN	NaN	NaN	NaN	NaN	NaN	NaN	NaN	NaN	NaN	NaN	NaN	NaN	NaN	NaN	NaN	NaN	NaN	NaN	NaN	NaN	NaN	NaN	NaN	NaN	NaN	5.8291	NaN	NaN	NaN	NaN	NaN
Q9Y295	1	NaN	NaN	NaN	NaN	5.8997	5.2273	1.0478	NaN	NaN	NaN	NaN	2.5057	NaN	NaN	NaN	NaN	NaN	NaN	NaN	NaN	NaN	NaN	NaN	NaN	NaN	NaN	NaN	NaN	NaN	NaN	NaN	NaN	NaN	NaN	NaN	NaN	NaN	NaN	NaN	NaN	NaN	NaN	NaN	NaN	NaN	NaN	NaN	NaN
Q9Y2A7;Q9Y2A7-2	1	NaN	NaN	NaN	NaN	NaN	NaN	NaN	NaN	NaN	NaN	NaN	NaN	NaN	NaN	NaN	NaN	NaN	NaN	NaN	NaN	NaN	NaN	NaN	NaN	NaN	NaN	NaN	NaN	NaN	NaN	NaN	NaN	NaN	NaN	NaN	NaN	NaN	NaN	NaN	NaN	NaN	NaN	NaN	NaN	NaN	NaN	NaN	NaN
Q9Y2H0-3;Q9Y2H0-1;Q9Y2H0	1	NaN	NaN	NaN	NaN	NaN	NaN	NaN	NaN	NaN	NaN	NaN	NaN	NaN	NaN	NaN	NaN	NaN	NaN	NaN	NaN	NaN	NaN	NaN	NaN	NaN	NaN	NaN	NaN	NaN	NaN	NaN	NaN	NaN	NaN	NaN	NaN	NaN	NaN	NaN	NaN	NaN	NaN	NaN	NaN	NaN	7.0158	6.262	7.8665
Q9Y2I7	1	NaN	NaN	NaN	NaN	NaN	NaN	NaN	NaN	NaN	NaN	NaN	NaN	NaN	NaN	NaN	NaN	NaN	NaN	NaN	NaN	NaN	NaN	NaN	NaN	NaN	NaN	NaN	NaN	NaN	NaN	NaN	NaN	NaN	NaN	NaN	NaN	NaN	NaN	NaN	NaN	NaN	NaN	NaN	NaN	NaN	NaN	NaN	NaN
Q9Y2J2-2;Q9Y2J2-4;Q9Y2J2	1	NaN	NaN	NaN	NaN	NaN	NaN	NaN	NaN	NaN	NaN	NaN	NaN	NaN	NaN	NaN	NaN	NaN	NaN	NaN	NaN	1.8014	NaN	NaN	NaN	NaN	NaN	NaN	NaN	NaN	NaN	NaN	NaN	NaN	NaN	NaN	NaN	NaN	NaN	NaN	NaN	NaN	NaN	NaN	NaN	NaN	NaN	NaN	NaN
Q9Y2T2	1	NaN	NaN	NaN	NaN	NaN	NaN	NaN	NaN	NaN	NaN	NaN	NaN	NaN	NaN	17.1	22.304	11.486	NaN	NaN	NaN	NaN	NaN	NaN	NaN	NaN	NaN	NaN	NaN	NaN	NaN	NaN	NaN	NaN	NaN	NaN	NaN	NaN	NaN	NaN	NaN	NaN	NaN	NaN	NaN	NaN	NaN	NaN	NaN
Q9Y2V2	1	NaN	NaN	NaN	NaN	NaN	NaN	NaN	NaN	NaN	NaN	NaN	NaN	NaN	NaN	NaN	NaN	NaN	NaN	NaN	NaN	NaN	NaN	NaN	NaN	NaN	NaN	NaN	NaN	NaN	NaN	NaN	NaN	NaN	NaN	NaN	NaN	NaN	NaN	NaN	NaN	NaN	NaN	NaN	NaN	NaN	NaN	NaN	NaN
Q9Y2V7-2;Q9Y2V7	1	NaN	NaN	NaN	NaN	NaN	NaN	NaN	NaN	NaN	NaN	NaN	NaN	NaN	3.6363	4.6465	NaN	NaN	NaN	NaN	NaN	NaN	NaN	NaN	NaN	NaN	NaN	NaN	NaN	NaN	NaN	NaN	NaN	NaN	NaN	NaN	NaN	NaN	NaN	NaN	NaN	NaN	NaN	NaN	NaN	NaN	NaN	NaN	NaN
Q9Y2X3	1	NaN	NaN	NaN	4.1053	NaN	NaN	NaN	NaN	NaN	NaN	NaN	NaN	NaN	NaN	NaN	NaN	NaN	NaN	NaN	NaN	NaN	NaN	NaN	NaN	NaN	NaN	NaN	NaN	NaN	NaN	NaN	NaN	NaN	NaN	NaN	NaN	NaN	NaN	NaN	NaN	NaN	NaN	NaN	NaN	NaN	NaN	NaN	NaN
Q9Y2X7;Q9Y2X7-3	1	NaN	NaN	NaN	NaN	NaN	NaN	NaN	NaN	NaN	NaN	NaN	NaN	NaN	NaN	0.78284	2.2131	NaN	NaN	1.9279	1.7471	1.6692	NaN	NaN	NaN	NaN	NaN	NaN	NaN	NaN	NaN	NaN	NaN	NaN	NaN	NaN	NaN	NaN	NaN	NaN	NaN	NaN	NaN	NaN	NaN	NaN	NaN	NaN	NaN
Q9Y2Z2-3;Q9Y2Z2-2;Q9Y2Z2-4;Q9Y2Z2;Q9Y2Z2-6	1	NaN	NaN	NaN	NaN	NaN	NaN	NaN	NaN	NaN	NaN	NaN	NaN	NaN	NaN	NaN	NaN	NaN	NaN	NaN	NaN	NaN	NaN	NaN	NaN	NaN	NaN	NaN	NaN	NaN	NaN	NaN	NaN	NaN	NaN	NaN	NaN	NaN	NaN	NaN	NaN	NaN	NaN	NaN	NaN	NaN	NaN	NaN	NaN
Q9Y2Z9-3;Q9Y2Z9;Q9Y2Z9-2	1	NaN	NaN	NaN	NaN	NaN	NaN	NaN	NaN	NaN	NaN	NaN	NaN	NaN	NaN	NaN	NaN	NaN	NaN	NaN	NaN	NaN	NaN	NaN	NaN	NaN	NaN	NaN	NaN	NaN	NaN	NaN	NaN	NaN	NaN	NaN	NaN	NaN	NaN	NaN	NaN	NaN	NaN	NaN	NaN	NaN	NaN	NaN	NaN
Q9Y303;Q9Y303-2;Q9Y303-3	1	NaN	NaN	NaN	NaN	NaN	NaN	NaN	NaN	NaN	NaN	NaN	NaN	NaN	NaN	NaN	NaN	NaN	NaN	NaN	NaN	NaN	NaN	NaN	NaN	NaN	NaN	NaN	NaN	NaN	NaN	NaN	NaN	NaN	NaN	1.362	2.3779	2.3199	2.3723	NaN	NaN	NaN	4.4959	13.422	14.01	6.0892	3.0683	NaN	NaN
Q9Y312	1	NaN	NaN	NaN	NaN	NaN	NaN	NaN	NaN	NaN	NaN	NaN	NaN	NaN	NaN	NaN	NaN	NaN	3.0318	NaN	3.2602	NaN	NaN	NaN	NaN	NaN	NaN	NaN	NaN	NaN	NaN	NaN	NaN	NaN	NaN	NaN	NaN	NaN	NaN	NaN	NaN	NaN	NaN	NaN	NaN	NaN	NaN	NaN	NaN
Q9Y315	1	NaN	NaN	NaN	NaN	4.0202	4.0456	4.3292	3.136	NaN	3.0244	NaN	2.8004	NaN	NaN	1.8027	2.2308	NaN	1.3733	1.2926	NaN	1.041	NaN	NaN	NaN	NaN	NaN	NaN	NaN	NaN	NaN	NaN	NaN	NaN	NaN	NaN	NaN	NaN	NaN	NaN	NaN	NaN	NaN	NaN	NaN	NaN	NaN	NaN	NaN
Q9Y333	1	0.52282	NaN	NaN	NaN	NaN	NaN	NaN	NaN	NaN	NaN	NaN	NaN	NaN	NaN	NaN	NaN	NaN	NaN	NaN	NaN	NaN	2.2625	NaN	NaN	NaN	NaN	NaN	NaN	NaN	NaN	NaN	NaN	NaN	NaN	NaN	NaN	NaN	NaN	NaN	NaN	NaN	NaN	NaN	NaN	NaN	NaN	NaN	NaN
Q9Y3A3-2;Q9Y3A3-3;Q9Y3A3	1	NaN	NaN	NaN	NaN	NaN	NaN	NaN	NaN	NaN	NaN	NaN	NaN	NaN	NaN	NaN	NaN	3.3009	6.5873	3.3292	NaN	NaN	NaN	NaN	NaN	NaN	NaN	NaN	NaN	NaN	NaN	NaN	NaN	NaN	NaN	NaN	NaN	NaN	NaN	NaN	NaN	NaN	NaN	NaN	NaN	NaN	NaN	NaN	NaN
Q9Y3B2	1	NaN	NaN	NaN	5.1278	10.8	13.789	1.6812	NaN	NaN	NaN	NaN	NaN	NaN	NaN	NaN	NaN	NaN	NaN	NaN	NaN	NaN	NaN	NaN	NaN	NaN	NaN	NaN	NaN	NaN	NaN	NaN	NaN	NaN	NaN	NaN	NaN	NaN	NaN	NaN	NaN	NaN	NaN	NaN	NaN	NaN	NaN	NaN	NaN
Q9Y3C0	1	NaN	NaN	NaN	NaN	NaN	NaN	NaN	NaN	NaN	NaN	NaN	NaN	NaN	NaN	NaN	NaN	7.4369	NaN	6.3558	NaN	NaN	NaN	NaN	NaN	NaN	NaN	NaN	NaN	NaN	NaN	NaN	NaN	NaN	NaN	NaN	NaN	NaN	NaN	NaN	NaN	NaN	NaN	NaN	NaN	NaN	NaN	NaN	NaN
Q9Y3D0	1	NaN	NaN	NaN	NaN	NaN	1.2207	NaN	NaN	NaN	NaN	NaN	NaN	NaN	NaN	NaN	NaN	NaN	0.33956	0.90454	1.0839	NaN	NaN	1.1601	1.5133	NaN	1.7122	1.5025	NaN	1.4342	NaN	1.129	1.7732	1.6008	NaN	2.6291	NaN	NaN	4.0466	3.4718	3.0859	3.2808	3.1699	1.8693	2.0732	NaN	NaN	NaN	NaN
Q9Y3E2	1	NaN	NaN	NaN	NaN	NaN	NaN	NaN	NaN	NaN	NaN	NaN	NaN	NaN	NaN	NaN	NaN	NaN	NaN	NaN	NaN	NaN	NaN	NaN	NaN	NaN	NaN	NaN	NaN	NaN	NaN	NaN	NaN	NaN	NaN	NaN	NaN	NaN	NaN	NaN	NaN	NaN	NaN	NaN	NaN	NaN	NaN	NaN	NaN
Q9Y3I1-3;Q9Y3I1-2;Q9Y3I1	1	NaN	NaN	NaN	NaN	NaN	NaN	NaN	NaN	NaN	NaN	NaN	NaN	NaN	NaN	NaN	NaN	NaN	NaN	NaN	NaN	NaN	NaN	NaN	NaN	NaN	NaN	NaN	NaN	NaN	NaN	NaN	NaN	NaN	NaN	NaN	NaN	NaN	NaN	NaN	NaN	NaN	NaN	NaN	NaN	NaN	NaN	NaN	NaN
Q9Y3Y2-4;Q9Y3Y2;Q9Y3Y2-3	1	NaN	NaN	NaN	NaN	NaN	NaN	NaN	NaN	NaN	NaN	NaN	NaN	NaN	NaN	NaN	NaN	NaN	NaN	NaN	NaN	NaN	NaN	NaN	NaN	NaN	NaN	NaN	NaN	NaN	NaN	NaN	NaN	NaN	NaN	NaN	NaN	NaN	NaN	NaN	NaN	NaN	NaN	NaN	NaN	NaN	NaN	NaN	NaN
Q9Y450;Q9Y450-4	1	NaN	NaN	NaN	NaN	NaN	NaN	NaN	NaN	NaN	0.85255	NaN	NaN	NaN	NaN	NaN	NaN	NaN	NaN	0.58751	NaN	NaN	NaN	NaN	NaN	NaN	NaN	NaN	NaN	NaN	NaN	NaN	NaN	NaN	1.8283	NaN	NaN	NaN	2.3961	1.7281	NaN	3.4135	2.0653	3.8506	4.1116	5.3121	3.5949	3.0814	5.0355
Q9Y496	1	NaN	NaN	NaN	NaN	NaN	NaN	NaN	NaN	NaN	NaN	NaN	NaN	NaN	NaN	NaN	NaN	NaN	NaN	NaN	NaN	NaN	NaN	NaN	NaN	NaN	NaN	NaN	NaN	NaN	NaN	NaN	NaN	NaN	1.5309	2.1429	6.7038	NaN	NaN	NaN	NaN	NaN	NaN	NaN	NaN	NaN	NaN	NaN	NaN
Q9Y4B5-2;Q9Y4B5-3;Q9Y4B5	1	NaN	NaN	NaN	NaN	NaN	NaN	NaN	NaN	NaN	NaN	NaN	NaN	NaN	NaN	NaN	NaN	NaN	NaN	NaN	NaN	NaN	NaN	NaN	NaN	NaN	NaN	NaN	NaN	NaN	NaN	NaN	NaN	NaN	NaN	NaN	NaN	NaN	NaN	NaN	NaN	NaN	NaN	NaN	NaN	NaN	NaN	NaN	NaN
Q9Y4E1-3;Q9Y4E1-6;Q9Y4E1-2;Q9Y4E1;Q9Y4E1-4;Q9Y4E1-5;Q5SNT6;Q641Q2-2;Q641Q2	1	NaN	NaN	NaN	NaN	NaN	NaN	NaN	NaN	NaN	NaN	NaN	NaN	NaN	NaN	NaN	3.9302	13.423	8.5056	5.0823	5.4238	NaN	NaN	NaN	NaN	NaN	NaN	NaN	NaN	NaN	NaN	NaN	NaN	NaN	NaN	NaN	NaN	NaN	NaN	NaN	NaN	NaN	NaN	NaN	NaN	NaN	NaN	NaN	NaN
Q9Y4F1;Q9Y4F1-2;Q9Y4F1-3	1	NaN	NaN	NaN	NaN	NaN	NaN	NaN	NaN	NaN	NaN	NaN	NaN	NaN	NaN	NaN	NaN	NaN	NaN	NaN	NaN	NaN	NaN	NaN	NaN	NaN	NaN	NaN	NaN	NaN	NaN	NaN	NaN	NaN	NaN	NaN	NaN	NaN	NaN	NaN	NaN	NaN	NaN	NaN	NaN	NaN	NaN	NaN	NaN
Q9Y4H2	1	NaN	NaN	NaN	NaN	NaN	NaN	NaN	NaN	NaN	NaN	NaN	NaN	NaN	NaN	NaN	1.0134	NaN	NaN	NaN	1.4537	1.4926	NaN	NaN	NaN	1.4236	NaN	NaN	2.0459	NaN	NaN	NaN	NaN	NaN	NaN	NaN	NaN	NaN	NaN	NaN	NaN	NaN	NaN	NaN	NaN	NaN	NaN	NaN	NaN
Q9Y4I1-2;Q9Y4I1;Q9Y4I1-3	1	NaN	NaN	3.0761	NaN	NaN	NaN	NaN	NaN	NaN	NaN	NaN	NaN	NaN	NaN	NaN	NaN	NaN	NaN	NaN	NaN	NaN	NaN	NaN	NaN	NaN	NaN	NaN	NaN	NaN	NaN	NaN	NaN	NaN	NaN	NaN	NaN	NaN	NaN	NaN	NaN	NaN	NaN	NaN	NaN	NaN	NaN	NaN	NaN
Q9Y4L1;Q9Y4L1-2	1	0.12135	0.058742	0.29228	0.26598	NaN	0.2721	0.19273	0.22459	0.18547	0.17469	0.1713	0.17822	0.18461	0.15494	0.15256	0.15137	0.19222	0.16421	0.18505	0.24544	0.26357	0.21541	0.53624	0.29547	0.33324	0.36691	0.32571	0.25975	0.34924	0.31316	0.63929	1.1848	2.2738	4.5923	6.8623	11.1	10.728	12.008	12.854	7.6807	4.7907	1.9607	1.6158	0.88522	0.82473	0.57224	0.44053	0.25443
Q9Y4P1-3;Q9Y4P1-4;Q9Y4P1-6;Q9Y4P1;Q9Y4P1-2	1	NaN	NaN	NaN	NaN	NaN	NaN	NaN	NaN	NaN	NaN	NaN	NaN	NaN	NaN	NaN	NaN	NaN	NaN	NaN	NaN	NaN	NaN	NaN	NaN	NaN	NaN	NaN	NaN	NaN	NaN	NaN	NaN	NaN	NaN	NaN	NaN	NaN	NaN	NaN	NaN	NaN	NaN	NaN	NaN	NaN	NaN	NaN	NaN
Q9Y4W2-2;Q9Y4W2;Q9Y4W2-3	1	NaN	NaN	4.411	NaN	6.3782	NaN	NaN	NaN	NaN	NaN	NaN	NaN	NaN	NaN	NaN	NaN	NaN	NaN	NaN	NaN	NaN	NaN	NaN	NaN	NaN	NaN	NaN	NaN	NaN	NaN	NaN	NaN	NaN	NaN	NaN	NaN	NaN	NaN	NaN	NaN	NaN	NaN	NaN	NaN	NaN	NaN	NaN	NaN
Q9Y4X5	1	NaN	NaN	NaN	NaN	NaN	NaN	NaN	NaN	NaN	NaN	NaN	NaN	NaN	NaN	NaN	NaN	NaN	NaN	NaN	NaN	NaN	NaN	NaN	NaN	NaN	NaN	NaN	NaN	NaN	NaN	NaN	NaN	NaN	NaN	NaN	NaN	NaN	NaN	NaN	NaN	NaN	NaN	NaN	NaN	NaN	NaN	NaN	NaN
Q9Y4Y9	1	NaN	NaN	NaN	NaN	NaN	NaN	NaN	NaN	NaN	NaN	NaN	NaN	NaN	NaN	NaN	NaN	NaN	NaN	NaN	NaN	NaN	4.659	NaN	3.3847	NaN	NaN	NaN	NaN	NaN	NaN	NaN	NaN	NaN	NaN	NaN	NaN	NaN	NaN	NaN	NaN	NaN	NaN	NaN	NaN	NaN	NaN	NaN	NaN
Q9Y520-4;Q9Y520-5;Q9Y520;Q9Y520-7;Q9Y520-3;Q9Y520-6;Q9Y520-2	1	NaN	NaN	2.8063	4.3476	6.2288	3.4343	3.5838	2.2776	NaN	NaN	NaN	NaN	NaN	NaN	NaN	NaN	NaN	NaN	NaN	NaN	NaN	NaN	NaN	NaN	NaN	NaN	NaN	NaN	NaN	NaN	NaN	NaN	NaN	NaN	NaN	NaN	NaN	NaN	NaN	NaN	NaN	NaN	NaN	NaN	NaN	NaN	NaN	NaN
Q9Y570;Q9Y570-4;Q9Y570-2	1	NaN	NaN	NaN	NaN	NaN	NaN	NaN	NaN	NaN	NaN	NaN	NaN	NaN	NaN	NaN	NaN	0.70553	0.91825	NaN	NaN	NaN	NaN	NaN	NaN	NaN	NaN	NaN	NaN	NaN	NaN	NaN	NaN	NaN	1.1797	NaN	NaN	NaN	2.0362	NaN	2.3088	NaN	NaN	NaN	3.5252	4.3375	NaN	6.2389	NaN
Q9Y5B0;Q9Y5B0-4	1	NaN	NaN	NaN	NaN	NaN	NaN	NaN	NaN	NaN	NaN	NaN	NaN	NaN	NaN	NaN	NaN	NaN	NaN	NaN	NaN	NaN	NaN	NaN	NaN	NaN	NaN	NaN	NaN	NaN	NaN	NaN	NaN	NaN	NaN	NaN	NaN	NaN	3.8957	1.4064	3.4908	1.93	NaN	NaN	NaN	NaN	NaN	NaN	NaN
Q9Y5K6	1	NaN	NaN	NaN	NaN	NaN	NaN	NaN	NaN	NaN	NaN	NaN	NaN	NaN	NaN	NaN	NaN	NaN	NaN	3.4287	NaN	NaN	NaN	NaN	NaN	NaN	NaN	NaN	NaN	NaN	NaN	NaN	NaN	NaN	NaN	NaN	NaN	NaN	NaN	NaN	NaN	NaN	NaN	NaN	NaN	NaN	NaN	NaN	NaN
Q9Y5P4-2;Q9Y5P4;Q9Y5P4-3	1	NaN	NaN	0.72026	NaN	NaN	NaN	NaN	NaN	NaN	NaN	NaN	NaN	NaN	NaN	NaN	NaN	NaN	NaN	NaN	NaN	NaN	NaN	NaN	NaN	NaN	NaN	0.46128	NaN	NaN	NaN	NaN	NaN	NaN	NaN	NaN	5.1693	8.3607	10.646	8.7166	5.253	3.6264	NaN	NaN	NaN	NaN	NaN	NaN	NaN
Q9Y5P6;Q9Y5P6-2	1	NaN	NaN	NaN	NaN	NaN	NaN	NaN	NaN	NaN	NaN	NaN	NaN	NaN	NaN	NaN	NaN	NaN	NaN	NaN	NaN	NaN	NaN	NaN	NaN	NaN	NaN	NaN	NaN	NaN	NaN	NaN	NaN	NaN	NaN	2.986	2.5305	2.1246	NaN	NaN	NaN	NaN	NaN	NaN	NaN	4.0494	NaN	2.5827	NaN
Q9Y5S2	1	NaN	NaN	NaN	NaN	NaN	NaN	NaN	NaN	NaN	NaN	NaN	NaN	NaN	NaN	NaN	NaN	NaN	2.9293	3.1564	3.6919	NaN	NaN	NaN	NaN	NaN	NaN	NaN	NaN	NaN	NaN	NaN	NaN	NaN	NaN	NaN	NaN	NaN	NaN	NaN	NaN	NaN	NaN	NaN	NaN	NaN	NaN	NaN	NaN
Q9Y5Y2	1	NaN	NaN	NaN	NaN	NaN	NaN	NaN	0.82356	NaN	NaN	NaN	NaN	NaN	NaN	NaN	NaN	NaN	NaN	NaN	NaN	NaN	NaN	NaN	NaN	NaN	NaN	NaN	NaN	NaN	NaN	NaN	NaN	NaN	NaN	NaN	NaN	NaN	NaN	NaN	NaN	NaN	NaN	NaN	NaN	NaN	NaN	NaN	NaN
Q9Y608-2;Q9Y608-4;Q9Y608-5;Q9Y608	1	NaN	NaN	NaN	NaN	NaN	NaN	NaN	NaN	NaN	NaN	NaN	NaN	NaN	NaN	NaN	NaN	NaN	NaN	NaN	NaN	NaN	NaN	NaN	NaN	NaN	2.5066	NaN	2.6894	NaN	NaN	NaN	NaN	NaN	NaN	NaN	NaN	NaN	NaN	NaN	NaN	NaN	NaN	NaN	NaN	NaN	NaN	NaN	NaN
Q9Y613	1	NaN	NaN	NaN	NaN	NaN	NaN	NaN	NaN	NaN	NaN	NaN	NaN	NaN	NaN	NaN	NaN	NaN	NaN	NaN	NaN	NaN	NaN	NaN	NaN	NaN	NaN	NaN	NaN	NaN	NaN	NaN	NaN	NaN	NaN	2.5353	1.8699	2.5948	2.6965	1.8572	NaN	NaN	NaN	NaN	NaN	NaN	NaN	NaN	NaN
Q9Y618-5;Q9Y618-4;Q9Y618-3;Q9Y618	1	NaN	NaN	NaN	NaN	NaN	NaN	NaN	NaN	NaN	NaN	NaN	NaN	2.7489	NaN	NaN	NaN	NaN	NaN	NaN	NaN	NaN	NaN	NaN	NaN	NaN	NaN	NaN	NaN	NaN	NaN	NaN	NaN	NaN	NaN	NaN	NaN	NaN	NaN	NaN	NaN	NaN	NaN	NaN	NaN	NaN	NaN	NaN	NaN
Q9Y646	1	NaN	NaN	NaN	NaN	NaN	NaN	NaN	NaN	NaN	NaN	NaN	NaN	NaN	NaN	NaN	NaN	NaN	NaN	NaN	NaN	NaN	NaN	NaN	NaN	NaN	NaN	NaN	NaN	NaN	NaN	NaN	NaN	NaN	NaN	NaN	NaN	NaN	NaN	NaN	NaN	NaN	NaN	NaN	NaN	NaN	NaN	NaN	NaN
Q9Y664	1	NaN	NaN	NaN	NaN	NaN	NaN	NaN	NaN	NaN	NaN	NaN	NaN	NaN	NaN	NaN	NaN	NaN	NaN	NaN	NaN	NaN	NaN	NaN	NaN	NaN	NaN	NaN	NaN	NaN	NaN	NaN	NaN	NaN	NaN	NaN	NaN	NaN	NaN	NaN	NaN	NaN	NaN	NaN	NaN	NaN	NaN	NaN	NaN
Q9Y678	1	NaN	NaN	1.1442	2.3122	NaN	NaN	NaN	NaN	NaN	NaN	0.65656	0.75406	0.53196	NaN	0.82408	0.76977	0.97452	NaN	1.4484	4.0833	11.904	8.9564	8.0122	6.0022	4.2679	2.0501	1.5923	NaN	1.0116	NaN	NaN	NaN	NaN	NaN	NaN	NaN	0.7043	NaN	NaN	NaN	NaN	NaN	NaN	NaN	0.9828	NaN	1.1215	NaN
Q9Y697-2;Q9Y697;Q9Y697-3	1	NaN	NaN	NaN	NaN	NaN	NaN	NaN	NaN	NaN	NaN	NaN	NaN	NaN	NaN	NaN	NaN	NaN	NaN	NaN	NaN	NaN	NaN	NaN	NaN	NaN	NaN	NaN	NaN	NaN	NaN	NaN	NaN	NaN	NaN	NaN	NaN	NaN	NaN	NaN	NaN	NaN	NaN	NaN	NaN	NaN	NaN	NaN	NaN
Q9Y6C2;Q9Y6C2-2	1	NaN	NaN	3.4425	NaN	NaN	NaN	NaN	1.1816	NaN	NaN	NaN	NaN	NaN	NaN	NaN	NaN	NaN	NaN	NaN	NaN	NaN	NaN	NaN	NaN	NaN	NaN	NaN	NaN	NaN	NaN	NaN	NaN	NaN	NaN	NaN	NaN	NaN	NaN	NaN	NaN	NaN	NaN	NaN	NaN	NaN	NaN	NaN	NaN
Q9Y6D5	1	NaN	NaN	NaN	NaN	NaN	NaN	NaN	NaN	NaN	NaN	NaN	NaN	NaN	NaN	NaN	NaN	NaN	NaN	NaN	NaN	NaN	NaN	NaN	NaN	NaN	NaN	NaN	NaN	NaN	NaN	NaN	NaN	NaN	NaN	NaN	NaN	NaN	NaN	NaN	NaN	NaN	NaN	NaN	NaN	NaN	NaN	NaN	NaN
Q9Y6D6	1	NaN	NaN	NaN	NaN	NaN	NaN	NaN	NaN	NaN	NaN	NaN	NaN	NaN	NaN	NaN	6.4745	6.7113	NaN	NaN	NaN	NaN	NaN	NaN	NaN	NaN	NaN	NaN	NaN	NaN	NaN	NaN	NaN	NaN	NaN	NaN	NaN	NaN	NaN	NaN	NaN	NaN	NaN	NaN	NaN	NaN	NaN	NaN	NaN
Q9Y6D9-3;Q9Y6D9	1	NaN	NaN	NaN	NaN	NaN	NaN	NaN	NaN	NaN	NaN	NaN	NaN	NaN	NaN	NaN	3.9149	5.8868	8.5306	5.854	2.7243	NaN	NaN	NaN	NaN	NaN	NaN	NaN	NaN	NaN	NaN	NaN	NaN	NaN	NaN	NaN	NaN	NaN	NaN	NaN	NaN	NaN	NaN	NaN	NaN	NaN	NaN	NaN	NaN
Q9Y6E2;Q9Y6E2-2	1	NaN	NaN	4.1637	NaN	NaN	NaN	NaN	NaN	NaN	NaN	NaN	NaN	NaN	NaN	NaN	NaN	NaN	NaN	NaN	NaN	NaN	NaN	NaN	NaN	NaN	NaN	NaN	NaN	NaN	NaN	NaN	NaN	NaN	NaN	NaN	NaN	NaN	NaN	NaN	NaN	NaN	NaN	NaN	NaN	NaN	NaN	NaN	NaN
Q9Y6G9	1	NaN	NaN	NaN	NaN	NaN	NaN	1.719	NaN	NaN	7.9345	22.335	17.461	6.2935	NaN	NaN	NaN	NaN	NaN	NaN	NaN	NaN	NaN	NaN	NaN	NaN	NaN	NaN	NaN	NaN	NaN	NaN	NaN	NaN	NaN	NaN	NaN	NaN	NaN	NaN	NaN	NaN	NaN	NaN	NaN	NaN	NaN	NaN	NaN
Q9Y6I3-3;Q9Y6I3;Q9Y6I3-1	1	NaN	NaN	NaN	NaN	NaN	NaN	NaN	NaN	NaN	NaN	NaN	NaN	NaN	NaN	NaN	NaN	NaN	NaN	NaN	NaN	NaN	NaN	NaN	NaN	NaN	NaN	NaN	NaN	NaN	NaN	NaN	4.185	3.5905	NaN	NaN	NaN	NaN	NaN	NaN	NaN	NaN	NaN	NaN	NaN	NaN	NaN	NaN	NaN
Q9Y6K9;Q9Y6K9-2;Q9Y6K9-3	1	NaN	NaN	NaN	NaN	NaN	NaN	NaN	NaN	NaN	NaN	NaN	NaN	NaN	NaN	NaN	NaN	NaN	2.5258	NaN	NaN	NaN	NaN	NaN	NaN	2.1112	2.5494	NaN	NaN	NaN	NaN	NaN	NaN	NaN	NaN	NaN	NaN	NaN	NaN	NaN	NaN	NaN	NaN	NaN	NaN	NaN	NaN	NaN	NaN
Q9Y6X9-2;Q9Y6X9	1	NaN	NaN	NaN	NaN	NaN	NaN	NaN	NaN	NaN	NaN	NaN	NaN	NaN	NaN	NaN	NaN	NaN	NaN	NaN	NaN	NaN	NaN	NaN	NaN	NaN	NaN	NaN	NaN	NaN	NaN	NaN	NaN	NaN	NaN	NaN	NaN	NaN	NaN	NaN	NaN	NaN	NaN	NaN	NaN	NaN	NaN	NaN	NaN
[truncated: 56 more columns]
